# Supplementary material for: Interleukin-34–Induced Arg1+ Macrophages Play a Key Role in Breast Cancer Brain Metastasis
Source: Cancer Res Commun. 2026 Jun 12;6(6):1388–404. doi: 10.1158/2767-9764.CRC-25-0639 (PMC13261624; doi:10.1158/2767-9764.CRC-25-0639)
Supplement: Table S1 — Average_Expression in clusters [file crc-25-0639_table_s1_suppst1.xlsx]

## Sheet: Average Expression Spatial gene
Tabel S1 Average gene expression in clusters from the spatial transcriptomics data related to Figure 4A
	Spatial.1	Spatial.2	Spatial.3	Spatial.4	Spatial.5	Spatial.6	Spatial.7	Spatial.8	Spatial.9
Xkr4	0.1184	0.143076923076923	0.0175438596491228	0.105345911949686	0.0947775628626693	0.0959885386819483	0.210431654676258	0.0766423357664233	0.0565371024734982
Rp1	0.0368	0.0261538461538461	0.0350877192982456	0.0424528301886792	0.0135396518375242	0.0773638968481375	0.0674460431654677	0.0492700729927007	0.120141342756184
Sox17	0.2128	0.101538461538462	0	0.102201257861635	0.148936170212766	0.495702005730658	0.178057553956834	0.211678832116788	0.303886925795053
Lypla1	1.36800000000001	0.423076923076924	0.929824561403509	0.737421383647802	0.715667311411992	4.4383954154728	0.871402877697837	3.8448905109489	4.20494699646644
Tcea1	2.04000000000001	0.583076923076923	0.754385964912281	1.03930817610064	0.825918762088975	6.6547277936963	1.31474820143885	6.13503649635035	6.20141342756186
Rgs20	0.6272	0.192307692307693	0.0526315789473684	0.372641509433962	0.133462282398453	0.955587392550142	0.508093525179854	1.0036496350365	0.144876325088339
Atp6v1h	1.97920000000001	0.813846153846152	0.754385964912281	1.33333333333334	1.64023210831721	3.63467048710604	1.57374100719425	2.98722627737226	2.81978798586573
Oprk1	0.0352	0.0123076923076923	0.0175438596491228	0.0251572327044025	0.0444874274661509	0.0530085959885386	0.0602517985611511	0.0291970802919708	0.0600706713780919
Npbwr1	0.0704	0.0153846153846154	0.0175438596491228	0.020440251572327	0.0154738878143133	0.111747851002865	0.106115107913669	0.0565693430656934	0.141342756183746
Rb1cc1	0.521599999999999	0.323076923076924	0.280701754385965	0.386792452830189	0.504835589941972	1.39398280802293	0.718525179856112	1.34124087591241	1.04240282685513
Alkal1	0.0048	0	0	0.00157232704402516	0	0.00143266475644699	0	0	0
St18	0.688	0.315384615384616	0.157894736842105	0.382075471698113	0.502901353965182	0.542979942693409	2.26258992805757	0.0693430656934306	0.469964664310955
Pcmtd1	1.0432	0.796923076923075	0.56140350877193	0.76100628930818	0.957446808510639	2.64613180515762	1.42985611510792	3.66788321167883	2.23674911660778
Sntg1	0.0704	0.146153846153846	0.0526315789473684	0.154088050314465	0.220502901353965	0.0716332378223495	0.131294964028777	0.0164233576642336	0.088339222614841
Rrs1	0.5728	0.115384615384616	0.12280701754386	0.209119496855346	0.179883945841392	1.30229226361032	0.28956834532374	1.54379562043796	0.802120141342758
Adhfe1	0.0784	0.02	0.192982456140351	0.202830188679245	0.170212765957447	0.128939828080229	0.0971223021582733	0.125912408759124	0.144876325088339
Vxn	0.305599999999999	0.110769230769231	0.0175438596491228	0.397798742138365	0.367504835589941	0.120343839541547	0.255395683453236	0.0638686131386861	0.0954063604240282
Mybl1	0.486399999999999	0.104615384615385	0.0526315789473684	0.182389937106918	0.0889748549323018	2.02292263610316	0.229316546762589	5.31021897810218	1.3356890459364
Vcpip1	1.1072	0.496923076923078	0.421052631578947	0.781446540880508	0.731141199226305	3.30229226361034	1.13309352517986	3.43248175182482	2.87632508833923
Sgk3	0.411199999999999	0.0876923076923077	0.614035087719298	0.254716981132075	0.266924564796905	1.25787965616047	0.246402877697841	0.76094890510949	1.04946996466431
Mcmdc2	0.0496	0.0261538461538461	0.0175438596491228	0.0235849056603774	0.02321083172147	0.0730659025787965	0.0548561151079137	0.0474452554744525	0.109540636042403
Tcf24	0.0288	0.0153846153846154	0.0526315789473684	0.0172955974842767	0.0154738878143133	0.0759312320916905	0.0431654676258993	0.0456204379562044	0.0812720848056537
Ppp1r42	0.04	0.00307692307692308	0.0701754385964912	0.0283018867924528	0.0212765957446809	0.0644699140401146	0.0404676258992806	0.0383211678832117	0.0777385159010601
Cops5	2.7664	0.999999999999997	1.6140350877193	1.99371069182391	1.65957446808511	7.3868194842407	1.80215827338131	7.7883211678832	5.56537
Cspp1	1.1152	0.467692307692309	0.701754385964912	0.608490566037738	0.464216634429399	2.64613180515761	1.17625899280576	3.16058394160584	1.66077738515902
Arfgef1	2.4192	0.876923076923074	1.07017543859649	1.1556603773585	1.16247582205029	6.58595988538684	1.90287769784174	9.76094890510947	5.30035335689047
Cpa6	0.0256	0.0107692307692308	0	0.00471698113207547	0.011605415860735	0.0444126074498567	0.0386690647482015	0.0328467153284672	0.0777385159010601
Prex2	1.1264	2.76461538461538	0.315789473684211	0.974842767295603	0.876208897485494	1.99713467048712	2.10791366906476	0.430656934306571	0.222614840989399
A830018L16Rik	0.0592	0.0323076923076923	0.140350877192982	0.132075471698113	0.158607350096712	0.14756446991404	0.10341726618705	0.478102189781024	0.0777385159010601
Sulf1	2.4112	0.787692307692306	2.98245614035088	1.03301886792453	0.187620889748549	4.61891117478512	1.3453237410072	1.32481751824818	1.14840989399294
Slco5a1	0.08	0.0523076923076923	0	0.029874213836478	0.0464216634429401	0.173352435530086	0.0755395683453237	0.0565693430656934	0.11660777385159
Prdm14	0.0496	0.0107692307692308	0	0.0125786163522013	0.011605415860735	0.0816618911174784	0.0512589928057554	0.0492700729927007	0.0848056537102473
Ncoa2	0.800000000000002	0.501538461538463	0.157894736842105	0.599056603773587	0.386847195357832	2.05300859598855	0.991906474820139	1.99452554744526	1.78798586572439
Tram1	3.0992	0.484615384615386	1.40350877192982	1.03459119496856	0.468085106382977	10.2120343839542	0.901978417266183	6.01094890510949	8.90106007067141
Lactb2	0.2336	0.0646153846153846	0.157894736842105	0.133647798742138	0.112185686653772	0.531518624641833	0.14568345323741	0.729927007299271	0.469964664310955
Xkr9	0.0192	0.00307692307692308	0	0.00943396226415094	0.00386847195357834	0.0530085959885387	0.0404676258992806	0.0164233576642336	0.07773851590106
Eya1	0.24	0.0584615384615384	0.175438596491228	0.122641509433962	0.148936170212766	0.329512893982807	0.241007194244603	0.113138686131387	0.148409893992933
Msc	0.648000000000001	0.0276923076923077	0.0701754385964912	0.0566037735849057	0.0406189555125726	0.681948424068767	0.0593525179856116	0.828467153284672	0.088339222614841
Trpa1	0.0528	0.00615384615384615	0.0175438596491228	0.00943396226415094	0.0309477756286267	0.0730659025787965	0.0557553956834533	0.0383211678832117	0.0918727915194346
Kcnb2	0.0448	0.0169230769230769	0	0.0550314465408805	0.0290135396518375	0.0845272206303724	0.116906474820144	0.0748175182481752	0.0671378091872791
Terf1	0.838400000000002	0.261538461538462	0.350877192982456	0.319182389937107	0.268858800773694	2.02435530085961	0.839028776978413	2.46897810218978	1.69611307420495
Sbspon	0.0752	0.0153846153846154	0.105263157894737	0.0220125786163522	0.011605415860735	0.283667621776504	0.0404676258992806	0.941605839416059	0.0706713780918728
4930444P10Rik	0.0032	0.00307692307692308	0.0175438596491228	0.00786163522012579	0.00193423597678917	0.0128939828080229	0.00539568345323741	0.0273722627737226	0.0106007067137809
Rdh10	3.2544	0.306153846153847	1.52631578947368	0.960691823899376	0.27852998065764	11.512893982808	0.653776978417263	58.4726277372263	1.24381625441696
Stau2	1.3072	1.69846153846153	0.385964912280702	1.75943396226416	2.40038684719536	2.13323782234958	2.22931654676261	3.63686131386861	1.62190812720849
Ube2w	1.2736	0.683076923076922	0.456140350877193	0.704402515723274	0.549323017408122	3.27650429799429	1.36241007194245	3.15328467153285	2.66784452296821
Tmem70	0.912000000000002	0.430769230769232	0.403508771929825	0.462264150943396	0.574468085106382	2.45845272206306	0.808453237410068	2.73175182481752	1.82685512367492
Ly96	0.494399999999999	0.0646153846153846	0.0526315789473684	0.196540880503145	0.0986460348162476	1.44126074498569	0.149280575539568	0.740875912408759	1.48409893992933
Jph1	0.608	0.32923076923077	0.631578947368421	0.187106918238994	0.257253384912959	0.479942693409741	1.48561151079138	0.616788321167884	0.190812720848056
Gdap1	0.2304	0.338461538461539	0.0701754385964912	0.40251572327044	0.673114119922631	0.123209169054441	0.657374100719421	0.0291970802919708	0.0600706713780919
Pi15	0.324799999999999	0.0138461538461538	0.0175438596491228	0.0267295597484277	0.0154738878143133	0.866762177650428	0.039568345323741	1.49087591240876	0.318021201413428
Crispld1	0.0096	0.0123076923076923	0	0.020440251572327	0.0406189555125726	0.0286532951289398	0.0116906474820144	0.031021897810219	0.0353356890459364
Crisp4	0.0288	0.00923076923076923	0	0.0110062893081761	0.00967117988394584	0.0487106017191977	0.0350719424460432	0.0218978102189781	0.0530035335689046
Defb18	0.0128	0.00461538461538461	0	0.00628930817610063	0.00773694390715667	0.0429799426934097	0.0233812949640288	0.010948905109489	0.0459363957597173
Defb41	0.0624	0.0215384615384615	0	0.00628930817610063	0.0328820116054159	0.0630372492836676	0.0575539568345324	0.0237226277372263	0.11660777385159
Tfap2d	0.0336	0.0153846153846154	0.0175438596491228	0.00943396226415094	0.00967117988394584	0.0587392550143266	0.0440647482014389	0.0364963503649635	0.0918727915194346
Tfap2b	0.1104	0.424615384615386	0.0350877192982456	0.0424528301886792	0.0328820116054159	0.425501432664756	0.183453237410071	0.837591240875914	0.279151943462898
Pkhd1	0.0432	0.00769230769230769	0.0175438596491228	0.00786163522012579	0.0193423597678917	0.0730659025787965	0.064748201438849	0.0328467153284672	0.088339222614841
Il17a	0.0544	0.0123076923076923	0	0.00471698113207547	0.0251450676982592	0.0974212034383953	0.0899280575539568	0.072992700729927	0.130742049469965
Il17f	0.0672	0.0184615384615385	0	0.020440251572327	0.0251450676982592	0.141833810888252	0.0989208633093524	0.0766423357664233	0.201413427561837
Mcm3	1.60960000000001	0.133846153846154	0.12280701754386	0.507861635220126	0.090909090909091	5.47421203438397	0.308453237410071	2.52919708029198	4.46289752650178
Paqr8	1.59680000000001	2.82615384615384	0.350877192982456	1.34119496855346	2.57253384912959	1.88252148997136	2.55125899280578	0.529197080291972	0.289752650176678
Efhc1	0.048	0.0169230769230769	0.105263157894737	0.0267295597484277	0.0135396518375242	0.0616045845272206	0.0422661870503597	0.0967153284671532	0.0812720848056537
Tram2	0.446399999999999	0.0415384615384615	0.087719298245614	0.124213836477987	0.0367504835589942	1.68051575931233	0.101618705035971	0.806569343065695	1.57243816254417
Tmem14a	0.487999999999999	0.441538461538463	0.456140350877193	0.748427672955979	0.864603481624758	0.553008595988538	0.778776978417263	0.46167883211679	0.537102473498234
Gsta3	0.0832	0.0492307692307692	0.0350877192982456	0.0518867924528302	0.0657640232108318	0.0988538681948423	0.109712230215827	0.0693430656934306	0.15547703180212
Khdc1c	0.0224	0.00923076923076923	0	0.00786163522012579	0.00580270793036751	0.0243553008595989	0.0206834532374101	0.0200729927007299	0.0212014134275618
Khdc1b	0.0336	0.00923076923076923	0.0175438596491228	0.00786163522012579	0.00386847195357834	0.0472779369627507	0.0323741007194245	0.0383211678832117	0.0918727915194346
Kcnq5	0.1296	0.0292307692307692	0	0.0613207547169811	0.0367504835589942	0.206303724928366	0.14478417266187	0.10036496350365	0.289752650176679
Rims1	1.04	0.77230769230769	0.228070175438596	0.602201257861637	1.21856866537718	0.540114613180515	3.93165467625902	0.094890510948905	0.15547703180212
Ogfrl1	1.88160000000001	1.82153846153846	0.368421052631579	1.42924528301888	1.03675048355899	5.47851002865332	3.18075539568348	5.27737226277372	5.16607773851592
B3gat2	0.2048	0.295384615384616	0.087719298245614	0.196540880503145	0.152804642166344	0.144699140401146	0.425359712230214	0.0620437956204379	0.151943462897526
Smap1	1.81440000000001	0.727692307692307	0.56140350877193	1.16037735849057	1.02707930367505	4.34240687679085	1.32284172661871	4.22810218978102	3.34275618374559
Sdhaf4	0.827200000000002	0.387692307692309	0.807017543859649	0.654088050314468	0.618955512572534	2.39541547277939	0.596223021582731	1.87226277372264	2.18727915194347
Fam135a	0.5824	0.523076923076924	0.421052631578947	0.391509433962264	0.332688588007736	1.17765042979943	1.08093525179856	1.09306569343066	0.985865724381628
Col9a1	0.1712	0.0169230769230769	0.0350877192982456	0.0251572327044025	0.0154738878143133	0.681948424068767	0.052158273381295	0.976277372262774	0.946996466431098
Col19a1	0.056	0.0876923076923077	0.0175438596491228	0.0880503144654088	0.243713733075435	0.0200573065902579	0.379496402877696	0.00182481751824818	0.00353356890459364
Lmbrd1	4.1664	2.23999999999999	3.96491228070176	3.10377358490566	3.27659574468085	6.25644699140404	4.40557553956836	4.71350364963503	5.15547703180213
Adgrb3	0.888000000000003	2.31846153846154	0.140350877192982	0.822327044025162	0.965183752417795	0.520057306590257	2.95143884892088	0.147810218978102	0.0989399293286219
4931408C20Rik	0.024	0.0169230769230769	0	0.0125786163522013	0.011605415860735	0.0415472779369627	0.0305755395683453	0.0255474452554745	0.0671378091872791
Gm597	0.0432	0.0107692307692308	0	0.0157232704402516	0.0251450676982592	0.0931232091690543	0.052158273381295	0.0200729927007299	0.0954063604240282
Phf3	1.69440000000001	0.653846153846153	0.596491228070176	0.768867924528306	0.65183752417795	4.70343839541549	1.67356115107915	7.70072992700729	3.32862190812722
Ptp4a1	5.98400000000001	1.19692307692307	2.2280701754386	3.39150943396227	2.88007736943907	11.9770773638969	2.63848920863311	16.2043795620438	7.32508833922264
Ptp4a1.1	1.1984	0.246153846153847	0.350877192982456	0.567610062893083	0.487427466150869	2.6547277936963	0.684352517985608	2.86131386861314	2.24734982332156
4931428L18Rik	0.0464	0.00769230769230769	0.0175438596491228	0.00786163522012579	0.00580270793036751	0.0830945558739254	0.0593525179856116	0.0638686131386861	0.0600706713780918
Lgsn	0.04	0.0123076923076923	0	0.0125786163522013	0.00967117988394584	0.0358166189111748	0.0476618705035972	0.0346715328467153	0.0565371024734982
Pih1d3	0.032	0.00923076923076923	0.0175438596491228	0.00628930817610063	0.00967117988394584	0.0515759312320917	0.0548561151079137	0.031021897810219	0.088339222614841
Khdrbs2	0.1792	0.223076923076924	0.0175438596491228	0.312893081761006	0.34816247582205	0.146131805157593	0.342625899280574	0.0985401459854014	0.0989399293286219
Gm5415	0.0224	0.00461538461538461	0	0.00314465408805031	0.00773694390715667	0.0286532951289398	0.0404676258992806	0.0182481751824818	0.0565371024734982
Prim2	0.644800000000002	0.192307692307693	0.12280701754386	0.267295597484277	0.247582205029013	2.09169054441262	0.43255395683453	1.25912408759124	2.03886925795053
Rab23	0.6256	0.36923076923077	0.157894736842105	0.432389937106918	0.375241779497098	1.6977077363897	0.731115107913666	1.09124087591241	1.30388692579506
Bag2	0.451199999999999	0.0846153846153847	0.298245614035088	0.196540880503145	0.166344294003868	1.00573065902579	0.293165467625898	1.48905109489051	0.696113074204949
Zfp451	0.729600000000001	0.255384615384616	0.228070175438596	0.35062893081761	0.309477756286266	1.87106017191979	0.654676258992803	2.04744525547446	1.40636042402827
Bend6	0.801600000000002	1.24615384615384	0.175438596491228	1.30817610062894	2.73307543520309	0.684813753581661	2.98561151079138	0.147810218978102	0.604240282685514
Dst	5.9584	2.39538461538461	1.2280701754386	5.65251572327043	5.02514506769826	13.2263610315186	5.8039568345324	9.85583941605837	12.7031802120142
Ccdc115	0.652800000000001	0.143076923076923	0.140350877192982	0.264150943396226	0.181818181818182	1.5787965616046	0.399280575539567	1.13138686131387	1.36042402826856
Imp4	1.20800000000001	0.258461538461539	0.385964912280702	0.509433962264151	0.294003868471953	2.79942693409745	0.531474820143882	2.35766423357665	2.07067137809188
Ptpn18	2.4576	0.353846153846155	0.210526315789474	1.04874213836479	0.148936170212766	8.45128939828082	0.574640287769782	3.9543795620438	6.79152
Prss39	0.04	0.0169230769230769	0.0175438596491228	0.0188679245283019	0.02321083172147	0.0630372492836676	0.0881294964028776	0.0638686131386861	0.137809187279152
Cfc1	0.0288	0.00615384615384615	0	0.00157232704402516	0.00193423597678917	0.0243553008595989	0.0260791366906475	0.0182481751824818	0.0212014134275618
Prss40	0.0448	0.0153846153846154	0.0175438596491228	0.0125786163522013	0.011605415860735	0.0902578796561604	0.0737410071942446	0.0565693430656934	0.127208480565371
Amer3	0.1792	0.12	0.0701754385964912	0.114779874213836	0.145067698259188	0.103151862464183	0.813848920863306	0.0383211678832117	0.0989399293286219
Arhgef4	0.5984	0.50923076923077	0.263157894736842	1.4119496855346	1.76595744680851	1.02578796561604	1.13309352517986	0.182481751824817	0.222614840989399
Arhgef4.1	0.208	0.135384615384616	0.12280701754386	0.466981132075472	0.88394584139265	0.285100286532951	0.28956834532374	0.12956204379562	0.257950530035336
Fam168b	3.81280000000001	1.68923076923076	0.771929824561404	2.08647798742139	2.14506769825919	9.75358166189114	3.38579136690649	9.83576642335763	7.30742049469967
Plekhb2	2.9968	2.50153846153846	2.50877192982456	2.36006289308177	2.76015473887814	5.47134670487108	2.90557553956836	4.75182481751825	3.67844522968199
Hs6st1	1.3984	0.436923076923078	0.298245614035088	0.661949685534593	0.497098646034815	3.13896848137538	1.06835	5.80109489051094	1.69257950530036
Uggt1	2.2048	0.596923076923076	1.01754385964912	0.841194968553465	0.586073500967117	6.53868194842409	1.3498201438849	4.70985401459854	5.31448763250885
Neurl3	0.638400000000001	0.0569230769230769	0.0701754385964912	0.110062893081761	0.0154738878143133	2.2464183381089	0.117805755395683	0.523722627737228	2.54416961130743
Arid5a	0.966400000000002	0.244615384615385	0.105263157894737	0.441823899371069	0.228239845261122	2.18051575931234	0.540467625899278	2.33394160583942	1.25088339222615
Kansl3	1.21760000000001	0.550769230769231	0.701754385964913	0.701257861635224	0.646034816247582	3.34813753581665	1.30395683453238	3.74635036496351	2.68551236749117
Fer1l5	0.0272	0.0123076923076923	0.0175438596491228	0.00786163522012579	0.00967117988394584	0.124641833810888	0.0449640287769785	0.0346715328467153	0.134275618374558
Lman2l	1.1232	0.513846153846155	0.894736842105264	0.622641509433965	0.437137330754351	2.91117478510031	1.33363309352519	2.57116788321168	2.30388692579506
Cnnm4	0.465599999999999	0.104615384615385	0.0701754385964912	0.154088050314465	0.090909090909091	0.843839541547276	0.397482014388487	0.979927007299271	0.512367491166079
Cnnm3	0.649600000000001	0.315384615384616	0.421052631578947	0.341194968553459	0.315280464216634	1.25358166189112	0.818345323741003	1.02554744525548	1.0035335689046
Ankrd23	0.1424	0.0307692307692308	0.0350877192982456	0.050314465408805	0.0425531914893617	0.308022922636103	0.142086330935251	0.279197080291971	0.328621908127209
Ankrd39	0.398399999999999	0.141538461538462	0.228070175438596	0.207547169811321	0.123791102514507	0.959885386819483	0.423561151079135	0.739051094890512	0.802120141342758
Sema4c	0.483199999999999	0.1	0.0701754385964912	0.199685534591195	0.0812379110251451	0.987106017191975	0.293165467625898	1.06751824817518	0.650176678445231
Fam178b	0.0608	0.0292307692307692	0.0350877192982456	0.0267295597484277	0.0270793036750484	0.140401146131805	0.099820143884892	0.0766423357664233	0.162544169611307
Cox5b	6.86240000000001	4.16769230769231	5.29824561403509	5.64308176100628	6.15667311411992	15.5229226361032	5.30575539568348	10.3540145985401	12.696113074205
Actr1b	1.43040000000001	0.658461538461538	0.596491228070176	0.930817610062899	0.926499032882012	2.99140401146134	1.56205035971224	3.11678832116788	1.94346289752651
4933424G06Rik	0.0288	0.00923076923076923	0	0.00314465408805031	0.0154738878143133	0.0401146131805157	0.0323741007194245	0.0328467153284672	0.0459363957597173
Zap70	0.1248	0.0292307692307692	0.0175438596491228	0.0550314465408805	0.0328820116054159	0.944126074498566	0.109712230215827	0.191605839416058	0.985865724381627
Tmem131	2.0896	0.769230769230767	0.649122807017544	1.13993710691824	0.798839458413927	4.83381088825217	1.71672661870505	3.68248175182482	3.36395759717315
Vwa3b	0.1008	0.0276923076923077	0.210526315789474	0.0974842767295597	0.0386847195357834	0.157593123209169	0.114208633093525	0.094890510948905	0.19434628975265
Cnga3	0.0416	0.0138461538461538	0	0.020440251572327	0.02321083172147	0.0659025787965615	0.045863309352518	0.0510948905109489	0.11660777385159
Inpp4a	1.104	1.83999999999999	0.315789473684211	0.938679245283026	1.18955512572534	1.85530085959887	2.20143884892088	1.06204379562044	1.76678445229683
Coa5	1.66560000000001	0.666153846153846	0.684210526315789	0.874213836477992	0.481624758220501	4.07449856733527	0.712230215827335	2.94890510948906	3.32862190812722
Unc50	1.69280000000001	0.578461538461539	0.824561403508772	0.984276729559755	0.885880077369439	4.34527220630375	1.23561151079137	3.50182481751825	3.16254416961132
Mgat4a	1.64320000000001	0.332307692307693	0.473684210526316	0.713836477987425	0.263056092843326	4.30515759312323	0.785971223021579	5.97627737226277	2.93639575971732
2010300C02Rik	0.358399999999999	0.147692307692308	0.350877192982456	0.157232704402516	0.125725338491296	0.726361031518623	1.00629496402877	2.44890510948906	0.268551236749117
Tsga10	0.305599999999999	0.115384615384616	0.368421052631579	0.190251572327044	0.183752417794971	0.68051575931232	0.302158273381294	1.00182481751825	0.692579505300355
Lipt1	0.152	0.0415384615384615	0.0175438596491228	0.0628930817610063	0.0599613152804643	0.459885386819483	0.129496402877698	0.879562043795621	0.300353356890459
Mitd1	0.582399999999999	0.149230769230769	0.12280701754386	0.289308176100629	0.156673114119923	1.95558739255016	0.35071942446043	2.08941605839417	1.64664310954064
Lyg2	0.0256	0.00615384615384615	0.0350877192982456	0.020440251572327	0.00773694390715667	0.0300859598853868	0.0215827338129496	0.0200729927007299	0.0424028268551237
Lyg1	0.0432	0.0107692307692308	0	0.00628930817610063	0.0193423597678917	0.0401146131805157	0.0494604316546763	0.0218978102189781	0.109540636042403
Rev1	0.563199999999999	0.258461538461539	0.245614035087719	0.328616352201258	0.268858800773694	1.23352435530086	0.976618705035966	1.3029197080292	1.18021201413428
Aff3	0.2384	0.16	0.315789473684211	0.209119496855346	0.350096711798839	0.79942693409742	0.325539568345322	0.12956204379562	2.16607773851591
Lonrf2	0.6464	1.00461538461538	0.192982456140351	1.08490566037736	1.45067698259188	0.318051575931232	1.88129496402879	0.0602189781021898	0.123674911660777
Chst10	0.374399999999999	0.596923076923077	0.0350877192982456	0.466981132075472	0.83752417794971	0.465616045845271	1.09532374100719	0.0802919708029197	0.540636042402828
Pdcl3	0.819200000000002	0.166153846153846	0.228070175438596	0.344339622641509	0.247582205029013	2.11461318051578	0.501798561151077	2.79562043795621	1.53003533568905
Npas2	0.1808	0.101538461538462	0.105263157894737	0.216981132075472	0.193423597678917	0.438395415472779	0.251798561151078	0.198905109489051	0.169611307420495
Tbc1d8	0.5792	0.130769230769231	0.280701754385965	0.221698113207547	0.170212765957447	1.0730659025788	0.55755395683453	0.576642335766425	0.964664310954066
Cnot11	0.5808	0.206153846153847	0.333333333333333	0.334905660377358	0.264990328820115	1.3624641833811	0.409172661870502	1.0529197080292	1.26148409893993
Rnf149	5.7744	0.633846153846153	0.385964912280702	1.26886792452831	0.657640232108317	10.5845272206304	0.874100719424456	7.38138686131385	6.32862190812723
Creg2	0.152	0.0276923076923077	0.0526315789473684	0.122641509433962	0.210831721470019	0.194842406876791	0.0719424460431655	0.0784671532846715	0.0812720848056537
Rfx8	0.0496	0.0261538461538461	0.0526315789473684	0.0141509433962264	0.0154738878143133	0.0702005730659025	0.0611510791366907	0.0930656934306569	0.109540636042403
Gm3646	0.0272	0.0107692307692308	0	0.00628930817610063	0.011605415860735	0.0673352435530085	0.0476618705035972	0.0255474452554745	0.0706713780918728
Map4k4	4.064	1.05538461538461	0.526315789473684	1.47327044025158	0.883945841392651	9.3681948424069	1.6564748201439	7.11131386861312	5.25441696113076
Il1r2	0.316799999999999	0.0461538461538461	0	0.080188679245283	0.00967117988394584	0.560171919770773	0.107913669064748	0.4507299270073	0.363957597173145
Il1r1	1.2736	0.301538461538462	0.228070175438596	0.727987421383651	0.137330754352031	3.32091690544415	0.683453237410069	4.82481751824817	1.96113074204948
Il1rl2	0.436799999999999	0.0246153846153846	0.0175438596491228	0.0911949685534591	0.0309477756286267	1.63323782234959	0.093525179856115	0.979927007299271	1.25441696113075
Il1rl1	0.1136	0.00461538461538461	0.0175438596491228	0.0188679245283019	0.0154738878143133	2.39828080229228	0.039568345323741	0.031021897810219	2.17667844522969
Il18r1	0.0528	0.0138461538461538	0.0175438596491228	0.00628930817610063	0.0135396518375242	0.293696275071633	0.0368705035971223	0.0693430656934306	0.332155477031802
Il18rap	0.152	0.0215384615384615	0.0175438596491228	0.0251572327044025	0.00967117988394584	1.14899713467049	0.0485611510791367	0.0784671532846715	1.02826855123675
Slc9a4	0.0048	0.00153846153846154	0	0.00314465408805031	0.00193423597678917	0.0143266475644699	0.00179856115107914	0	0.0247349823321555
Slc9a2	0.0624	0.0338461538461538	0	0.0455974842767296	0.0444874274661509	0.108882521489971	0.0863309352517985	0.0675182481751825	0.11660777385159
Mfsd9	0.1792	0.0707692307692308	0.0701754385964912	0.0864779874213836	0.0638297872340426	0.472779369627506	0.148381294964028	0.655109489051096	0.420494699646644
Tmem182	0.0528	0.0246153846153846	0	0.0125786163522013	0.0193423597678917	0.0845272206303724	0.0773381294964029	0.0583941605839416	0.130742049469965
Pou3f3	0.996800000000003	0.730769230769229	0.105263157894737	1.27987421383648	1.58413926499033	0.865329512893981	1.03687050359712	0.145985401459854	0.141342756183746
Gpr45	0.0736	0.0446153846153846	0.0175438596491228	0.050314465408805	0.0638297872340426	0.0802292263610314	0.10431654676259	0.0456204379562044	0.11660777385159
Tgfbrap1	0.720000000000001	0.292307692307693	0.192982456140351	0.363207547169811	0.319148936170212	1.49856733524356	0.736510791366903	1.16240875912409	1.53710247349824
AI597479	0.649600000000001	0.59076923076923	0.403508771929825	0.531446540880504	0.477756286266923	1.64326647564471	0.624999999999997	1.51094890510949	1.34982332155477
Fhl2	0.947200000000002	0.0676923076923077	0.175438596491228	0.0990566037735849	0.0580270793036751	1.96848137535817	0.128597122302158	5.02372262773723	0.508833922261485
Nck2	0.710400000000001	0.152307692307693	0.263157894736842	0.267295597484277	0.18568665377176	2.09598853868196	0.446043165467624	4.13503649635037	0.964664310954066
Ecrg4	0.990400000000002	0.164615384615385	30.2982456140351	0.830188679245285	0.0870406189555126	12.7535816618911	0.690647482014386	0.186131386861314	58.0600706713783
Uxs1	1.2	0.380000000000001	0.526315789473684	0.533018867924529	0.344294003868471	4.17048710601722	0.776079136690644	3.06386861313869	3.95406360424029
Tpp2	1.60800000000001	0.469230769230771	0.298245614035088	0.731132075471702	0.58027079303675	4.34097421203441	0.996402877697837	4.73540145985401	3.46643109540637
Mettl21c	0.0256	0.00153846153846154	0	0.00471698113207547	0.00967117988394584	0.0214899713467049	0.0134892086330935	0.0273722627737226	0.0459363957597173
Gm8251	0.0256	0.00615384615384615	0.0175438596491228	0.0141509433962264	0.00580270793036751	0.0444126074498567	0.0422661870503597	0.031021897810219	0.0565371024734982
Tex30	0.495999999999999	0.0984615384615386	0.210526315789474	0.187106918238994	0.137330754352031	1.20916905444126	0.258093525179855	1.4087591240876	1.06713780918728
Poglut2	0.310399999999999	0.0769230769230769	0.0526315789473684	0.132075471698113	0.0735009671179884	1.22922636103152	0.181654676258992	0.711678832116789	1.42402826855124
Bivm	0.379199999999999	0.158461538461539	0.192982456140351	0.193396226415094	0.251450676982591	1.12893982808023	0.364208633093524	1	0.946996466431097
Ercc5	0.1424	0.0646153846153846	0.0526315789473684	0.0817610062893082	0.0696324951644101	0.411174785100286	0.162769784172661	0.284671532846716	0.469964664310955
Mettl21e	0.0096	0.00307692307692308	0	0	0.011605415860735	0.0257879656160459	0.0188848920863309	0.00547445255474453	0.0565371024734982
Gulp1	0.12	0.0261538461538462	0.192982456140351	0.0455974842767296	0.0464216634429401	0.823782234957019	0.0710431654676259	0.386861313868614	1.79151943462898
Col3a1	23.9711999999999	0.28	0.578947368421053	0.905660377358495	0.295938104448742	421.312320916905	0.626798561151077	2.46897810218979	480.798586572438
Col5a2	1.61600000000001	0.0646153846153846	0.245614035087719	0.261006289308176	0.0889748549323018	14.4398280802292	0.141187050359712	1.25182481751825	17.8692579505301
Wdr75	0.294399999999999	0.0738461538461539	0.105263157894737	0.150943396226415	0.100580270793037	0.934097421203437	0.125	1.1021897810219	0.865724381625444
Slc40a1	1.0624	0.127692307692308	0.0350877192982456	0.231132075471698	0.129593810444874	0.909742120343838	0.191546762589927	2.03284671532847	0.243816254416961
Dnah7c	0.0256	0.0184615384615385	0.0175438596491228	0.020440251572327	0.0154738878143133	0.0730659025787965	0.052158273381295	0.041970802919708	0.0742049469964664
Slc39a10	0.513599999999999	0.236923076923077	0.087719298245614	0.338050314465409	0.284332688588007	1.53868194842408	0.562949640287767	1.33759124087592	1.22615
Tmeff2	1.90720000000001	0.692307692307691	0.105263157894737	1.71540880503146	1.88007736943907	2.13323782234959	2.4928057553957	0.184306569343066	2.37455830388693
Cavin2	0.331199999999999	0.141538461538462	0.421052631578947	0.182389937106918	0.189555125725338	2.13467048710604	0.151978417266187	1.53467153284672	2.60777385159011
Nabp1	1.2896	0.106153846153846	0.315789473684211	0.251572327044025	0.176015473887814	3.42979942693412	0.294964028776977	5.7956204379562	2.40989399293287
Myo1b	1.2544	0.181538461538462	0.210526315789474	0.268867924528302	0.112185686653772	4.2736389684814	0.2068345323741	8.13138686131385	2.28621908127209
Stat4	0.0976	0.00923076923076923	0.0175438596491228	0.0188679245283019	0.00580270793036751	0.462750716332377	0.0683453237410072	0.0766423357664233	0.325088339222615
Stat1	3.104	0.441538461538463	0.192982456140351	1.24842767295598	0.313346228239844	22.2005730659025	0.999100719424456	4.02919708029197	19.8586572438163
Gls	3.3984	1.79538461538461	1.21052631578947	2.18396226415095	2.66150870406189	8.57736389684815	4.27248201438851	9.24999999999998	6.96819787985868
Nemp2	0.2464	0.0923076923076924	0	0.0849056603773585	0.0773694390715668	0.524355300859598	0.190647482014388	0.37043795620438	0.480565371024736
Mfsd6	0.492799999999999	0.12	0.175438596491228	0.452830188679245	0.640232108317214	0.938395415472778	0.470323741007192	2.03467153284672	0.300353356890459
Inpp1	0.888000000000003	0.507692307692309	0.43859649122807	0.544025157232705	0.431334622823983	2.32091690544415	1.1294964028777	1.5073	2.77385159010601
Hibch	0.324799999999999	0.147692307692308	0.333333333333333	0.238993710691824	0.201160541586073	0.833810888252148	0.30935251798561	0.722627737226278	0.869257950530038
1700019D03Rik	0.2464	0.0753846153846154	0.0526315789473684	0.188679245283019	0.288201160541586	0.259312320916905	0.508093525179854	0.0583941605839416	0.169611307420495
Mstn	0.0304	0.0153846153846154	0	0.0125786163522013	0.011605415860735	0.0730659025787965	0.058453237410072	0.0401459854014599	0.0636042402826855
1700019A02Rik	0.0592	0.0338461538461538	0.0175438596491228	0.029874213836478	0.0328820116054159	0.0974212034383953	0.14478417266187	0.0802919708029197	0.109540636042403
Pms1	0.2112	0.0984615384615385	0.0526315789473684	0.106918238993711	0.117988394584139	0.51862464183381	0.375899280575538	0.50182481751825	0.45583038869258
Ormdl1	0.510399999999999	0.136923076923077	0.210526315789474	0.240566037735849	0.168278529980658	1.23209169054442	0.360611510791365	1.06204379562044	1.00706713780919
Osgepl1	0.2368	0.135384615384616	0.105263157894737	0.182389937106918	0.199226305609284	0.434097421203438	0.317446043165466	0.38138686131387	0.452296819787987
Asnsd1	0.972800000000003	0.187692307692308	0.456140350877193	0.426100628930818	0.284332688588007	3.21060171919774	0.328237410071941	1.92335766423358	2.56890459363958
Stk17b	1.27520000000001	0.32923076923077	0.12280701754386	0.24685534591195	0.0986460348162476	7.5945558739255	0.642985611510789	2.48722627737227	12.3922261484099
Hecw2	0.441599999999999	0.295384615384616	0.157894736842105	0.336477987421384	0.491295938104447	0.535816618911174	1.06025179856115	0.277372262773723	0.356890459363958
Ccdc150	0.032	0.0153846153846154	0	0.020440251572327	0.0154738878143133	0.0644699140401146	0.0683453237410072	0.0364963503649635	0.07773851590106
Gm34066	0.0272	0.00769230769230769	0	0.0157232704402516	0.00773694390715667	0.0458452722063037	0.0449640287769785	0.0273722627737226	0.0742049469964664
Pgap1	0.409599999999999	0.106153846153846	0.0526315789473684	0.191823899371069	0.170212765957447	0.762177650429798	0.323741007194243	0.55109489051095	0.660777385159012
Ankrd44	0.936000000000003	0.18	0.263157894736842	0.443396226415094	0.187620889748549	2.81232091690547	0.423561151079135	0.715328467153285	3.31095406360425
Sf3b1	3.72800000000001	1.17230769230769	1.3859649122807	1.74685534591196	1.22823984526112	10.6575931232092	2.64028776978419	10.7846715328467	10.3922261484099
Coq10b	0.1024	0.0169230769230769	0	0.0330188679245283	0.0483558994197292	0.187679083094556	0.105215827338129	0.187956204379562	0.162544169611307
Hspd1	3.8896	0.916923076923075	1.47368421052632	1.79716981132076	1.62862669245648	10.5659025787966	1.79586330935253	13.6788321167883	6.60424028268553
Hspe1	3.1152	0.787692307692306	0.982456140350877	1.59433962264152	1.11218568665377	8.42693409742122	1.39118705035972	6.4324817518248	6.39222614840991
Mob4	1.62400000000001	0.653846153846154	0.754385964912281	0.929245283018875	0.88588007736944	4.3681948424069	1.24460431654677	6.29744525547444	3.52650176678446
Rftn2	0.511999999999999	0.353846153846155	0.140350877192982	0.548742138364781	0.446808510638297	0.919770773638967	0.502697841726616	0.113138686131387	0.452296819787987
Mars2	0.2576	0.1	0.0701754385964912	0.117924528301887	0.11605415860735	0.525787965616045	0.230215827338129	0.512773722627739	0.342756183745583
Boll	0.0064	0.00153846153846154	0	0.00157232704402516	0	0.0100286532951289	0.00179856115107914	0.0145985401459854	0.00706713780918728
Plcl1	0.284799999999999	0.0753846153846154	0.754385964912281	0.509433962264151	0.889748549323018	0.396848137535816	0.294064748201438	0.0930656934306569	0.381625441696113
Hsfy2	0.0352	0.00923076923076923	0.0175438596491228	0.0110062893081761	0.00967117988394584	0.0415472779369627	0.0449640287769785	0.0182481751824818	0.0565371024734982
Satb2	0.1472	0.0230769230769231	0.0350877192982456	0.0283018867924528	0.0290135396518375	0.722063037249282	0.0764388489208633	0.339416058394161	0.851590106007069
1700066M21Rik	0.0976	0.0338461538461538	0.0175438596491228	0.0534591194968553	0.0793036750483559	0.300859598853868	0.0818345323741007	0.191605839416058	0.289752650176678
Tyw5	0.6048	0.187692307692308	0.210526315789474	0.319182389937107	0.241779497098646	1.44842406876792	0.47482014388489	1.37408759124088	1.26501766784453
Maip1	0.636800000000001	0.22923076923077	0.315789473684211	0.317610062893082	0.274661508704061	1.73782234957021	0.534172661870501	1.89233576642336	1.51590106007068
Spats2l	0.543999999999999	0.0723076923076923	0.842105263157895	0.342767295597484	0.355899419729206	3.32091690544415	0.182553956834532	2.48722627737227	2.55477031802121
Kctd18	0.411199999999999	0.133846153846154	0.0350877192982456	0.187106918238994	0.145067698259188	1.06017191977077	0.308453237410071	0.686131386861314	0.90106007067138
Sgo2a	0.28	0.0261538461538461	0	0.0644654088050314	0.0406189555125726	0.879656160458451	0.0683453237410072	0.711678832116789	0.833922261484101
Aox1	0.540799999999999	0.0984615384615385	0.68421052631579	0.352201257861635	0.160541586073501	1.91833810888254	0.319244604316545	0.80109489051095	2.34628975265018
Aox3	0.0128	0.0215384615384615	0.0175438596491228	0.00628930817610063	0.00386847195357834	0.0501432664756447	0.0224820143884892	0.0218978102189781	0.0494699646643109
Aox4	0.04	0.00923076923076923	0	0.0157232704402516	0.02321083172147	0.0558739255014326	0.064748201438849	0.0510948905109489	0.088339222614841
Aox2	0.0224	0.00769230769230769	0	0.00943396226415094	0.011605415860735	0.0587392550143266	0.039568345323741	0.0401459854014599	0.0812720848056537
Clk1	2.7472	1.12153846153846	0.842105263157895	1.19025157232705	1.09090909090909	7.39398280802295	3.2131294964029	7.87773722627737	7.58657243816257
Ppil3	0.5344	0.198461538461539	0.175438596491228	0.306603773584906	0.259187620889748	1.6489971346705	0.393884892086329	1.7043795620438	1.55477031802121
Nif3l1	0.6464	0.192307692307693	0.368421052631579	0.330188679245283	0.332688588007736	1.65042979942695	0.388489208633092	1.7080291970803	1.29328621908128
Orc2	0.945600000000002	0.400000000000001	0.421052631578947	0.418238993710692	0.371373307543519	2.51002865329515	0.855215827338125	2.65328467153285	1.95406360424029
Fam126b	0.580799999999999	0.621538461538461	0.263157894736842	0.573899371069184	0.961315280464217	0.845272206303723	1.2589928057554	0.748175182481753	0.572438162544171
Ndufb3	0.152	0.0769230769230769	0.105263157894737	0.111635220125786	0.133462282398453	0.361031518624641	0.132194244604316	0.514598540145987	0.240282685512367
Flacc1	0.0256	0.00769230769230769	0.0175438596491228	0.020440251572327	0.00773694390715667	0.0343839541547278	0.0251798561151079	0.010948905109489	0.0459363957597173
Cflar	2.4896	0.476923076923078	1.42105263157895	0.916666666666673	0.402321083172146	6.93266475644702	0.827338129496399	5.61861313868612	5.48056537102475
Casp8	1.44960000000001	0.150769230769231	0.228070175438596	0.334905660377358	0.0599613152804642	4.18624641833813	0.22841726618705	2.62591240875913	3.21908127208481
Trak2	2.37120000000001	1.42153846153845	1.54385964912281	1.69025157232705	1.91489361702128	4.34240687679086	2.02338129496405	3.51824817518248	3.39929328621909
Stradb	0.542399999999999	0.26923076923077	0.228070175438596	0.411949685534591	0.359767891682784	1.36819484240689	0.524280575539566	1.30839416058395	1.17667844522968
C2cd6	0.0416	0.0153846153846154	0	0.00471698113207547	0.00967117988394584	0.0558739255014326	0.0386690647482015	0.0529197080291971	0.0848056537102473
Tmem237	0.5824	0.175384615384616	2.91228070175439	0.391509433962264	0.205029013539652	1.51432664756448	0.446043165467624	0.97992700729927	1.62544169611308
Mpp4	0.1936	0.0584615384615384	0.0175438596491228	0.0613207547169811	0.0425531914893617	0.137535816618911	0.446043165467624	0.0748175182481751	0.0989399293286219
Als2	0.2912	0.147692307692308	0.12280701754386	0.0833333333333333	0.0676982591876209	0.408309455587392	0.786870503597119	0.31021897810219	0.321554770318021
Cdk15	0.0368	0.0138461538461538	0.140350877192982	0.0314465408805031	0.0328820116054159	0.151862464183381	0.0431654676258993	0.0255474452554745	0.201413427561837
Fzd7	0.816000000000002	0.0830769230769231	1.2280701754386	0.183962264150943	0.0986460348162476	1.67765042979944	0.405575539568344	2.30109489051096	1.20494699646643
Gm973	0.1168	0.0369230769230769	0.333333333333333	0.29874213836478	0.0967117988394585	0.184813753581662	0.133093525179856	0.0638686131386861	0.159010600706714
Sumo1	2.0336	0.769230769230767	0.842105263157895	1.03930817610064	0.965183752417796	5.74498567335246	1.65737410071943	5.06021897810218	4.23674911660779
Nop58	2.4832	0.538461538461539	0.578947368421053	0.839622641509439	0.477756286266923	6.81375358166191	1.33273381294965	9.19708029197078	4.3957597173145
Bmpr2	1.2592	0.556923076923077	0.543859649122807	0.779874213836482	0.804642166344294	3.36103151862467	0.992805755395679	3.75	2.85159010600708
Fam117b	1.58080000000001	0.527692307692309	0.298245614035088	0.805031446540885	0.630560928433269	3.88538681948427	1.16097122302158	2.75912408759125	2.92932862190814
Ica1l	0.1824	0.243076923076924	0.0701754385964912	0.19811320754717	0.18568665377176	0.144699140401146	0.534172661870501	0.0529197080291971	0.120141342756184
Wdr12	0.406399999999999	0.101538461538462	0.157894736842105	0.220125786163522	0.181818181818182	0.737822349570199	0.284172661870502	0.886861313868614	0.547703180212015
Carf	0.2464	0.170769230769231	0.140350877192982	0.158805031446541	0.129593810444874	0.60888252148997	0.304856115107912	0.706204379562045	0.621908127208482
Nbeal1	0.984000000000003	0.40923076923077	0.473684210526316	0.522012578616353	0.411992263056091	2.8925501432665	0.883093525179852	4.3941605839416	1.81625441696114
Cyp20a1	1.0192	0.221538461538462	0.315789473684211	0.479559748427673	0.32301740812379	3.23209169054444	0.624999999999997	2.76277372262774	2.66784452296821
Abi2	1.62720000000001	0.981538461538458	0.68421052631579	1.04402515723271	1.04255319148936	2.36532951289401	2.18165467625901	1.31934306569343	1.70671378091873
Raph1	0.662400000000001	0.156923076923077	0.087719298245614	0.294025157232704	0.2321083172147	2.26504297994271	0.4136690647482	2.25000000000001	1.6713780918728
Cd28	0.208	0.0415384615384615	0.0175438596491228	0.0581761006289308	0.0328820116054159	0.810888252148996	0.154676258992805	0.072992700729927	0.759717314487634
Ctla4	0.2032	0.0184615384615385	0.0526315789473684	0.0361635220125786	0.0174081237911025	1.49283667621777	0.0827338129496402	0.0620437956204379	1.21908127208481
Icos	0.0608	0.0107692307692308	0	0.0141509433962264	0.00386847195357834	0.419770773638968	0.0350719424460432	0.0164233576642336	0.293286219081272
Pard3b	0.1968	0.107692307692308	0.456140350877193	0.171383647798742	0.114119922630561	0.717765042979941	0.2068345323741	0.560218978102191	0.86219081272085
Nrp2	2.7712	0.253846153846154	0.350877192982456	0.636792452830191	0.241779497098646	11.919770773639	0.361510791366905	3.09306569343066	11.9151943462898
Ino80d	1.3744	0.390769230769232	0.508771929824561	0.600628930817612	0.456479690522242	3.48280802292266	1.15377697841727	3.92518248175183	2.85512367491167
Ndufs1	1.78720000000001	1.35999999999999	1.43859649122807	1.62421383647799	2.15280464216634	3.89255014326649	2.09892086330937	3.18430656934307	3.10600706713782
Eef1b2	15.2144	2.46307692307692	3.07017543859649	6.09119496855345	3.22437137330754	56.2879656160458	4.63309352517987	49.0839416058394	51.7597173144878
Gpr1	0.0496	0.02	0	0.00943396226415094	0.0212765957446809	0.0959885386819483	0.0692446043165468	0.0620437956204379	0.11660777385159
Zdbf2	0.0656	0.0507692307692307	0.140350877192982	0.160377358490566	0.189555125725338	0.0415472779369627	0.125899280575539	0.0237226277372263	0.0671378091872791
Adam23	0.665600000000001	0.536923076923078	0.087719298245614	0.982704402515729	1.50483558994197	0.34240687679083	1.58902877697843	0.0620437956204379	0.353356890459364
Gm39653	0.0448	0.0246153846153846	0.0175438596491228	0.0220125786163522	0.0193423597678917	0.0744985673352435	0.0665467625899281	0.0565693430656934	0.120141342756184
Dytn	0.0352	0.00615384615384615	0.0350877192982456	0.0235849056603774	0.0367504835589942	0.0687679083094555	0.0638489208633094	0.0291970802919708	0.088339222614841
Mdh1b	0.048	0.0184615384615385	0.0526315789473684	0.0550314465408805	0.0309477756286267	0.0744985673352435	0.0485611510791367	0.041970802919708	0.0706713780918728
Fastkd2	0.473599999999999	0.195384615384616	0.280701754385965	0.327044025157233	0.375241779497098	1.13180515759312	0.381294964028775	1.31569343065694	0.795053003533571
4933402D24Rik	0.0208	0.0138461538461538	0	0.00786163522012579	0.0135396518375242	0.0472779369627507	0.0305755395683453	0.0200729927007299	0.0494699646643109
Klf7	1.4592	0.315384615384616	0.210526315789474	0.765723270440256	0.537717601547388	2.53151862464185	1.4658273381295	4.02372262773722	1.30742049469965
Creb1	1.0784	0.435384615384616	0.263157894736842	0.466981132075472	0.377176015473887	2.99283667621779	0.889388489208629	2.9580291970803	2.10600706713781
Mettl21a	0.419199999999999	0.0953846153846155	0.157894736842105	0.215408805031447	0.193423597678917	1.14040114613181	0.233812949640287	0.855839416058395	1.05300353356891
Ccnyl1	0.712000000000002	0.124615384615385	0.245614035087719	0.356918238993711	0.214700193423597	1.90114613180517	0.287769784172661	1.18978102189781	1.57243816254417
Plekhm3	1.0864	0.543076923076924	0.508771929824561	0.635220125786165	0.783365570599614	2.03868194842408	1.45593525179857	1.44890510948906	1.35335689045937
Akr1cl	0.0224	0.00615384615384615	0	0.0110062893081761	0.00193423597678917	0.0501432664756447	0.0431654676258993	0.0200729927007299	0.03886925795053
Crygd	0.0592	0.00923076923076923	0	0.0267295597484277	0.00580270793036751	0.0845272206303724	0.0620503597122303	0.0510948905109489	0.109540636042403
Crygc	0.0624	0.0230769230769231	0.0175438596491228	0.0220125786163522	0.02321083172147	0.0916905444126073	0.107014388489208	0.0693430656934306	0.148409893992933
Crygb	0.0336	0.0123076923076923	0	0.0110062893081761	0.0135396518375242	0.0702005730659025	0.0557553956834533	0.0529197080291971	0.11660777385159
Cryga	0.04	0.0123076923076923	0	0.0220125786163522	0.0212765957446809	0.0601719197707736	0.0494604316546763	0.031021897810219	0.0706713780918728
D630023F18Rik	0.0272	0.0123076923076923	0.0350877192982456	0.0440251572327044	0.0444874274661509	0.0372492836676218	0.0413669064748202	0.0291970802919708	0.03886925795053
Idh1	1.72	0.212307692307693	0.666666666666667	0.735849056603778	0.50870406189555	3.70487106017195	0.491007194244602	2.93430656934307	4.31095406360425
Pikfyve	1.1856	0.400000000000001	0.807017543859649	0.559748427672957	0.454545454545453	2.75214899713469	0.819244604316543	2.17883211678833	2.63957597173146
Pth2r	0.0992000000000001	0.0261538461538461	0.0175438596491228	0.0188679245283019	0.02321083172147	0.124641833810888	0.10431654676259	0.0766423357664233	0.169611307420495
Map2	2.9344	2.33076923076923	0.877192982456141	4.28301886792453	4.97098646034816	4.28510028653297	4.91636690647483	4.86313868613138	4.6749116607774
Unc80	0.756800000000002	1.74923076923076	0.157894736842105	0.933962264150949	2.16441005802708	0.467048710601718	2.98201438848923	0.083941605839416	0.134275618374558
Rpe	0.694400000000001	0.203076923076923	0.421052631578947	0.331761006289308	0.220502901353965	1.74068767908311	0.428057553956833	1.92700729927008	1.39575971731449
Kansl1l	0.2528	0.12	0.175438596491228	0.138364779874214	0.129593810444874	0.939828080229225	0.237410071942445	1.36678832116789	1.03533568904594
Acadl	3.82880000000001	0.495384615384617	2.33333333333333	1.45125786163523	1.12959381044487	9.40257879656161	0.898381294964025	16.3412408759124	4.98586572438164
Myl1	0.0768	0.0169230769230769	0.0701754385964912	0.0220125786163522	0.0135396518375242	0.0730659025787965	0.0710431654676259	0.0401459854014599	0.130742049469965
Lancl1	0.848000000000002	0.587692307692308	0.631578947368421	0.847484276729565	1.1972920696325	1.87249283667623	1.17535971223022	1.81569343065694	1.56890459363958
Cps1	0.0512	0.0384615384615384	0	0.0110062893081761	0.0135396518375242	0.0730659025787965	0.0899280575539568	0.0401459854014599	0.0848056537102473
Erbb4	0.1488	0.133846153846154	0.280701754385965	0.300314465408805	0.466150870406188	0.14756446991404	0.385791366906473	0.0711678832116788	0.0318021201413428
Ikzf2	0.363199999999999	0.0861538461538462	0.12280701754386	0.168238993710692	0.0928433268858801	1.0945558739255	0.223021582733812	0.91058394160584	1.03180212014135
Spag16	0.0496	0.0246153846153846	0.473684210526316	0.114779874213836	0.0367504835589942	0.0630372492836676	0.0827338129496402	0.0401459854014599	0.0954063604240282
Vwc2l	0.0544	0.0169230769230769	0	0.0691823899371069	0.0638297872340426	0.0716332378223495	0.0944244604316546	0.0638686131386861	0.120141342756184
Bard1	0.192	0.0215384615384615	0.0175438596491228	0.0660377358490566	0.0212765957446809	0.646131805157592	0.0674460431654677	0.392335766423359	0.477031802120142
Abca12	0.0064	0	0	0.00628930817610063	0	0.0372492836676218	0	0.447080291970804	0
Atic	0.833600000000003	0.14	0.105263157894737	0.339622641509434	0.177949709864603	2.72922636103154	0.35071942446043	3.0529197080292	2.25441696113075
Fn1	50.0784000000001	1.62307692307692	1.63157894736842	5.43238993710692	0.938104448742748	295.699140401146	2.08453237410073	117.509124087591	298.035335689046
Mreg	0.798400000000002	0.603076923076923	0.087719298245614	0.443396226415094	0.553191489361701	0.935530085959884	1.10251798561151	0.322992700729928	0.37809187279152
Pecr	0.339199999999999	0.08	0.192982456140351	0.166666666666667	0.129593810444874	0.710601719197707	0.172661870503597	0.791970802919709	0.70671378091873
Tmem169	0.1248	0.156923076923077	0.0175438596491228	0.106918238993711	0.160541586073501	0.163323782234957	0.217625899280575	0.0583941605839416	0.127208480565371
Xrcc5	0.452799999999999	0.210769230769231	0.315789473684211	0.289308176100629	0.25338491295938	1.17908309455588	0.338129496402876	1.63321167883212	1.01413427561838
2025-03-04	0.1328	0.303076923076924	0.12280701754386	0.127358490566038	0.0889748549323018	0.0859598853868194	0.246402877697841	0.0346715328467153	0.0954063604240282
Smarcal1	1.1616	0.795384615384614	0.614035087719298	0.808176100628936	0.870406189555126	2.42406876790833	1.48111510791368	1.77737226277373	1.96466431095407
Ankar	0.0144	0.00461538461538461	0.0175438596491228	0.0141509433962264	0.00773694390715667	0.0243553008595989	0.0287769784172662	0.00912408759124088	0.0318021201413428
Igfbp2	12.5696	0.486153846153847	35.4385964912281	20.2547169811321	1.39651837524178	10.487106017192	2.77877697841728	0.704379562043796	23.2473498233216
Igfbp5	5.9024	1.35692307692307	1.3859649122807	3.92610062893082	1.11218568665377	84.0042979942694	3.73111510791369	32.6076642335766	252.78445229682
Tnp1	0.048	0.02	0.0175438596491228	0.0267295597484277	0.0154738878143133	0.0673352435530085	0.0593525179856116	0.0328467153284672	0.088339222614841
Tns1	1.76800000000001	0.658461538461537	2.70175438596491	1.09748427672957	1.07736943907157	6.35816618911175	0.938848920863305	1.3065693430657	9.24734982332158
Rufy4	0.0432	0.02	0	0.0110062893081761	0.00773694390715667	0.197707736389685	0.0449640287769785	0.0456204379562044	0.34982332155477
Cxcr2	0.1216	0.0261538461538462	0	0.0172955974842767	0.00580270793036751	0.124641833810888	0.0413669064748202	0.145985401459854	0.102473498233216
Cxcr1	0.0656	0.0153846153846154	0	0.0188679245283019	0.00773694390715667	0.0472779369627507	0.045863309352518	0.0328467153284672	0.0706713780918728
Arpc2	6.3872	1.07230769230769	1.07017543859649	1.90723270440253	1.09477756286267	19.3223495702006	1.68435251798562	13.7189781021898	16.0600706713781
Gpbar1	0.0704	0.0107692307692308	0.0175438596491228	0.0188679245283019	0.0212765957446809	0.100286532951289	0.0602517985611511	0.0474452554744526	0.137809187279152
Aamp	4.1872	1.44153846153846	2.70175438596491	2.62578616352202	2.13733075435203	9.84240687679086	2.57823741007196	9.26094890510948	6.67845
Pnkd	2.01120000000001	1.31384615384615	1.26315789473684	2.25157232704403	2.75628626692456	4.56446991404014	2.08633093525181	3.14598540145985	3.98939929328623
Tmbim1	3.2336	0.42923076923077	0.87719298245614	1.75628930817611	1.2321083172147	6.78653295128943	1.18345323741007	6.76824817518248	5.09187279151945
Catip	0.12	0.0415384615384615	0.403508771929825	0.147798742138365	0.0464216634429401	0.255014326647564	0.119604316546762	0.0583941605839416	0.257950530035336
Slc11a1	3.91679999999999	0.244615384615385	0.12280701754386	0.772012578616357	0.108317214700193	6.68481375358166	0.402877697841725	0.666058394160585	8.04240282685515
Ctdsp1	3.3632	0.796923076923075	2.10526315789474	1.55345911949686	0.914893617021278	11.0229226361032	1.49010791366907	8.49817518248174	9.84452296819791
Vil1	0.0608	0.0353846153846154	0	0.029874213836478	0.0328820116054159	0.108882521489971	0.064748201438849	0.113138686131387	0.120141342756184
Usp37	0.5728	0.195384615384616	0.210526315789474	0.265723270440252	0.228239845261121	1.31805157593124	0.518884892086328	1.57846715328467	1.03180212014135
Cnot9	1.0544	0.281538461538462	0.245614035087719	0.360062893081761	0.297872340425531	3.02292263610317	0.732014388489205	2.93430656934307	2.30742049469965
Plcd4	0.308799999999999	0.153846153846154	0.157894736842105	0.613207547169814	0.562862669245647	0.467048710601718	0.740107913669061	0.0766423357664233	0.102473498233216
Zfp142	0.519999999999999	0.184615384615385	0.228070175438596	0.251572327044025	0.212765957446808	1.34957020057307	0.616906474820141	1.07846715328467	1.10954063604241
Bcs1l	0.454399999999999	0.172307692307693	0.280701754385965	0.290880503144654	0.274661508704061	1.11747851002866	0.354316546762588	0.916058394160585	0.865724381625444
Rnf25	0.708800000000001	0.275384615384616	0.245614035087719	0.34748427672956	0.326885880077369	1.75787965616047	0.678057553956831	1.70985401459855	1.51236749116608
Stk36	0.2608	0.0738461538461539	0.368421052631579	0.183962264150943	0.148936170212766	0.654727793696274	0.214028776978417	0.757299270072994	0.484098939929329
Ttll4	0.852800000000001	0.281538461538462	0.385964912280702	0.369496855345912	0.280464216634429	2.59885386819486	0.745503597122298	3.62408759124087	1.87279151943463
Cyp27a1	0.380799999999999	0.153846153846154	0.0526315789473684	0.371069182389937	0.65183752417795	1.4570200573066	0.414568345323739	0.239051094890511	2.03180212014135
Prkag3	0.0576	0.0353846153846154	0.0175438596491228	0.0314465408805031	0.0444874274661509	0.140401146131805	0.0881294964028776	0.0894160583941605	0.159010600706714
Wnt6	0.0448	0.0323076923076923	0.0175438596491228	0.0283018867924528	0.0193423597678917	0.127507163323782	0.0953237410071941	0.0547445255474452	0.144876325088339
Wnt10a	0.403199999999999	0.0292307692307692	0	0.0723270440251572	0.0580270793036751	4.7349570200573	0.143884892086331	0.428832116788323	1.70671378091873
Cdk5r2	0.353599999999999	0.507692307692309	0.105263157894737	0.614779874213839	0.781431334622824	0.285100286532951	0.870503597122298	0.16970802919708	0.219081272084806
Cryba2	0.0784	0.0230769230769231	0.0175438596491228	0.180817610062893	0.187620889748549	0.0916905444126073	0.0755395683453237	0.0547445255474452	0.127208480565371
Cfap65	0.0768	0.0169230769230769	1.49122807017544	0.272012578616352	0.0599613152804642	0.0945558739255013	0.110611510791367	0.0602189781021898	0.11660777385159
Ihh	0.04	0.0123076923076923	0.0526315789473684	0.020440251572327	0.0212765957446809	0.0501432664756447	0.0539568345323742	0.0474452554744525	0.113074204946996
Nhej1	0.2352	0.0753846153846154	0.12280701754386	0.119496855345912	0.100580270793037	0.669054441260744	0.167266187050359	0.525547445255476	0.498233215547704
Slc23a3	0.0528	0.0107692307692308	0.0175438596491228	0.0125786163522013	0.0174081237911025	0.0916905444126073	0.058453237410072	0.0857664233576642	0.162544169611307
Cnppd1	0.947200000000002	0.190769230769231	0.473684210526316	0.374213836477987	0.245647969052224	2.79799	0.509892086330933	2.56751824817519	2.13074204946997
Retreg2	3.176	1.84307692307692	1.57894736842105	1.88364779874215	1.95551257253385	7.21489971346708	3.70773381294965	5.20072992700729	5.94346289752652
Zfand2b	0.632000000000001	0.175384615384616	0.210526315789474	0.342767295597484	0.332688588007736	1.64756446991406	0.45323741007194	1.53102189781023	1.26855123674912
Abcb6	0.2608	0.153846153846154	0.0350877192982456	0.267295597484277	0.282398452611218	0.51862464183381	0.254496402877697	0.246350364963503	0.385159010600707
Atg9a	0.803200000000002	0.487692307692309	0.315789473684211	0.649371069182393	0.663442940038684	2.05587392550145	1.1591726618705	1.32299270072993	1.96113074204948
Ankzf1	0.401599999999999	0.143076923076923	0.245614035087719	0.207547169811321	0.183752417794971	1.18194842406877	0.336330935251797	1.22080291970803	1.07067137809188
Glb1l	0.1696	0.06	0.298245614035088	0.10062893081761	0.0560928433268859	0.464183381088824	0.142985611510791	0.246350364963503	0.462897526501768
Stk16	1.15840000000001	0.372307692307693	0.68421052631579	0.617924528301889	0.55512572533849	3.28080229226364	0.74190647482014	2.79744525547446	3.06713780918729
Tuba4a	0.539199999999999	0.726153846153844	0.087719298245614	1.09433962264152	1.71179883945841	0.30945558739255	1.56294964028778	0.191605839416058	0.15547703180212
A630095N17Rik	0.0256	0.00615384615384615	0	0.00628930817610063	0.00967117988394584	0.0415472779369627	0.0413669064748202	0.041970802919708	0.0742049469964664
Dnajb2	1.39200000000001	0.844615384615382	0.982456140350877	1.48742138364781	1.86073500967118	2.40974212034386	1.8723021582734	2.86131386861314	1.65724381625442
Ptprn	2.2688	0.886153846153844	0.192982456140351	1.58647798742139	1.64217	2.23925501432666	2.41816546762591	0.554744525547447	0.314487632508834
Resp18	0.430399999999999	0.126153846153846	0.105263157894737	1.93396226415095	2.16247582205029	0.128939828080229	0.716726618705033	0.0529197080291971	0.0954063604240282
Dnpep	1.44480000000001	0.315384615384616	0.491228070175439	0.781446540880508	0.72147001934236	3.79369627507166	0.734712230215824	3.60766423357664	2.52650176678446
Des	0.455999999999999	0.118461538461539	0.105263157894737	0.0864779874213836	0.0580270793036751	1.42693409742121	0.110611510791367	0.698905109489052	0.395759717314488
Speg	0.852800000000003	0.303076923076924	0.596491228070175	0.364779874213836	0.294003868471953	1.61604584527222	1.28776978417267	0.200729927007299	1.07067137809188
Gmppa	1.22880000000001	0.387692307692309	0.456140350877193	0.40251572327044	0.357833655705995	3.46275071633241	1.45503597122303	2.14598540145986	2.85865724381626
Asic4	0.1184	0.0384615384615384	0.0175438596491228	0.0613207547169811	0.0425531914893617	0.183381088825215	0.136690647482014	0.107664233576642	0.247349823321555
Chpf	1.54400000000001	0.67076923076923	0.596491228070176	1.03930817610063	0.911025145067699	5.64899713467049	1.23830935251799	1.34124087591241	4.97526501766786
Obsl1	0.2256	0.0415384615384615	0.333333333333333	0.0880503144654088	0.0444874274661509	0.969914040114611	0.116906474820144	0.200729927007299	0.954063604240285
Tmem198	0.2384	0.22923076923077	0.0526315789473684	0.169811320754717	0.216634429400386	0.320916905444126	0.581834532374098	0.120437956204379	0.226148409893993
Inha	0.1792	0.198461538461539	0.192982456140351	0.110062893081761	0.174081237911025	0.392550143266475	0.580935251798558	0.135036496350365	0.328621908127209
Stk11ip	0.563199999999999	0.175384615384616	0.192982456140351	0.242138364779874	0.20889748549323	1.37822349570201	0.425359712230214	1.1058394160584	1.07067137809188
Slc4a3	0.5984	0.609230769230769	0.508771929824561	0.916666666666673	1.34429400386847	0.762177650429798	1.08363309352518	0.354014598540147	0.636042402826857
Epha4	0.327999999999999	0.170769230769231	0.245614035087719	0.345911949685535	0.541586073500966	0.584527220630371	0.460431654676257	1.33394160583942	0.257950530035336
Pax3	0.2	0.107692307692308	0.0350877192982456	0.150943396226415	0.114119922630561	0.283667621776504	0.224820143884891	0.0638686131386861	0.102473498233215
Sgpp2	0.2512	0.447692307692309	0.192982456140351	0.440251572327044	1.07350096711799	0.159025787965616	0.864208633093521	0.0474452554744525	0.0812720848056537
Farsb	1.7968	0.581538461538461	0.666666666666667	1.04716981132076	0.845261121856867	3.88825214899716	1.1339928057554	4.24270072992701	2.59717314487633
BC035947	0.0656	0.0230769230769231	0.0350877192982456	0.0833333333333333	0.0676982591876209	0.126074498567335	0.0998201438848919	0.0930656934306569	0.162544169611307
Mogat1	0.0048	0.00615384615384615	0	0.00471698113207547	0	0.0329512893982808	0.0233812949640288	0.010948905109489	0.0353356890459364
Acsl3	1.32800000000001	1.12461538461538	0.43859649122807	1.41352201257862	3.05996131528046	3.13610315186249	2.18794964028779	1.44525547445256	2.36395759717315
Utp14b	0.5744	0.44923076923077	0.087719298245614	0.53616352201258	0.750483558994198	1.42406876790832	0.728417266187047	0.989051094890511	1.11660777385159
Scg2	1.616	0.338461538461539	0.0701754385964912	1.88364779874215	1.68085106382979	0.931232091690543	1.68974820143886	0.301094890510949	0.229681978798586
Ap1s3	0.0432	0.0123076923076923	0.0175438596491228	0.0235849056603774	0.0135396518375242	0.114613180515759	0.0485611510791367	0.107664233576642	0.11660777385159
Wdfy1	2.1024	0.553846153846154	0.789473684210527	1.00786163522013	0.676982591876209	4.81232091690546	1.18705035971223	2.71715328467154	3.33922
Serpine2	6.6464	0.984615384615382	0.701754385964913	4.7437106918239	2.91876208897485	11.9555873925502	2.17895683453239	17.5036496350365	10.9363957597174
Fam124b	0.024	0.00769230769230769	0	0.00786163522012579	0.00773694390715667	0.0444126074498567	0.0170863309352518	0.0164233576642336	0.0600706713780919
Cul3	2.8992	1.15230769230769	1.50877192982456	1.65880503144655	1.50870406189555	7.67478510028656	2.41906474820146	7.90693430656933	6.35689045936397
Gm45261	0.016	0.00769230769230769	0	0.00943396226415094	0.0135396518375242	0.0515759312320917	0.0269784172661871	0.0328467153284672	0.0812720848056537
Dock10	1.0512	0.113846153846154	0.105263157894737	0.632075471698116	0.676982591876209	2.85816618911177	0.401978417266185	0.439781021897812	2.99293286219082
Nyap2	0.2048	0.16923076923077	0.0175438596491228	0.110062893081761	0.20889748549323	0.0916905444126073	0.728417266187047	0.0255474452554745	0.088339222614841
Irs1	1.1056	0.373846153846155	1.3859649122807	0.484276729559748	0.363636363636363	4.39684813753584	0.761690647482011	3.67518248175183	1.68197879858658
Gm9747	0.0304	0.0138461538461538	0	0.0110062893081761	0.00967117988394584	0.0501432664756447	0.045863309352518	0.0346715328467153	0.109540636042403
Rhbdd1	0.5664	0.169230769230769	0.192982456140351	0.215408805031447	0.189555125725338	1.47134670487107	0.333633093525178	1.73357664233577	1.18374558303887
Col4a4	0.0352	0.0153846153846154	0.929824561403509	0.0361635220125786	0.0154738878143133	0.0687679083094555	0.052158273381295	0.0437956204379562	0.0742049469964664
Col4a3	0.0416	0.0215384615384615	0.508771929824561	0.0141509433962264	0.0212765957446809	0.0845272206303724	0.058453237410072	0.0766423357664233	0.11660777385159
Mff	2.8784	1.78153846153845	2.03508771929825	2.26729559748428	2.56866537717601	6.25644699140404	3.0314748201439	6.04014598540145	5.63957597173147
Tm4sf20	0.024	0.0107692307692308	0	0.00943396226415094	0.0154738878143133	0.0229226361031519	0.0485611510791367	0.031021897810219	0.0600706713780919
Agfg1	1.90880000000001	0.693846153846152	0.56140350877193	0.995283018867931	0.729206963249516	5.10315186246421	1.45593525179857	4.77554744525547	3.74558303886927
A030005L19Rik	0.1232	0.0430769230769231	0.0701754385964912	0.0424528301886792	0.0444874274661509	0.256446991404011	0.148381294964028	0.220802919708029	0.268551236749117
A030014E15Rik	0.0336	0.0138461538461538	0.0350877192982456	0.0125786163522013	0.00773694390715667	0.0888252148997134	0.0449640287769785	0.0583941605839416	0.088339222614841
Gm7544	0.04	0.0138461538461538	0	0.0188679245283019	0.0154738878143133	0.0616045845272206	0.0638489208633094	0.0456204379562044	0.120141342756184
Gm47955	0.0208	0.00769230769230769	0	0.00471698113207547	0.00967117988394584	0.0171919770773639	0.0314748201438849	0.0273722627737226	0.0176678445229682
Gm47959	0.0416	0.0123076923076923	0	0.0110062893081761	0.00967117988394584	0.0515759312320917	0.0512589928057554	0.0510948905109489	0.120141342756184
Slc19a3	0.048	0.0323076923076923	0.0175438596491228	0.0393081761006289	0.0386847195357834	0.0787965616045845	0.0944244604316546	0.041970802919708	0.113074204946996
Krtap28-10	0.0352	0.0123076923076923	0.0350877192982456	0.0110062893081761	0.0135396518375242	0.0959885386819483	0.0665467625899281	0.072992700729927	0.120141342756184
Gm47969	0.0512	0.0246153846153846	0.0350877192982456	0.0141509433962264	0.0154738878143133	0.0787965616045845	0.0710431654676259	0.0602189781021898	0.137809187279152
A030005K14Rik	0.0224	0.00923076923076923	0	0.0125786163522013	0.011605415860735	0.0487106017191977	0.0287769784172662	0.0200729927007299	0.0848056537102473
Krtap28-13	0.064	0.02	0	0.0220125786163522	0.0174081237911025	0.113180515759312	0.0701438848920863	0.0474452554744525	0.120141342756184
Ccl20	0.048	0.0153846153846154	0.0175438596491228	0.0267295597484277	0.00580270793036751	0.0573065902578796	0.0593525179856116	0.0437956204379562	0.0671378091872791
Daw1	0.0288	0.00615384615384615	0.105263157894737	0.0660377358490566	0.0154738878143133	0.0673352435530085	0.0692446043165468	0.031021897810219	0.0706713780918728
Sphkap	1.90560000000001	2.05384615384615	0.175438596491228	1.42924528301887	0.988394584139266	0.968481375358165	5.62050359712231	0.0510948905109489	0.501766784452298
Pid1	1.2288	0.444615384615386	0.631578947368421	0.778301886792458	0.632495164410057	7.28223495702006	0.59892086330935	1.83394160583942	8.77385159010604
Dner	1.65280000000001	5.79384615384615	0.912280701754386	2.37893081761006	4.37137330754352	0.583094555873925	7.77607913669067	0.0912408759124087	0.141342756183746
Trip12	3.7168	0.964615384615383	2.42105263157895	1.47798742138365	1.19922630560928	10.6962750716333	2.1564748201439	10.5711678832117	9.91519434628978
Fbxo36	0.279999999999999	0.0876923076923077	0.368421052631579	0.160377358490566	0.152804642166344	0.535816618911174	0.283273381294963	0.728102189781022	0.45583038869258
Slc16a14	0.1248	0.0584615384615384	0	0.0487421383647799	0.0889748549323018	0.156160458452722	0.264388489208632	0.041970802919708	0.296819787985866
C130026I21Rik	0.667200000000001	0.22	0.12280701754386	0.220125786163522	0.179883945841392	2.08452722063039	0.92805755395683	0.92153284671533	2.57243816254418
A530032D15Rik	0.1328	0.00615384615384615	0	0.0251572327044025	0.00580270793036751	0.958452722063036	0.00719424460431655	0.248175182481752	1.09893992932862
Sp140	0.516799999999999	0.149230769230769	0.087719298245614	0.180817610062893	0.164410058027079	1.34813753581663	0.692446043165465	0.813868613138687	1.82685512367492
Sp100	0.641600000000001	0.0861538461538462	0.0175438596491228	0.210691823899371	0.0676982591876209	2.25071633237825	0.148381294964028	1.00547445255474	2.61837455830389
A630001G21Rik	0.539199999999999	0.0815384615384616	0.0701754385964912	0.234276729559748	0.0212765957446809	1.8381088825215	0.142086330935251	0.53102189781022	2.30035335689047
Cab39	3.4624	1.06923076923076	1.29824561403509	2.00314465408806	2.23404255319149	7.49713467048712	2.32104316546764	8.05656934306568	5.74204946996468
Itm2c	10.6048	4.52923076923077	4.2280701754386	6.66666666666665	4.54545454545454	21.4971346704871	9.13039568345323	8.1405109489051	19.4346289752651
4933407L21Rik	0.112	0.0723076923076923	0.0526315789473684	0.080188679245283	0.0406189555125725	0.197707736389685	0.147482014388489	0.122262773722628	0.127208480565371
Gpr55	0.08	0.0292307692307692	0.0175438596491228	0.0251572327044025	0.00773694390715667	0.184813753581662	0.0683453237410072	0.178832116788321	0.219081272084806
Spata3	0.12	0.0615384615384615	0.0175438596491228	0.0534591194968553	0.0676982591876209	0.212034383954154	0.2068345323741	0.104014598540146	0.268551236749117
2810459M11Rik	0.3072	0.138461538461539	0.0350877192982456	0.25	0.133462282398453	0.379656160458452	0.415467625899279	0.0930656934306569	0.151943462897526
Psmd1	2.4016	0.696923076923076	0.631578947368421	1.04874213836479	1.01547388781431	5.63753581661893	1.28147482014389	5.57664233576641	4.86572438162546
Htr2b	0.684800000000001	0.0276923076923077	0.0175438596491228	0.0345911949685535	0.02321083172147	0.856733524355299	0.058453237410072	0.162408759124087	0.106007067137809
Armc9	0.2464	0.106153846153846	0.263157894736842	0.202830188679245	0.170212765957447	0.554441260744985	0.2886690647482	0.613138686131388	0.579505300353358
B3gnt7	0.339199999999999	0.0461538461538461	0.0350877192982456	0.0440251572327044	0.02321083172147	0.42836676217765	0.101618705035971	0.543795620437957	0.279151943462897
Ncl	9.54079999999999	2.60307692307692	2.03508771929825	3.97955974842768	3.22050290135396	29.0616045845272	4.59892086330937	28.5948905109489	23.0388692579506
Nmur1	0.0656	0.0507692307692307	0	0.0330188679245283	0.0212765957446809	0.0988538681948423	0.125899280575539	0.0583941605839416	0.123674911660777
Tex44	0.0256	0.0107692307692308	0	0.0141509433962264	0.00580270793036751	0.0401146131805157	0.0467625899280576	0.0273722627737226	0.0812720848056537
Pde6d	0.547199999999999	0.215384615384616	0.578947368421053	0.375786163522013	0.313346228239844	1.24498567335244	0.497302158273379	0.731751824817519	1.15901060070672
Cops7b	0.657600000000001	0.224615384615385	0.228070175438596	0.342767295597484	0.292069632495164	1.68481375358167	0.535071942446041	1.62591240875913	1.30035335689046
Nppc	0.112	0.0753846153846154	0.0350877192982456	0.136792452830189	0.0831721470019343	0.14756446991404	0.24820143884892	0.153284671532847	0.15547703180212
Dis3l2	0.452799999999999	0.213846153846154	0.280701754385965	0.265723270440252	0.263056092843326	1.4083094555874	0.551258992805753	1.26277372262774	0.982332155477034
Alppl2	0.056	0.0169230769230769	0.0175438596491228	0.0188679245283019	0.0154738878143133	0.0702005730659025	0.0674460431654677	0.0565693430656934	0.0812720848056537
Alpi	0.0352	0.0123076923076923	0	0.0125786163522013	0.011605415860735	0.0759312320916905	0.0665467625899281	0.0583941605839416	0.127208480565371
Akp3	0.0272	0.0215384615384615	0	0.0157232704402516	0.00773694390715667	0.0673352435530085	0.0449640287769785	0.0748175182481751	0.0742049469964664
Ecel1	0.393599999999999	0.0307692307692308	0.0526315789473684	0.367924528301887	0.129593810444874	0.207736389684813	0.0980215827338128	0.0748175182481751	0.151943462897526
Prss56	0.0304	0.00769230769230769	0	0.0125786163522013	0.00773694390715667	0.0444126074498567	0.052158273381295	0.0255474452554745	0.102473498233215
Chrnd	0.0416	0.0169230769230769	0	0.00943396226415094	0.00580270793036751	0.0787965616045845	0.0449640287769784	0.0346715328467153	0.07773851590106
Chrng	0.0656	0.0230769230769231	0	0.0188679245283019	0.02321083172147	0.101719197707736	0.0908273381294963	0.0583941605839416	0.183745583038869
Eif4e2	2.7664	0.541538461538462	0.736842105263158	1.13993710691825	0.767891682785301	8.72636103151865	1.03507194244604	8.83211678832115	5.38162544169613
Efhd1	0.510399999999999	0.460000000000001	0.157894736842105	0.515723270440252	0.870406189555127	0.677650429799426	1.01169064748201	2.03284671532847	0.134275618374558
Gigyf2	1.47040000000001	0.652307692307691	0.421052631578947	0.674528301886796	0.709864603481625	3.89828080229229	1.42446043165468	4.70985401459854	3.09893992932863
Kcnj13	0.0256	0.0107692307692308	6.57894736842105	0.0691823899371069	0.0135396518375242	0.0744985673352435	0.0548561151079137	0.0291970802919708	0.106007067137809
Snorc	0.0992	0.0323076923076923	0	0.0393081761006289	0.0270793036750484	0.171919770773639	0.102517985611511	0.153284671532847	0.190812720848056
Ngef	0.463999999999999	0.06	0.0701754385964912	0.54559748427673	0.53191489361702	0.892550143266474	0.340827338129495	1.19343065693431	0.441696113074206
Neu2	0.0224	0.00923076923076923	0.0350877192982456	0.0172955974842767	0.00967117988394584	0.0444126074498567	0.0296762589928058	0.0547445255474452	0.0247349823321555
Inpp5d	2.8624	0.380000000000001	0.245614035087719	1.1808176100629	0.264990328820115	8.35386819484242	0.652877697841724	1.69890510948906	8.63604240282688
Atg16l1	1.056	0.383076923076924	0.578947368421053	0.490566037735849	0.473887814313345	2.45272206303728	0.78237410071942	2.44890510948906	2.06360424028269
Sag	0.048	0.0123076923076923	0.0526315789473684	0.00943396226415094	0.0251450676982592	0.103151862464183	0.0350719424460432	0.138686131386861	0.0636042402826855
Dgkd	1.86720000000001	0.613846153846154	0.456140350877193	0.66981132075472	0.545454545454545	3.45558739255016	2.89208633093527	4.05474452554744	2.81272084805654
Usp40	0.803200000000002	0.267692307692308	0.43859649122807	0.424528301886792	0.282398452611218	2.11031518624644	0.690647482014385	1.97080291970804	1.99293286219082
Ugt1a10	0.0192	0.0107692307692308	0	0.00471698113207547	0.0135396518375242	0.0415472779369628	0.0251798561151079	0.0237226277372263	0.049469964664311
Ugt1a8	0.0208	0.00461538461538461	0.0175438596491228	0.0157232704402516	0.0154738878143133	0.0444126074498567	0.0332733812949641	0.0145985401459854	0.0671378091872791
Ugt1a7c	0.2016	0.0769230769230769	0.0350877192982456	0.0723270440251572	0.0522243713733076	0.340974212034383	0.26888489208633	0.208029197080292	0.371024734982333
Ugt1a6b	0.1312	0.0169230769230769	0.0526315789473684	0.0330188679245283	0.011605415860735	0.300859598853868	0.0341726618705036	0.0565693430656934	0.180212014134276
Ugt1a5	0.271999999999999	0.04	0.0350877192982456	0.0833333333333333	0.0367504835589942	0.435530085959885	0.0755395683453237	0.104014598540146	0.303886925795053
Ugt1a2	0.0464	0.0169230769230769	0.0175438596491228	0.0110062893081761	0.00773694390715667	0.10458452722063	0.0350719424460432	0.031021897810219	0.137809187279152
Dnajb3	0.0912	0.0415384615384615	0.087719298245614	0.0754716981132075	0.0735009671179884	0.0974212034383953	0.126798561151079	0.0492700729927007	0.0812720848056537
Ugt1a1	0.24	0.0784615384615385	0.0701754385964912	0.0864779874213836	0.0618955512572534	0.392550143266475	0.277877697841726	0.239051094890511	0.487632508833923
Mroh2a	0.1856	0.0815384615384616	0.0350877192982456	0.0628930817610063	0.0580270793036751	0.316618911174785	0.352517985611509	0.328467153284672	0.590106007067139
Hjurp	1.2912	0.338461538461539	0.175438596491228	0.517295597484277	0.419729206963248	3.41833810888255	1.13309352517986	4.00547445255474	2.78798586572439
Trpm8	0.0464	0.0169230769230769	0	0.00786163522012579	0.011605415860735	0.0601719197707736	0.0413669064748202	0.031021897810219	0.0918727915194346
Spp2	0.0336	0.02	0	0.0157232704402516	0.0135396518375242	0.0343839541547278	0.0620503597122303	0.0127737226277372	0.0282685512367491
Glrp1	0.1648	0.0246153846153846	0.0526315789473684	0.0455974842767296	0.02321083172147	0.196275071633238	0.0467625899280576	0.14963503649635	0.130742049469965
Arl4c	7.5024	2.88	0.614035087719298	1.93867924528303	1.2495164410058	21.8524355300859	2.74190647482016	26.2664233576642	11.4558303886926
Sh3bp4	0.497599999999999	0.107692307692308	0.210526315789474	0.290880503144654	0.247582205029013	1.3595988538682	0.250899280575539	2.47992700729928	0.685512367491168
Agap1	3.288	1.4276923076923	0.649122807017544	1.92138364779875	2.37911025145068	5.29369627507165	3.48741007194247	5.29379562043794	3.02826855123676
Gbx2	0.1584	0.0184615384615385	0.0350877192982456	0.139937106918239	0.0251450676982592	0.126074498567335	0.0926258992805754	0.0784671532846715	0.120141342756184
Asb18	0.0448	0.0153846153846154	0	0.0220125786163522	0.0560928433268859	0.0573065902578796	0.0845323741007193	0.0346715328467153	0.120141342756184
Iqca	0.0368	0.0138461538461538	0.0526315789473684	0.0377358490566038	0.0154738878143133	0.0673352435530085	0.0476618705035972	0.0383211678832117	0.0671378091872791
Ackr3	0.6256	0.264615384615385	0.403508771929825	0.553459119496856	0.25531914893617	1.78510028653296	0.321942446043164	2.44890510948906	0.971731448763253
Cops8	1.84640000000001	0.81230769230769	0.736842105263158	1.17138364779875	1.10831721470019	4.50286532951292	1.8543165467626	4.66423357664233	3.19434628975266
Col6a3	4.64159999999998	0.0430769230769231	0.0701754385964912	0.133647798742138	0.0735009671179884	37.7736389684816	0.153776978417266	1.62773722627738	23.3922
Mlph	0.345599999999999	0.116923076923077	0	0.232704402515723	0.0967117988394585	1.31089	0.181654676258992	3.48905109489051	0.477031802120142
Prlh	0.0368	0.0215384615384615	0	0.0157232704402516	0.0154738878143133	0.0802292263610314	0.0476618705035972	0.0802919708029197	0.11660777385159
Rab17	0.0736	0.0138461538461538	0	0.0235849056603774	0.0251450676982592	0.13323782234957	0.0800359712230215	0.273722627737226	0.151943462897526
Lrrfip1	3.3056	0.440000000000001	0.263157894736842	0.751572327044029	0.518375241779496	8.22779369627509	0.901978417266183	11.5711678832117	5.63604240282687
Rbm44	0.0288	0.00153846153846154	0.0175438596491228	0.0141509433962264	0.00580270793036751	0.0487106017191977	0.0323741007194245	0.0273722627737226	0.0742049469964664
Ramp1	1.3344	0.966153846153841	0.192982456140351	1.57861635220127	1.31334622823985	2.13610315186247	1.01798561151079	4.02554744525548	0.879858657243819
Scly	0.6112	0.150769230769231	0.350877192982456	0.207547169811321	0.2321083172147	1.87392550143268	0.265287769784172	0.885036496350366	1.40989399293287
Espnl	0.0576	0.0246153846153846	0	0.0157232704402516	0.0212765957446809	0.106017191977077	0.10431654676259	0.0784671532846715	0.113074204946996
Klhl30	0.1328	0.0261538461538461	0	0.0157232704402516	0.0135396518375242	0.689111747851002	0.0674460431654677	0.0967153284671532	0.23321554770318
Erfe	0.1872	0.0246153846153846	0.0175438596491228	0.0157232704402516	0.0135396518375242	0.564469914040114	0.0710431654676259	0.315693430656935	0.208480565371025
Ilkap	1.62560000000001	0.609230769230769	0.771929824561404	0.778301886792457	0.725338491295938	4.37249283667624	1.67895683453238	4.45802919708029	3.5618374558304
Hes6	1.096	0.298461538461539	1.07017543859649	0.407232704402516	0.274661508704061	4.08882521489974	0.634892086330932	3.66423357664233	2.6148409893993
Per2	0.844800000000003	0.40923076923077	0.385964912280702	0.341194968553459	0.435203094777561	2.38538681948426	1.4271582733813	1.84306569343066	2.54770318021202
Traf3ip1	0.2752	0.0815384615384616	0.368421052631579	0.176100628930818	0.170212765957447	0.640401146131804	0.285971223021582	0.529197080291972	0.448763250883393
Asb1	0.2256	0.193846153846154	0.228070175438596	0.265723270440252	0.25531914893617	0.542979942693409	0.313848920863308	0.206204379562044	0.445229681978799
Hdac4	1.1712	0.589230769230769	0.824561403508772	0.628930817610066	0.514506769825917	2.68481375358169	1.30305755395684	2.79744525547446	1.6148409893993
Ndufa10	3.1968	1.87076923076922	1.82456140350877	2.80817610062893	3.77176015473888	7.30372492836678	3.12589928057556	6.20255474452553	5.87985865724383
Olfr1416	0.0112	0.00461538461538461	0	0.00471698113207547	0.00967117988394584	0.0329512893982808	0.0206834532374101	0.0164233576642336	0.0494699646643109
Olfr1414	0.032	0.0107692307692308	0.0350877192982456	0.0110062893081761	0.011605415860735	0.0501432664756447	0.0494604316546763	0.0401459854014599	0.0812720848056537
Olfr1413	0.0512	0.0169230769230769	0	0.0157232704402516	0.02321083172147	0.0759312320916905	0.0656474820143885	0.0547445255474452	0.11660777385159
Olfr1412	0.0336	0.02	0.0350877192982456	0.00943396226415094	0.0154738878143133	0.0873925501432664	0.0557553956834533	0.0638686131386861	0.0989399293286219
Olfr1411	0.0448	0.0215384615384615	0	0.00943396226415094	0.00967117988394584	0.110315186246418	0.0944244604316545	0.0675182481751825	0.109540636042403
Olfr1410	0.0272	0.0123076923076923	0	0.00786163522012579	0.00386847195357834	0.0530085959885386	0.0350719424460432	0.0291970802919708	0.0742049469964664
Olfr12	0.0352	0.0169230769230769	0	0.0157232704402516	0.0212765957446809	0.0759312320916905	0.0692446043165468	0.0383211678832117	0.106007067137809
Cops9	5.3664	2.61538461538461	3.24561403508772	3.88207547169812	4.05222437137331	11.2034383954155	3.88669064748204	7.70620437956203	8.69964664310957
Otos	0.0352	0.0153846153846154	0.0175438596491228	0.0125786163522013	0.0135396518375242	0.0515759312320917	0.0368705035971223	0.0164233576642336	0.088339222614841
Gpc1	3.30399999999999	0.612307692307692	0.754385964912281	0.89465408805032	0.860735009671181	13.6146131805157	1.19514388489209	1.76642335766424	3.92226148409895
Ankmy1	0.0464	0.0246153846153846	0.0350877192982456	0.029874213836478	0.0193423597678917	0.0902578796561604	0.0476618705035972	0.0656934306569343	0.151943462897526
Dusp28	0.382399999999999	0.318461538461539	0.245614035087719	0.363207547169811	0.394584139264989	0.753581661891116	0.461330935251797	0.585766423357665	0.554770318021202
Rnpepl1	1.80960000000001	0.372307692307693	0.543859649122807	0.841194968553465	0.53191489361702	5.0114613180516	0.874100719424456	4.20255474452555	2.97173144876326
Capn10	0.475199999999999	0.321538461538462	0.385964912280702	0.371069182389937	0.348162475822049	1.17335243553009	0.592625899280573	1.29014598540146	0.908127208480567
Gpr35	1.0256	0.101538461538462	0	0.243710691823899	0.0193423597678917	1.44985673352437	0.113309352517985	0.583941605839417	0.544169611307422
Aqp12	0.056	0.0107692307692308	0.0175438596491228	0.0157232704402516	0.0135396518375242	0.0916905444126073	0.0827338129496402	0.0583941605839416	0.144876325088339
Kif1a	1.728	2.21538461538461	0.842105263157895	2.53773584905661	3.3384912959381	0.777936962750715	3.04586330935254	0.0930656934306569	0.11660777385159
Agxt	0	0	0	0	0	0.00143266475644699	0	0	0
Mab21l4	0.032	0.0107692307692308	0.0701754385964912	0.00628930817610063	0.0154738878143133	0.124641833810888	0.045863309352518	0.664233576642337	0.0706713780918728
Crocc2	0.048	0.0153846153846154	0.0526315789473684	0.0613207547169811	0.0270793036750484	0.0659025787965616	0.0575539568345324	0.0364963503649635	0.106007067137809
Sned1	0.1552	0.135384615384616	0.456140350877193	0.0959119496855346	0.164410058027079	0.395415472779369	0.286870503597121	0.288321167883212	2.04593639575972
Mterf4	0.420799999999999	0.146153846153846	0.210526315789474	0.19811320754717	0.197292069632495	1.1432664756447	0.402877697841725	1.27919708029198	0.964664310954067
Pask	0.0544	0.0246153846153846	0.0350877192982456	0.0283018867924528	0.0174081237911025	0.163323782234957	0.0467625899280576	0.12956204379562	0.176678445229682
Ppp1r7	2.05600000000001	1.30615384615384	0.596491228070176	1.27201257861636	1.38104448742747	4.59455587392552	2.37859712230217	4.12591240875913	3.93639575971733
Ano7	0.0336	0.00769230769230769	0	0.0141509433962264	0.00967117988394584	0.0573065902578796	0.0431654676258993	0.0164233576642336	0.0671378091872791
Hdlbp	7.0016	1.21230769230769	3.43859649122807	2.32075471698114	1.81624758220503	29.2492836676218	2.6043165467626	19.5547445255474	27.9045936395761
Sept2	6.8048	1.01846153846154	1.24561403508772	2.25157232704403	1.18762088974855	21.0916905444126	2.22841726618707	17.3120437956204	15.4134275618375
Farp2	0.315199999999999	0.0723076923076923	0.210526315789474	0.169811320754717	0.154738878143133	1.50859598853869	0.218525179856114	0.897810218978103	1.87632508833923
Stk25	5.592	2.54	2.59649122807018	3.25943396226416	3.1063829787234	12.8094555873926	5.58273381294965	12.9726277372263	9.0742049469965
Bok	0.425599999999999	0.130769230769231	0.12280701754386	0.0990566037735849	0.0502901353965184	1.06590257879656	0.178956834532374	0.722627737226279	0.547703180212015
Thap4	0.519999999999999	0.169230769230769	0.596491228070176	0.212264150943396	0.203094777562862	1.60171919770775	0.305755395683452	1.60766423357665	1.0565371024735
Atg4b	0.5648	0.20923076923077	0.210526315789474	0.355345911949686	0.307543520309477	1.29942693409743	0.491906474820142	1.22992700729927	1.2791519434629
Dtymk	2.3936	0.718461538461537	0.789473684210526	1.04245283018869	0.719535783365571	6.8223495702006	1.92176258992807	6.36496350364962	5.55123674911662
Ing5	0.513599999999999	0.113846153846154	0.0701754385964912	0.183962264150943	0.158607350096712	1.32091690544413	0.262589928057553	1.46532846715329	1.12014134275619
D2hgdh	0.356799999999999	0.16	0.350877192982456	0.19811320754717	0.197292069632495	0.991404011461316	0.275179856115107	0.956204379562045	1.01766784452297
Gal3st2	0.0448	0.02	0.0175438596491228	0.0172955974842767	0.0154738878143133	0.0573065902578796	0.0422661870503597	0.0693430656934306	0.088339222614841
Gal3st2c	0.0528	0.0230769230769231	0.0175438596491228	0.0251572327044025	0.0270793036750484	0.0759312320916905	0.0773381294964029	0.0821167883211678	0.141342756183746
Neu4	0.1776	0.0492307692307692	0	0.210691823899371	0.119922630560929	0.0845272206303724	0.169964028776978	0.0456204379562044	0.0671378091872791
Pdcd1	0.256	0.0384615384615384	0.0175438596491228	0.114779874213836	0.0425531914893617	1.31948424068768	0.121402877697841	0.0748175182481751	1.59363957597174
Fam174a	1.52480000000001	0.615384615384615	0.982456140350877	0.94025157232705	0.891682785299807	3.22206303724932	1.06564748201439	1.92518248175183	2.90459363957598
St8sia4	0.407999999999999	0.0738461538461539	0.0175438596491228	0.14937106918239	0.0851063829787235	0.881088825214898	0.085431654676259	0.315693430656935	0.674911660777387
Slco4c1	0.048	0.00769230769230769	0	0.0283018867924528	0.0406189555125726	0.0659025787965616	0.0836330935251798	0.0456204379562044	0.088339222614841
Slco6c1	0.0208	0.00769230769230769	0	0.0125786163522013	0.02321083172147	0.0329512893982808	0.0377697841726619	0.0145985401459854	0.0812720848056537
D1Ertd622e	0.913600000000003	0.16	0.263157894736842	0.416666666666667	0.361702127659573	1.93696275071635	0.473021582733811	1.97627737226278	1.19081272084806
Ppip5k2	0.774400000000001	0.18923076923077	0.087719298245614	0.485849056603774	0.750483558994198	2.09885386819486	0.45503597122302	3.11678832116789	1.48409893992933
Gin1	0.2368	0.0784615384615385	0.210526315789474	0.108490566037736	0.11605415860735	0.647564469914039	0.26888489208633	0.775547445255475	0.512367491166079
Pam	4.0528	1.38461538461538	1	2.41037735849057	1.81044487427466	15.5873925501433	1.23920863309353	25.6259124087591	15.8586572438163
Slco6d1	0.016	0.00769230769230769	0	0.00471698113207547	0.00386847195357834	0.0200573065902579	0.0251798561151079	0.0127737226277372	0.0212014134275618
Cntnap5b	0.0448	0.0861538461538462	0	0.0440251572327044	0.0560928433268859	0.0300859598853868	0.194244604316546	0.00912408759124088	0.0247349823321555
Cdh20	0.3424	0.176923076923077	0.0350877192982456	0.430817610062893	0.620889748549322	0.242120343839541	0.385791366906473	0.041970802919708	0.0671378091872791
Rnf152	0.340799999999999	0.272307692307693	0.947368421052632	0.330188679245283	0.338491295938104	0.369627507163323	1.19334532374101	0.68065693430657	0.212014134275618
Pign	0.715200000000001	0.152307692307693	0.192982456140351	0.367924528301887	0.18568665377176	1.9111747851003	0.369604316546761	2.38686131386862	1.50883392226149
Relch	1.57280000000001	0.606153846153846	0.824561403508772	0.808176100628936	0.692456479690522	3.40544412607452	1.69604316546764	2.33941605839417	2.99646643109542
Tnfrsf11a	0.6272	0.0892307692307693	0.0175438596491228	0.290880503144654	0.0696324951644101	2.2707736389685	0.110611510791367	0.622262773722629	1.90459363957598
Zcchc2	0.5376	0.12	0.140350877192982	0.185534591194969	0.137330754352031	1.11174785100287	0.306654676258992	1.06204379562044	0.802120141342758
Phlpp1	2.3152	0.916923076923073	0.614035087719298	1.9245283018868	2.57833655705996	4.07879656160461	2.40377697841728	4.27372262773723	3.21554770318022
Bcl2	0.5872	0.118461538461539	0.263157894736842	0.320754716981132	0.210831721470019	1.66762177650431	0.276978417266186	1.48905109489052	1.30035335689046
Kdsr	1.36000000000001	0.475384615384617	0.491228070175439	0.638364779874216	0.487427466150869	3.98137535816621	1.10251798561151	4.93248175182481	2.73851590106008
Vps4b	1.18720000000001	0.241538461538462	0.491228070175439	0.492138364779874	0.297872340425531	3.87106017191979	0.53597122302158	5.13138686131386	3.0070671378092
Serpinb5	0.584	0.0138461538461538	0	0.0581761006289308	0.00386847195357834	1.17478510028653	0.0368705035971223	4.68430656934306	0.141342756183746
Serpinb12	0.0448	0.0169230769230769	0.0175438596491228	0.0157232704402516	0.0193423597678917	0.0959885386819483	0.0566546762589929	0.0656934306569343	0.11660777385159
Serpinb13	0.0384	0.0123076923076923	0.0175438596491228	0.0172955974842767	0.0154738878143133	0.0544412607449856	0.0548561151079137	0.0346715328467153	0.0989399293286219
Serpinb3a	0.0272	0.00461538461538461	0	0.00786163522012579	0.011605415860735	0.0257879656160459	0.0287769784172662	0.0127737226277372	0.0459363957597173
Serpinb3b	0.0192	0.00769230769230769	0	0.00786163522012579	0.00193423597678917	0.0544412607449856	0.0332733812949641	0.0218978102189781	0.0706713780918728
Serpinb3c	0.0256	0.00769230769230769	0	0.00786163522012579	0.00193423597678917	0.0229226361031519	0.0260791366906475	0.0072992700729927	0.0247349823321555
Serpinb11	0.0336	0.00153846153846154	0	0.0110062893081761	0.0135396518375242	0.0587392550143266	0.0287769784172662	0.0291970802919708	0.0742049469964664
Serpinb7	0.0256	0.00769230769230769	0.0175438596491228	0.0110062893081761	0.00386847195357834	0.0558739255014326	0.0404676258992806	0.0218978102189781	0.0424028268551237
Serpinb2	0.1232	0.00769230769230769	0.0175438596491228	0.0157232704402516	0.0154738878143133	0.0759312320916905	0.0512589928057554	0.0784671532846715	0.102473498233215
Serpinb8	0.232	0.0215384615384615	0.157894736842105	0.059748427672956	0.0193423597678917	1.16618911174786	0.0854316546762589	0.465328467153286	1.76678445229683
Cdh7	0.403199999999999	0.372307692307693	0.0526315789473684	0.345911949685535	0.411992263056092	0.250716332378223	1.3318345323741	0.041970802919708	0.11660777385159
Cdh19	0.491199999999999	0.166153846153846	0.0350877192982456	0.45440251572327	0.324951644100579	0.404011461318051	0.344424460431653	0.0328467153284672	0.03886925795053
Dsel	0.385599999999999	0.0523076923076923	0.087719298245614	0.196540880503145	0.127659574468085	1.77650429799429	0.142086330935251	1.0036496350365	2.01766784452297
Cntnap5a	0.0384	0.0461538461538461	0	0.190251572327044	0.32495164410058	0.0343839541547278	0.118705035971223	0.0182481751824818	0.0600706713780919
Gm19965	0.008	0.00307692307692308	0	0.00314465408805031	0.00386847195357834	0.00286532951289398	0.00989208633093525	0.00364963503649635	0.0212014134275618
B020011L13Rik	0.032	0.02	0	0.0141509433962264	0.0309477756286267	0.0544412607449856	0.064748201438849	0.0437956204379562	0.0918727915194346
Tsn	2.0096	0.746153846153845	0.596491228070176	1.1619496855346	1.11218568665377	5.87822349570203	1.53417266187051	5.37956204379561	5.07420494699648
Nifk	1.0368	0.258461538461539	0.192982456140351	0.380503144654088	0.268858800773694	2.72636103151865	0.529676258992803	3.37408759124087	1.8904593639576
Clasp1	1.72000000000001	0.703076923076922	1.01754385964912	1.28616352201258	1.56092843326886	4.34383954154731	1.57464028776979	5.66423357664232	2.96113074204948
Tfcp2l1	1.1552	0.0384615384615384	0.192982456140351	0.356918238993711	0.0328820116054159	7.13753581661891	0.117805755395683	45.7299270072993	0.19434628975265
Gli2	0.1296	0.0338461538461538	0.0350877192982456	0.10062893081761	0.102514506769826	0.233524355300859	0.163669064748201	0.118613138686131	0.19434628975265
Inhbb	1.0432	0.0676923076923077	0.280701754385965	0.415094339622641	0.315280464216634	4.74498567335245	0.216726618705035	13.0510948905109	3.05653710247351
Ralb	2.368	0.403076923076924	0.421052631578947	0.897798742138371	0.489361702127658	6.77936962750718	0.736510791366903	10.2445255474452	4.80565371024736
Tmem185b	0.343999999999999	0.0815384615384616	0.140350877192982	0.160377358490566	0.133462282398453	0.906876790830944	0.168165467625899	0.877737226277372	0.653710247349825
Epb41l5	0.449599999999999	0.129230769230769	0.43859649122807	0.226415094339623	0.119922630560929	1.30229226361032	0.254496402877697	4.93248175182481	0.23321554770318
Ptpn4	1.1024	1.33692307692307	0.43859649122807	0.66666666666667	0.762088974854932	1.98997134670488	2.44784172661872	3.85766423357664	0.964664310954067
Tmem177	0.2592	0.112307692307692	0.087719298245614	0.127358490566038	0.112185686653772	0.520057306590257	0.22841726618705	0.448905109489052	0.395759717314488
Cfap221	0.04	0.00923076923076923	0.105263157894737	0.0518867924528302	0.0154738878143133	0.0530085959885387	0.0467625899280576	0.0364963503649635	0.0918727915194346
Sctr	0.0592	0.0215384615384615	0.0350877192982456	0.0738993710691824	0.0270793036750484	0.0816618911174784	0.0710431654676259	0.041970802919708	0.0671378091872791
Tmem37	0.980800000000003	0.0723076923076923	0.140350877192982	0.212264150943396	0.0406189555125726	1.61604584527222	0.223021582733812	0.321167883211679	1.32508833922262
Dbi	19.0176	22.6553846153846	16.9473684210526	21.3018867924529	11.3365570599613	28.769340974212	22.8039568345323	16.4178832116788	24.487632508834
3110009E18Rik	0.1488	0.0553846153846154	0.0701754385964912	0.089622641509434	0.0638297872340426	0.44269340974212	0.107014388489208	0.319343065693431	0.466431095406361
Steap3	0.492799999999999	0.0646153846153846	0.12280701754386	0.168238993710692	0.0309477756286267	1.72349570200574	0.129496402877698	0.321167883211679	1.73851590106008
C1ql2	0.0864	0.063076923076923	0.0350877192982456	0.0581761006289308	0.0522243713733076	0.106017191977077	0.133992805755395	0.0693430656934306	0.180212014134276
Marco	0.0624	0.0153846153846154	0	0.0235849056603774	0.00580270793036751	0.0916905444126073	0.058453237410072	0.0401459854014599	0.0918727915194346
En1	0.1664	0.0707692307692308	0.0526315789473684	0.154088050314465	0.0831721470019343	0.180515759312321	0.344424460431654	0.102189781021898	0.197879858657244
Insig2	1.78720000000001	0.747692307692306	1.2280701754386	0.959119496855352	0.922630560928434	4.72063037249285	1.63938848920864	13.3430656934306	1.97879858657244
Ccdc93	0.502399999999999	0.152307692307693	0.192982456140351	0.245283018867925	0.179883945841393	1.17478510028654	0.285071942446042	0.963503649635037	1.29681978798587
Htr5b	0.0672	0.0246153846153846	0.0701754385964912	0.020440251572327	0.034816247582205	0.113180515759312	0.0845323741007194	0.0967153284671532	0.109540636042403
Ddx18	0.763200000000002	0.164615384615385	0.228070175438596	0.276729559748428	0.203094777562862	1.9813753581662	0.479316546762588	2.28102189781022	1.64310954063605
Dpp10	0.3536	0.999999999999998	0.12280701754386	0.361635220125786	0.48549323017408	0.1189111747851	2.70593525179858	0.0346715328467153	0.0954063604240282
Actr3	4.0096	0.615384615384615	0.912280701754386	1.36635220125787	0.860735009671181	10.474212034384	0.972122302158269	4.85766423357664	9.02473498233219
Slc35f5	0.633600000000001	0.183076923076923	0.175438596491228	0.289308176100629	0.152804642166344	2.24498567335245	0.389388489208631	3.0565693430657	1.71378091872792
Gpr39	0.0704	0.0138461538461538	0.0175438596491228	0.0141509433962264	0.00773694390715667	0.160458452722063	0.0413669064748202	0.180656934306569	0.159010600706714
Lypd1	0.2496	0.132307692307692	0.0350877192982456	0.14937106918239	0.090909090909091	0.186246418338109	0.431654676258991	0.072992700729927	0.173144876325088
Nckap5	0.176	0.0569230769230769	0.0350877192982456	0.106918238993711	0.0522243713733076	0.247851002865329	0.141187050359712	0.104014598540146	0.219081272084806
Mgat5	1.58560000000001	1.42307692307692	0.298245614035088	0.913522012578622	1.13926499032882	2.81805157593126	1.00719424460431	2.25182481751826	2.04240282685513
Tmem163	0.6	0.176923076923077	0.0701754385964912	0.50314465408805	0.740812379110252	0.316618911174785	1.31924460431655	0.0565693430656934	0.250883392226148
Acmsd	0.024	0.0107692307692308	0	0.0125786163522013	0.0135396518375242	0.0587392550143266	0.0575539568345324	0.0328467153284672	0.102473498233216
Ccnt2	1.3104	0.484615384615386	0.368421052631579	0.559748427672957	0.518375241779495	3.10888252148999	1.47751798561152	3.9927	2.43462897526503
Map3k19	0.0608	0.0353846153846154	0.245614035087719	0.0707547169811321	0.0464216634429401	0.0974212034383953	0.10431654676259	0.0437956204379562	0.11660777385159
Rab3gap1	0.899200000000003	0.378461538461539	0.631578947368421	0.646226415094342	0.657640232108317	2.17335243553011	0.905575539568341	2.02189781021899	1.63957597173145
Zranb3	0.406399999999999	0.0476923076923077	0.105263157894737	0.0927672955974843	0.0676982591876209	0.819484240687678	0.133093525179856	0.363138686131388	0.346289752650177
R3hdm1	1.27200000000001	0.472307692307693	0.43859649122807	0.616352201257864	0.477756286266923	2.59025787965619	1.3498201438849	2.30839416058395	1.61130742049471
Ubxn4	2.6912	0.806153846153844	1.64912280701754	1.56761006289309	1.15280464216634	7.15902578796564	1.51169064748202	5.99087591240875	5.91872791519436
Lct	0.0496	0.0246153846153846	0.0175438596491228	0.0345911949685535	0.02321083172147	0.0902578796561604	0.079136690647482	0.0565693430656934	0.0954063604240282
Mcm6	1.77280000000001	0.136923076923077	0.12280701754386	0.416666666666667	0.0889748549323018	6.56160458452724	0.294064748201438	4.62226277372263	6.03533568904595
Dars	2.10240000000001	0.61076923076923	1.10526315789474	0.924528301886799	0.663442940038685	4.72636103151864	1.05665467625899	4.19160583941605	3.26501766784453
Cxcr4	2.3344	0.130769230769231	0.087719298245614	0.278301886792453	0.0560928433268859	6.53438395415473	0.201438848920863	1.35036496350365	6.0671378091873
Thsd7b	0.0432	0.00769230769230769	0.175438596491228	0.0786163522012579	0.0560928433268859	0.0773638968481375	0.0665467625899281	0.0437956204379562	0.137809187279152
Cd55b	0.0176	0.0107692307692308	0	0.00471698113207547	0.00967117988394584	0.0243553008595989	0.0206834532374101	0.00547445255474453	0.0459363957597173
Cd55	0.0624	0.0276923076923077	0.719298245614035	0.0723270440251572	0.0328820116054159	0.154727793696275	0.064748201438849	0.083941605839416	0.314487632508834
Zp3r	0.0496	0.0123076923076923	0	0.0110062893081761	0.0135396518375242	0.0673352435530085	0.0683453237410072	0.0346715328467153	0.0954063604240282
C4bp	0.0464	0.0230769230769231	0	0.00943396226415094	0.011605415860735	0.0744985673352435	0.0800359712230215	0.0437956204379562	0.137809187279152
Pfkfb2	0.534399999999999	0.335384615384616	0.350877192982456	0.334905660377358	0.3926499032882	1.25214899713467	0.635791366906472	1.78832116788322	1.07420494699647
Yod1	0.5936	0.327692307692308	0.298245614035088	0.322327044025157	0.328820116054158	1.3595988538682	0.835431654676255	1.25547445255475	0.975265017667847
AA986860	0.08	0.0446153846153846	0	0.0424528301886792	0.0406189555125726	0.206303724928366	0.0917266187050359	0.156934306569343	0.176678445229682
Fcamr	0.0512	0.0184615384615385	0	0.0235849056603774	0.0174081237911025	0.0616045845272206	0.0467625899280576	0.0456204379562044	0.088339222614841
Pigr	0.0672	0.0184615384615385	0.0175438596491228	0.0188679245283019	0.0367504835589942	0.137535816618911	0.0800359712230216	0.182481751824817	0.144876325088339
Fcmr	0.0272	0.00615384615384615	0	0.00628930817610063	0.00193423597678917	0.137535816618911	0.0179856115107914	0.010948905109489	0.268551236749117
Il24	0.0768	0.00461538461538461	0.0175438596491228	0.00943396226415094	0.00580270793036751	0.0744985673352435	0.0413669064748202	0.0255474452554745	0.0777385159010601
Il20	0.0112	0.00769230769230769	0	0.0110062893081761	0.00386847195357834	0.0171919770773639	0.0143884892086331	0.0127737226277372	0.0318021201413428
Il19	0.0576	0	0	0.0487421383647799	0	0.0143266475644699	0.00629496402877698	0.00182481751824818	0
Il10	0.0704	0.00923076923076923	0.0175438596491228	0.0172955974842767	0.0174081237911025	0.13323782234957	0.0620503597122303	0.0437956204379562	0.151943462897526
Mapkapk2	4.7792	1.22307692307692	2.6140350877193	2.05660377358491	0.856866537717602	12.8452722063037	1.54496402877699	9.40875912408757	9.78091872791522
Dyrk3	0.2448	0.0492307692307692	0.105263157894737	0.0974842767295597	0.0502901353965184	0.528653295128939	0.148381294964028	0.947080291970804	0.254416961130742
Eif2d	1.0928	0.413846153846155	0.56140350877193	0.473270440251572	0.365570599613152	2.58739255014329	0.941546762589923	3.16240875912409	1.87632508833923
Rassf5	0.875200000000003	0.278461538461539	0.0701754385964912	0.504716981132076	0.456479690522242	2.91547277936966	0.508093525179854	0.94160583941606	3.42049469964665
Ikbke	0.5408	0.0261538461538462	0	0.108490566037736	0.00773694390715667	1.36103151862465	0.0602517985611511	0.667883211678833	0.989399293286222
Srgap2	3.4864	1.44153846153846	1.03508771929825	1.72641509433963	1.19922630560928	7.52005730659028	5.14388489208634	4.47445255474452	9.7985865724382
Fam72a	0.246399999999999	0.0676923076923077	0.0175438596491228	0.168238993710692	0.112185686653772	0.530085959885386	0.274280575539567	0.335766423357665	0.628975265017669
Avpr1b	0.024	0.0123076923076923	0	0.0125786163522013	0.00967117988394584	0.0587392550143266	0.039568345323741	0.0401459854014598	0.0671378091872791
Ctse	0.2208	0.0276923076923077	0.0175438596491228	0.0471698113207547	0.0193423597678917	0.852435530085958	0.0953237410071941	0.0748175182481751	0.720848056537104
Rab7b	0.497599999999999	0.0307692307692308	0.0175438596491228	0.0770440251572327	0.0212765957446809	1.03008595988539	0.0611510791366907	0.578467153284673	1.20141342756184
Slc26a9	0.0416	0.00307692307692308	0.0175438596491228	0.0172955974842767	0.00193423597678917	0.100286532951289	0.0467625899280576	0.218978102189781	0.0282685512367491
Pm20d1	0.1456	0.0430769230769231	0.175438596491228	0.190251572327044	0.119922630560929	0.159025787965616	0.175359712230215	0.0547445255474452	0.113074204946996
Slc41a1	1.48320000000001	0.455384615384616	0.719298245614035	1.62578616352202	1.05222437137331	2.39255014326649	1.39658273381296	2.2080291970803	1.65017667844523
Rab29	1.104	0.18923076923077	0.210526315789474	1.19496855345913	0.268858800773694	2.06303724928369	0.61870503597122	1.1970802919708	1.8904593639576
Nucks1	5.3104	1.82307692307692	2.15789473684211	2.73427672955975	1.98452611218569	13.0257879656161	3.53956834532377	10.235401459854	10.6148409893993
Slc45a3	0.256	0.0261538461538461	0.087719298245614	0.0864779874213836	0.104448742746615	0.44269340974212	0.0836330935251798	1.26459854014599	0.197879858657244
Elk4	1.94400000000001	0.52923076923077	0.649122807017544	0.938679245283026	0.688588007736945	6.80659025787968	0.669064748201436	5.66240875912408	6.72791519434631
Mfsd4a	0.2208	0.223076923076924	0	0.135220125786164	0.199226305609284	0.173352435530086	0.502697841726616	0.193430656934306	0.11660777385159
Cdk18	1.0144	0.0953846153846154	0.0526315789473684	0.435534591194969	0.584139264990329	1.20916905444126	0.312050359712229	2.39051094890511	0.385159010600707
Gm29695	0.1264	0.0692307692307692	0.0175438596491228	0.0723270440251572	0.0851063829787235	0.154727793696275	0.101618705035971	0.297445255474453	0.0812720848056537
Gm10188	0.0192	0.00307692307692308	0.0175438596491228	0.00628930817610063	0.0154738878143133	0.0329512893982808	0.0179856115107914	0.0164233576642336	0.0494699646643109
Klhdc8a	0.353599999999999	0.252307692307693	0.105263157894737	0.650943396226418	1.11025145067698	1.76934097421205	0.349820143884891	0.262773722627737	1.47349823321555
Nuak2	0.5824	0.1	0.0701754385964912	0.19811320754717	0.0696324951644101	1.43409742120345	0.163669064748201	0.874087591240877	1.5583038869258
Tmcc2	1.56000000000001	2.23692307692307	0.543859649122807	2.65251572327044	3.52804642166344	1.96991404011463	3.55845323741009	0.427007299270074	1.3922261484099
Dstyk	0.769600000000001	0.324615384615385	0.473684210526316	0.498427672955975	0.568665377176015	2.01002865329515	0.832733812949636	1.4580291970803	1.86925795053004
Rbbp5	0.6048	0.212307692307693	0.140350877192982	0.378930817610063	0.375241779497098	1.63753581661892	0.604316546762587	1.50000000000001	1.28975265017668
Tmem81	0.1728	0.0353846153846154	0.0175438596491228	0.0723270440251572	0.0812379110251451	0.426934097421203	0.117805755395683	0.321167883211679	0.318021201413428
Cntn2	1.152	0.392307692307693	0.192982456140351	1.11635220125787	1.34042553191489	0.542979942693409	2.79676258992807	0.4014598540146	0.106007067137809
Nfasc	7.50080000000001	2.95846153846153	2	9.41823899371068	5.4622823984526	4.67908309455589	6.60251798561151	0.337591240875913	0.19434628975265
Lrrn2	0.680000000000001	1.17076923076923	0.877192982456141	0.556603773584907	0.746615087040619	0.528653295128939	2.06924460431656	0.140510948905109	0.201413427561837
Mdm4	1.2224	0.510769230769232	0.666666666666667	0.713836477987424	0.595744680851063	3.29656160458455	1.14568345323741	2.30109489051095	3.47349823321556
Pik3c2b	0.6064	0.267692307692308	0.0350877192982456	0.644654088050317	0.934235976789169	0.765042979942692	0.593525179856112	1.67518248175183	0.431095406360425
Ppp1r15b	1.66560000000001	0.404615384615386	0.473684210526316	0.650943396226418	0.485493230174079	3.83237822349572	0.811151079136687	3.7536496350365	2.73498233215548
Plekha6	0.694400000000001	0.87230769230769	0.56140350877193	0.819182389937112	1.7678916827853	0.793696275071632	1.19874100719425	1.93430656934307	0.321554770318021
Ren1	0.04	0.0230769230769231	0.0526315789473684	0.0188679245283019	0.011605415860735	0.0687679083094555	0.0557553956834533	0.0711678832116788	0.0600706713780919
Etnk2	0.0512	0.0276923076923077	0.140350877192982	0.0628930817610063	0.0367504835589942	0.0687679083094555	0.0899280575539567	0.0656934306569343	0.0494699646643109
Sox13	0.273599999999999	0.0938461538461539	0.140350877192982	0.14937106918239	0.127659574468085	0.803724928366761	0.155575539568345	1.22627737226278	0.395759717314488
Snrpe	2.8928	0.615384615384615	0.947368421052632	1.2185534591195	0.7678916827853	8.62320916905447	1.25539568345324	7.76094890510947	6.98939929328624
Zc3h11a	0.0544	0.02	0	0.0345911949685535	0.0367504835589942	0.127507163323782	0.0539568345323741	0.12956204379562	0.127208480565371
Gm38394	1.0272	0.241538461538462	0.614035087719298	0.366352201257862	0.235976789168278	2.99856733524358	0.678057553956831	2.85583941605839	2.48056537102474
Lax1	0.0576	0.00923076923076923	0	0.0188679245283019	0.00193423597678917	0.247851002865329	0.0305755395683453	0.0857664233576642	0.37809187279152
Atp2b4	0.455999999999999	0.0923076923076924	0.087719298245614	0.349056603773585	0.216634429400387	1.42406876790832	0.374999999999998	0.874087591240877	0.749116607773853
Optc	0.0368	0.0446153846153846	0	0.0377358490566038	0.0386847195357834	0.0702005730659025	0.0917266187050359	0.0328467153284672	0.173144876325088
Prelp	0.836800000000004	0.175384615384616	5	0.658805031446543	0.247582205029013	6.29512893982808	0.610611510791364	0.450729927007301	10.3180212014135
Fmod	0.753600000000002	0.24923076923077	0.12280701754386	0.628930817610065	0.0793036750483559	0.839541547277936	1.02338129496402	0.0967153284671532	1.65724381625442
Btg2	0.956800000000003	0.2	0.228070175438596	0.276729559748428	0.154738878143133	2.01719197707738	0.574640287769782	2.22445255474453	2.57243816254418
Chit1	0.0416	0.0138461538461538	0.0175438596491228	0.0172955974842767	0.011605415860735	0.0888252148997134	0.0431654676258993	0.0547445255474452	0.0848056537102473
Chil1	5.39839999999999	0.423076923076924	15.0526315789474	34.3711	1.38491295938104	1.41117478510029	4.32194244604318	0.144160583941606	0.15547703180212
Mybph	0.0048	0	0.0526315789473684	0.0220125786163522	0.00773694390715667	0.0143266475644699	0.00269784172661871	0	0.0141342756183746
Adora1	0.862400000000002	0.583076923076923	0.12280701754386	1.29088050314466	1.02321083172147	0.690544412607449	1.99910071942448	0.0766423357664233	0.123674911660777
Myog	0.0336	0.0138461538461538	0	0.00943396226415094	0.0174081237911025	0.0630372492836676	0.0575539568345324	0.0437956204379562	0.0848056537102473
Ppfia4	0.535999999999999	0.203076923076923	0.0526315789473684	0.314465408805031	0.427466150870405	0.259312320916905	2.15827338129498	0.0291970802919708	0.0176678445229682
Tmem183a	0.828800000000002	0.256923076923077	0.421052631578947	0.391509433962264	0.340425531914893	2.12607449856735	0.7023381294964	2.72627737226278	1.42049469964665
4933406M09Rik	0.0192	0.00307692307692308	0	0.00786163522012579	0.00193423597678917	0.0329512893982808	0.0260791366906475	0.0145985401459854	0.049469964664311
Cyb5r1	1.71040000000001	0.283076923076924	0.350877192982456	0.501572327044025	0.303675048355899	3.84957020057309	0.53687050359712	3.09489051094891	2.74204946996467
Adipor1	3.8224	0.886153846153843	1.82456140350877	1.39779874213837	0.682785299806576	9.35100286532954	1.4271582733813	8.55474452554742	5.63604240282687
Klhl12	0.5408	0.361538461538462	0.333333333333333	0.355345911949686	0.410058027079302	1.12893982808023	0.611510791366904	1.70985401459855	0.911660777385161
Rabif	0.944000000000003	0.335384615384616	0.403508771929825	0.540880503144655	0.609284332688587	2.43696275071635	0.700539568345321	2.1058394160584	2.36042402826856
Mgat4e	0.0464	0.0215384615384615	0.0175438596491228	0.0220125786163522	0.0193423597678917	0.107449856733524	0.0836330935251798	0.0693430656934306	0.130742049469965
Kdm5b	0.934400000000002	0.283076923076924	0.473684210526316	0.338050314465409	0.371373307543519	2.98567335243555	0.78327338129496	4.28832116788321	2.60777385159011
Syt2	1.60640000000001	2.83384615384615	0.280701754385965	2.18867924528303	4.34622823984526	0.793696275071632	5.29856115107915	0.142335766423358	0.226148409893993
Ppp1r12b	1.1632	0.643076923076923	0.385964912280702	0.599056603773587	0.601547388781429	3.07163323782238	1.60971223021583	1.9616788321168	2.49116607773852
Ube2t	0.24	0.02	0.0175438596491228	0.0817610062893082	0.0270793036750484	0.755014326647563	0.0953237410071941	0.687956204379563	0.593639575971733
Lgr6	0.1808	0.0307692307692308	0.0175438596491228	0.0455974842767296	0.0444874274661509	0.386819484240687	0.0890287769784172	1.71715328467154	0.141342756183746
Ptpn7	0.353599999999999	0.0292307692307692	0.0175438596491228	0.0393081761006289	0.0174081237911025	1.48280802292265	0.0575539568345324	0.427007299270074	1.18021201413428
Arl8a	4.2864	1.40923076923076	1.12280701754386	2.6682389937107	2.25145067698259	7.68051575931234	2.92985611510793	6.68795620437955	4.86219081272086
Gpr37l1	4.28	4.35692307692308	0.719298245614035	5.08962264150943	3.82398452611218	4.30802292263613	7.83902877697842	0.507299270072994	0.388692579505301
Elf3	0.492799999999999	0.0292307692307692	0.0701754385964912	0.089622641509434	0.0212765957446809	1.8810888252149	0.0845323741007193	9.43430656934305	0.11660777385159
Rnpep	1.93760000000001	0.330769230769231	0.403508771929825	0.723270440251576	0.390715667311411	4.25501432664759	0.764388489208629	3.74087591240876	2.56537102473499
Timm17a	0.627200000000001	0.213846153846154	0.385964912280702	0.400943396226415	0.43907156673114	1.31805157593124	0.449640287769782	1.22262773722628	1.1696113074205
Lmod1	0.0512	0.0353846153846154	0	0.0235849056603774	0.0386847195357834	0.126074498567335	0.0413669064748202	0.122262773722628	0.222614840989399
Shisa4	1.43840000000001	0.45846153846154	0.754385964912281	1.64150943396227	1.6615087040619	2.54154727793698	1.33273381294964	2.83759124087592	2.79505300353358
Ipo9	1.58080000000001	0.752307692307691	0.701754385964912	0.918238993710699	0.81431334622824	4.09169054441263	1.2203237410072	2.44160583941606	3.29681978798588
Nav1	0.5872	0.270769230769231	0.0526315789473684	0.294025157232704	0.230174081237911	1.70630372492838	0.259892086330934	0.609489051094892	1.30742049469965
Csrp1	5.2512	1.45538461538461	1.52631578947368	3.72798742138365	5.05802707930367	10.0558739255014	2.73651079136693	12.4361313868613	2.3356890459364
Phlda3	2.272	0.192307692307693	0.771929824561404	1.13050314465409	0.955512572533849	5.09885386819486	0.45503597122302	2.51459854014599	2.57243816254418
Tnni1	0.1488	0.0169230769230769	0	0.185534591194969	0.137330754352031	0.0601719197707736	0.0917266187050359	0.0766423357664233	0.0106007067137809
Lad1	1.5936	0.0307692307692308	0.157894736842105	0.188679245283019	0.0638297872340426	4.43266475644699	0.102517985611511	20.8284671532847	0.289752650176678
Tnnt2	0.475199999999999	0.00923076923076923	0.0175438596491228	0.0471698113207547	0.011605415860735	1.34527220630373	0.0242805755395684	4.76824817518248	0.15547703180212
Pkp1	3.7952	0.0523076923076923	0.105263157894737	0.338050314465409	0.0483558994197292	10.2492836676218	0.128597122302158	38.3010948905109	1.03533568904594
Igfn1	0.0464	0.0123076923076923	0.315789473684211	0.0345911949685535	0.0154738878143133	0.0702005730659025	0.0674460431654677	0.0510948905109489	0.162544169611307
Tmem9	1.50240000000001	0.49846153846154	1.71929824561404	0.902515723270446	0.700193423597679	3.88395415472782	1.55485611510792	3.96715328467153	3.00000000000001
Ascl5	0.0256	0.00769230769230769	0	0.0125786163522013	0.011605415860735	0.0659025787965616	0.0575539568345324	0.041970802919708	0.11660777385159
Cacna1s	0.0208	0.0107692307692308	0	0.00943396226415094	0.00967117988394584	0.0429799426934097	0.0404676258992806	0.0346715328467153	0.0530035335689046
Kif21b	1.36160000000001	0.486153846153847	0.0526315789473684	0.693396226415098	0.644100580270793	2.84527220630375	0.59892086330935	1.09671532846716	1.89752650176679
Mroh3	0.2064	0.0338461538461538	0.0350877192982456	0.158805031446541	0.0251450676982592	0.20916905444126	0.0908273381294963	0.540145985401461	0.0812720848056537
Inava	1.0064	0.107692307692308	0.280701754385965	0.427672955974843	0.0638297872340426	2.1977077363897	0.215827338129496	3.78467153284672	0.618374558303888
Gpr25	0.1184	0.0615384615384615	0.0175438596491228	0.0534591194968553	0.0715667311411993	0.217765042979942	0.190647482014388	0.0912408759124087	0.176678445229682
Camsap2	1.67040000000001	0.956923076923073	0.771929824561404	1.12893081761007	1.13152804642166	3.03151862464186	1.70323741007195	2.75729927007299	2.03180212014135
Ddx59	0.1456	0.0492307692307692	0.0526315789473684	0.089622641509434	0.0406189555125725	0.358166189111747	0.128597122302158	0.246350364963503	0.282685512367491
Kif14	0.1808	0.0184615384615385	0.0350877192982456	0.0707547169811321	0.0270793036750484	0.640401146131804	0.0782374100719424	0.335766423357665	0.466431095406361
Zfp281	1.30400000000001	0.276923076923078	0.298245614035088	0.66666666666667	0.352030947775628	3.21060171919774	0.914568345323736	2.2043795620438	2.65017667844524
Nr5a2	0.0432	0.0138461538461538	0	0.0172955974842767	0.0174081237911025	0.0988538681948423	0.0467625899280576	0.0474452554744525	0.0989399293286219
Ptprc	2.8016	0.340000000000001	0.0701754385964912	0.98270440251573	0.0947775628626693	11.1332378223496	0.419064748201437	1.36131386861314	10.7667844522969
Atp6v1g3	0.0352	0.0153846153846154	0	0.00943396226415094	0.00967117988394584	0.0530085959885386	0.0485611510791367	0.0474452554744525	0.0918727915194346
Nek7	2.8224	0.867692307692305	1.29824561403509	1.50628930817611	1.03094777562863	8.19197707736392	1.06744604316546	8.7317518248175	6.20848056537104
Lhx9	0.032	0.0384615384615384	0.0175438596491228	0.0393081761006289	0.131528046421664	0.194842406876791	0.0674460431654677	0.0237226277372263	0.360424028268552
Dennd1b	1.25440000000001	1.81230769230768	0.491228070175439	0.844339622641515	0.866537717601548	3.68911174785103	1.60251798561152	2.9507299270073	4.68904593639578
Crb1	0.0464	0.0169230769230769	0	0.020440251572327	0.0290135396518375	0.0787965616045845	0.0656474820143885	0.0565693430656934	0.106007067137809
Zbtb41	0.6128	0.281538461538462	0.368421052631579	0.35377358490566	0.295938104448742	1.87249283667623	0.428057553956833	1.96897810218979	1.57950530035336
Aspm	0.446399999999999	0.0246153846153846	0.0175438596491228	0.14937106918239	0.0212765957446809	1.49713467048712	0.0755395683453237	1.03102189781022	1.18727915194347
F13b	0.0432	0.0276923076923077	0	0.00943396226415094	0.0212765957446809	0.0573065902578796	0.064748201438849	0.0383211678832117	0.088339222614841
Cfhr1	0.0208	0.00615384615384615	0	0.00786163522012579	0.00773694390715667	0.0243553008595989	0.0197841726618705	0.0127737226277372	0.0530035335689046
Gm4788	0.0208	0.0138461538461538	0	0.00943396226415094	0.00967117988394584	0.0530085959885387	0.0170863309352518	0.0200729927007299	0.0282685512367491
Cfhr2	0.0032	0.00153846153846154	0	0.00314465408805031	0	0.00716332378223496	0.000899280575539568	0	0
Cfh	2.2896	0.996923076923074	2.01754385964912	1.41037735849057	0.294003868471953	4.26074498567337	0.830035971223018	1.2536496350365	2.85512367491167
Kcnt2	0.0128	0.00153846153846154	0	0.00786163522012579	0.00193423597678917	0.0171919770773639	0.0170863309352518	0.0072992700729927	0.0459363957597173
Cdc73	1.2032	0.486153846153847	0.56140350877193	0.611635220125788	0.473887814313345	3.25501432664759	1.1294964028777	5.10766423357664	2.42049469964665
B3galt2	0.1392	0.658461538461538	0.0175438596491228	0.202830188679245	0.239845261121856	0.126074498567335	0.401978417266185	0.0273722627737226	0.15547703180212
Glrx2	1.57120000000001	0.763076923076922	0.56140350877193	0.977987421383655	1.05222437137331	3.97707736389687	1.49190647482015	4.14233576642336	3.70318021201415
Ro60	1.672	1.07230769230769	0.771929824561403	0.971698113207554	0.727272727272727	3.22636103151865	1.90467625899282	3.72262773722628	2.26148409893994
Uchl5	1.1168	0.358461538461539	0.210526315789474	0.787735849056609	1.24371373307544	2.84097421203441	0.786870503597118	2.9507299270073	1.73498233215548
Rgs2	1.90080000000001	0.456923076923078	0.754385964912281	1.19496855345913	0.547388781431334	4.6461318051576	0.712230215827335	1.3558394160584	9.28621908127212
Rgs13	0.0192	0.0123076923076923	0	0.0125786163522013	0.011605415860735	0.0501432664756447	0.052158273381295	0.031021897810219	0.0671378091872791
Rgs1	1.57600000000001	0.0261538461538461	0.0175438596491228	0.106918238993711	0.02321083172147	2.36676217765045	0.10341726618705	0.748175182481753	3.17667844522969
Rgs21	0.0336	0.0153846153846154	0	0.0141509433962264	0.0154738878143133	0.0702005730659025	0.0620503597122303	0.0529197080291971	0.0812720848056537
Rgs18	0.0368	0.0107692307692308	0	0.0125786163522013	0.0174081237911025	0.113180515759312	0.0314748201438849	0.0255474452554745	0.0742049469964664
Brinp3	1.58240000000001	0.187692307692308	0.0701754385964912	0.361635220125786	0.210831721470019	13.352435530086	0.574640287769781	6.5948905109489	14.9646643109541
Pla2g4a	1.0464	0.096923076923077	0.12280701754386	0.345911949685535	0.112185686653772	2.12893982808024	0.177158273381294	2.57481751824818	1.28975265017668
Ptgs2	1.0192	0.0738461538461539	0.0175438596491228	0.127358490566038	0.0174081237911025	0.911174785100285	0.121402877697842	1.43248175182482	0.243816254416961
Pdc	0.0176	0.00769230769230769	0.0175438596491228	0.00943396226415094	0.00773694390715667	0.0272206303724928	0.0161870503597122	0.00547445255474453	0.0353356890459364
Odr4	1.1136	0.653846153846153	0.631578947368421	0.633647798742141	0.704061895551258	2.59169054441263	0.785971223021579	1.74270072992701	2.76325088339224
Tpr	1.85600000000001	0.540000000000001	0.736842105263158	0.696540880503147	0.634429400386847	5.07449856733527	1.26258992805756	5.67153284671532	3.96819787985867
Prg4	0.0928	0.0169230769230769	0.0701754385964912	0.0110062893081761	0.0135396518375242	0.140401146131805	0.0269784172661871	0.0164233576642336	0.325088339222615
Hmcn1	0.1024	0.0215384615384615	0.087719298245614	0.0283018867924528	0.0444874274661509	0.345272206303724	0.10431654676259	0.125912408759124	1.11660777385159
Ivns1abp	1.79840000000001	0.827692307692306	0.421052631578947	0.959119496855353	0.760154738878143	6.21776504297997	1.39208633093526	4.62956204379562	6.80565371024737
Swt1	0.470399999999999	0.164615384615385	0.315789473684211	0.20125786163522	0.172147001934236	1.22063037249284	0.385791366906473	1.46350364963504	1.06007067137809
Trmt1l	1.264	0.460000000000001	0.719298245614035	0.650943396226418	0.419729206963248	3.64326647564473	0.991906474820139	3.95985401459853	2.95406360424029
Rnf2	0.931200000000003	0.352307692307693	0.508771929824561	0.430817610062893	0.212765957446808	2.9899713467049	0.633992805755393	3.31386861313869	2.8939929328622
Fam129a	0.592	0.0538461538461538	0.105263157894737	0.147798742138365	0.0599613152804643	2.92836676217768	0.0845323741007194	3.04744525547446	2.77385159010602
Edem3	1.336	0.443076923076924	0.421052631578947	0.63050314465409	0.589941972920695	3.60315186246421	1.0863309352518	2.93430656934307	3.38515901060072
1700025G04Rik	1.0432	0.335384615384616	0.087719298245614	0.941823899371076	0.723404255319149	1.99140401146133	1.54766187050361	1.59489051094891	1.79858657243817
Tsen15	0.502399999999999	0.181538461538462	0.192982456140351	0.292452830188679	0.259187620889748	1.28080229226362	0.460431654676257	0.839416058394162	1.32862190812721
Colgalt2	0.1056	0.0292307692307692	0.0526315789473684	0.10062893081761	0.0870406189555126	0.233524355300859	0.0836330935251798	0.12956204379562	0.120141342756184
Rgl1	2.424	1.0476923076923	0.789473684210527	1.56918238993712	0.775628626692456	5.90401146131807	1.69784172661871	0.97080291970803	4.27208480565372
Apobec4	0.0272	0.00923076923076923	0	0.00943396226415094	0.00386847195357834	0.0515759312320917	0.0242805755395684	0.0346715328467153	0.03886925795053
Arpc5	1.42880000000001	0.161538461538462	0.228070175438596	0.498427672955975	0.216634429400386	3.80515759312324	0.31025179856115	3.27007299270073	2.90106007067139
Smg7	1.36960000000001	0.661538461538461	0.543859649122807	0.753144654088054	0.704061895551257	3.34240687679085	1.50719424460432	4.08394160583941	2.71378091872792
Nmnat2	1.1264	1.07230769230769	0.210526315789474	1.12421383647799	1.55125725338491	0.925501432664755	3.04676258992808	0.111313868613139	0.657243816254419
Lamc2	1.4096	0.0215384615384615	0.0701754385964912	0.111635220125786	0.0193423597678917	2.15472779369628	0.0890287769784172	6.9470802919708	0.222614840989399
Lamc1	2.1904	0.392307692307693	0.543859649122807	0.789308176100633	0.442940038684718	7.44555873925503	0.627697841726616	3.99270072992701	7.85512367491169
Shcbp1l	0.0512	0.0338461538461538	0	0.0361635220125786	0.0193423597678917	0.0816618911174784	0.0899280575539567	0.0474452554744525	0.0989399293286219
Dhx9	2.9824	0.906153846153843	1.05263157894737	1.3993710691824	1.08510638297872	8.70200573065904	1.69694244604318	8.52372262773721	6.68551236749119
Npl	2.5536	0.401538461538462	0.105263157894737	1.22012578616353	0.25531914893617	2.57020057306593	0.493705035971221	0.0967153284671532	1.41696113074205
Rgs8	1.0976	5.66923076923077	0.491228070175439	0.430817610062893	0.827852998065764	0.426934097421203	6.59262589928059	0.0766423357664233	0.187279151943463
Rgs16	0.924800000000003	0.320000000000001	0	0.119496855345912	0.0599613152804643	1.22063037249284	0.463129496402876	0.885036496350366	0.689045936395761
Rnasel	0.383999999999999	0.0615384615384615	0.0526315789473684	0.14622641509434	0.0386847195357834	0.56160458452722	0.0602517985611511	0.116788321167883	0.554770318021202
Rgsl1	0	0.00307692307692308	0	0.00157232704402516	0.00193423597678917	0.00286532951289398	0.00269784172661871	0	0.0106007067137809
Teddm2	0.0384	0.0169230769230769	0.0526315789473684	0.00786163522012579	0.0154738878143133	0.0573065902578796	0.064748201438849	0.0547445255474452	0.123674911660777
Teddm1b	0.032	0.0107692307692308	0.0175438596491228	0.0110062893081761	0.00967117988394584	0.0458452722063037	0.0494604316546763	0.0383211678832117	0.088339222614841
Teddm1a	0.0288	0.00615384615384615	0	0.0110062893081761	0.00773694390715667	0.0272206303724928	0.0170863309352518	0.0291970802919708	0.0424028268551237
Zfp648	0.04	0.00769230769230769	0.0175438596491228	0.0110062893081761	0.0154738878143133	0.0472779369627507	0.0503597122302159	0.0565693430656934	0.07773851590106
Cacna1e	0.2176	0.144615384615385	0.0175438596491228	0.132075471698113	0.0889748549323018	0.164756446991404	0.629496402877695	0.0510948905109489	0.120141342756184
Ier5	2.08320000000001	0.512307692307693	0.315789473684211	0.682389937106921	0.257253384912959	3.95558739255017	0.688848920863306	1.99817518248176	2.57243816254418
Mr1	0.676800000000001	0.109230769230769	0.947368421052631	0.286163522012579	0.158607350096712	1.58882521489973	0.173561151079136	0.406934306569344	1.15901060070672
Stx6	1.84160000000001	1.04	0.701754385964912	1.06132075471699	0.794970986460349	4.63467048710605	1.56654676258993	4.32846715328467	3.30388692579506
BC034090	0.256	0.096923076923077	0.543859649122807	0.187106918238994	0.218568665377176	0.806590257879655	0.18615107913669	0.102189781021898	0.674911660777387
Xpr1	1.34240000000001	0.598461538461538	1.21052631578947	0.932389937106925	1.02901353965184	3.61318051575934	1.05215827338129	0.779197080291972	2.91166077738517
Acbd6	1.3312	0.504615384615386	0.842105263157895	0.740566037735854	0.711798839458414	3.45128939828083	1.00629496402877	2.78284671532847	2.77738515901061
Lhx4	0.0624	0.0276923076923077	0	0.0377358490566038	0.0212765957446809	0.123209169054441	0.114208633093525	0.102189781021898	0.180212014134276
Qsox1	1.46240000000001	0.158461538461539	0.578947368421053	0.481132075471698	0.355899419729206	7.95272206303724	0.367805755395682	1.47445255474453	6.26855123674914
Cep350	0.828800000000002	0.336923076923078	0.43859649122807	0.397798742138365	0.381044487427465	2.27220630372495	0.733812949640284	2.00912408759125	2.29681978798587
Tor1aip1	3.1616	0.870769230769228	0.912280701754387	1.32547169811321	0.798839458413927	9.36389684813757	1.50629496402879	7.67518248175181	10.339222614841
Tor1aip2	4.4096	0.703076923076922	1.52631578947368	1.83490566037737	1.01160541586074	9.87965616045848	1.56654676258994	10.7335766423358	6.9010600706714
Fam163a	0.0864	0.0338461538461538	0	0.114779874213836	0.170212765957447	0.120343839541547	0.0764388489208633	0.0930656934306569	0.0954063604240282
Tdrd5	0.0224	0.0138461538461538	0	0.0235849056603774	0.0483558994197292	0.0315186246418338	0.0269784172661871	0.0437956204379562	0.0565371024734982
Nphs2	0.0512	0.0215384615384615	0.0175438596491228	0.0141509433962264	0.0135396518375242	0.0945558739255013	0.0611510791366907	0.0492700729927007	0.15547703180212
Axdnd1	0.0496	0.0215384615384615	0.0350877192982456	0.0487421383647799	0.0174081237911025	0.116045845272206	0.072841726618705	0.0547445255474452	0.120141342756184
Soat1	2.9856	0.303076923076924	0.87719298245614	0.699685534591198	0.411992263056092	5.88395415472781	0.609712230215825	1.09671532846716	4.25088339222616
Abl2	1.52640000000001	0.413846153846155	0.333333333333333	0.594339622641511	0.382978723404254	4.53724928366765	1.08543165467626	4.83029197080292	3.12720848056538
Tor3a	0.503999999999999	0.0723076923076923	0.403508771929825	0.339622641509434	0.0464216634429401	1.17335243553009	0.200539568345323	0.967153284671534	1.03886925795053
Fam20b	1.0112	0.50923076923077	0.543859649122807	0.75471698113208	0.798839458413927	2.76217765042982	0.579136690647479	2.68248175182482	2.55123674911661
Ralgps2	0.366399999999999	0.207692307692308	0.105263157894737	0.196540880503145	0.172147001934236	0.459885386819483	0.451438848920861	0.315693430656935	0.424028268551238
Angptl1	0.0576	0.02	0.245614035087719	0.0283018867924528	0.0464216634429401	0.0630372492836676	0.0683453237410072	0.0547445255474452	0.148409893992933
Tex35	0.0752	0.0338461538461538	0	0.0361635220125786	0.0386847195357834	0.17621776504298	0.116007194244604	0.135036496350365	0.201413427561837
Rasal2	0.828800000000002	0.34923076923077	0.43859649122807	0.613207547169813	0.55705996131528	1.89398280802294	0.573741007194242	1.36861313868614	1.52650176678446
Cryzl2	0.451199999999998	0.293846153846155	0.473684210526316	0.369496855345912	0.195357833655706	0.65186246418338	0.319244604316546	0.0693430656934306	0.466431095406361
Sec16b	0.1664	0.0184615384615385	0	0.0361635220125786	0.0270793036750484	0.965616045845271	0.0593525179856116	0.0967153284671532	2.02473498233216
Brinp2	0.136	0.0984615384615385	0.0350877192982456	0.404088050314465	0.156673114119923	0.140401146131805	0.335431654676258	0.135036496350365	0.166077738515901
Astn1	0.6256	0.552307692307693	0.12280701754386	0.858490566037741	0.725338491295938	0.467048710601718	1.46762589928058	0.125912408759124	0.173144876325088
Pappa2	0.0528	0.00461538461538461	0	0.0267295597484277	0.00386847195357834	0.0730659025787965	0.0557553956834533	0.0328467153284672	0.0812720848056537
Cop1	0.899200000000003	0.333846153846155	0.385964912280702	0.386792452830189	0.336557059961314	2.75931232091693	0.697841726618702	3.01824817518248	2.35689045936397
Tnr	1.92480000000001	1.26923076923076	0.087719298245614	1.51886792452831	0.868471953578337	0.782234957020056	1.37410071942447	0.0857664233576642	0.604240282685514
4930523C07Rik	0.425599999999999	0.178461538461539	0.175438596491228	0.116352201257862	0.0580270793036751	1.6977077363897	0.160971223021582	2.23357664233577	1.67844522968198
Tnn	0.176	0.0276923076923077	0	0.0267295597484277	0.034816247582205	1.48424068767909	0.0971223021582733	0.160583941605839	2.64664310954064
Cacybp	0.902400000000002	0.256923076923077	0.368421052631579	0.630503144654091	0.60348162475822	2.56303724928369	0.431654676258991	1.71350364963504	1.98233215547704
Rabgap1l	0.752000000000001	0.344615384615385	3.54385964912281	0.621069182389939	0.624758220502901	1.41404011461319	1.36690647482015	1.55474452554745	0.93992932862191
Gpr52	0.1968	0.06	0.12280701754386	0.0943396226415094	0.0580270793036751	0.48997134670487	0.347122302158272	0.364963503649636	0.519434628975266
Rc3h1	2.00960000000001	0.619999999999999	0.859649122807018	0.949685534591202	0.735009671179884	5.47564469914042	1.71942446043167	7.94525547445255	3.65017667844524
Serpinc1	0.1376	0.0307692307692308	0.0526315789473684	0.0455974842767296	0.0290135396518375	0.224928366762177	0.107014388489208	0.253649635036496	0.243816254416961
Zbtb37	0.449599999999999	0.292307692307693	0.210526315789474	0.279874213836478	0.264990328820115	1.18051575931232	0.436151079136689	1.54927007299271	1.12367491166078
Dars2	0.2512	0.1	0.0526315789473684	0.193396226415094	0.160541586073501	0.664756446991403	0.211330935251798	0.604014598540147	0.699646643109542
Cenpl	0.208	0.0338461538461538	0.0526315789473684	0.0738993710691824	0.0367504835589942	0.585959885386818	0.0701438848920864	0.425182481751826	0.558303886925796
Klhl20	0.758400000000002	0.235384615384616	0.12280701754386	0.484276729559748	0.452611218568664	2.27507163323784	0.749999999999996	2.06204379562044	2.09893992932863
Ankrd45	0.1952	0.195384615384616	0.649122807017544	0.361635220125786	0.493230174081237	0.14756446991404	0.327338129496402	0.0401459854014599	0.0989399293286219
Tex50	0.0112	0	0	0.00314465408805031	0.00773694390715667	0.0257879656160459	0.0179856115107914	0.0145985401459854	0.0318021201413428
Prdx6	7.27999999999999	2.55384615384615	2.08771929824562	9.61163522012575	4.2147001934236	13.7178	6.3588129496403	7.44708029197079	7.79858657243819
Tnfsf4	0.0192	0.00615384615384615	0	0.00628930817610063	0.00773694390715667	0.0343839541547278	0.0260791366906475	0.010948905109489	0.0318021201413428
Tnfsf18	0.0384	0.00923076923076923	0	0.0110062893081761	0.00773694390715667	0.0687679083094555	0.0530575539568346	0.0182481751824818	0.0812720848056537
Fasl	0.032	0.0153846153846154	0.0175438596491228	0.020440251572327	0.0212765957446809	0.128939828080229	0.0440647482014389	0.0164233576642336	0.141342756183746
Suco	0.932800000000002	0.303076923076924	0.526315789473684	0.440251572327044	0.334622823984525	2.19054441260747	0.776079136690644	2.37226277372263	1.86219081272085
4930558K02Rik	0.0256	0.0184615384615385	0	0.0172955974842767	0.0193423597678917	0.0472779369627507	0.0530575539568346	0.0237226277372263	0.0848056537102473
Pigc	0.825600000000002	0.250769230769231	0.315789473684211	0.383647798742138	0.350096711798838	2.44699140401148	0.523381294964026	2.13138686131387	2.26501766784453
Eef1aknmt	0.420799999999999	0.107692307692308	0.157894736842105	0.194968553459119	0.141199226305609	1.14756446991404	0.306654676258992	1.20985401459854	1.13427561837456
Vamp4	1.3072	0.516923076923078	0.385964912280702	0.732704402515727	0.740812379110252	2.96418338108885	1.20773381294964	1.87773722627738	2.57950530035337
Myoc	0.0512	0.0369230769230769	0.0350877192982456	0.0251572327044025	0.0290135396518375	0.10458452722063	0.108812949640288	0.0656934306569343	0.257950530035336
Myocos	0.0496	0.0184615384615385	0.0175438596491228	0.020440251572327	0.0174081237911025	0.0773638968481375	0.0602517985611511	0.0875912408759124	0.0742049469964664
Prrc2c	4.8896	1.67999999999999	1.47368421052632	2.36949685534592	2.13926499032882	15.3309455587392	3.75809352517987	16.9890510948905	11.8727915194347
Fmo4	0.0176	0.02	0.0350877192982456	0.0110062893081761	0.011605415860735	0.0544412607449856	0.039568345323741	0.0237226277372263	0.0600706713780919
Fmo1	0.0768	0.0692307692307692	0.0701754385964912	0.116352201257862	0.0967117988394585	0.186246418338109	0.147482014388489	0.0510948905109489	0.328621908127209
Fmo2	0.0304	0.0676923076923077	0.0175438596491228	0.0786163522012579	0.127659574468085	0.0458452722063037	0.0818345323741007	0.0364963503649635	0.0459363957597173
Fmo6	0.0208	0.00615384615384615	0	0.00943396226415094	0.011605415860735	0.0573065902578796	0.0323741007194245	0.0164233576642336	0.0706713780918728
Fmo3	0.0432	0.0153846153846154	0.0350877192982456	0.00471698113207547	0.00773694390715667	0.0530085959885386	0.058453237410072	0.0474452554744525	0.088339222614841
Mroh9	0.0224	0.00615384615384615	0	0.020440251572327	0.0174081237911025	0.0272206303724928	0.0206834532374101	0.0145985401459854	0.0353356890459364
Prrx1	1.39040000000001	0.16	0.0526315789473684	0.314465408805031	0.154738878143133	8.6532951289398	0.324640287769783	0.498175182481753	11.5689045936396
Gorab	0.2688	0.0907692307692308	0.0350877192982456	0.106918238993711	0.102514506769826	0.840974212034382	0.239208633093524	0.547445255474454	0.766784452296822
Mettl11b	0.0208	0.0138461538461538	0	0.0172955974842767	0.0174081237911025	0.0487106017191977	0.0431654676258993	0.0200729927007299	0.0848056537102473
Kifap3	1.512	1.08615384615384	0.596491228070176	1.81918238993711	2.36750483558994	3.18624641833813	2.31384892086333	2.20072992700731	3.18021201413428
Scyl3	0.527999999999999	0.170769230769231	0.263157894736842	0.267295597484277	0.214700193423597	1.3624641833811	0.340827338129495	1.22445255474453	1.20848056537103
BC055324	0.2752	0.0415384615384615	0.087719298245614	0.0534591194968553	0.0560928433268859	0.710601719197707	0.149280575539568	0.666058394160584	0.590106007067139
Mettl18	0.1248	0.0523076923076923	0.087719298245614	0.0566037735849057	0.0560928433268859	0.28080229226361	0.128597122302158	0.313868613138686	0.286219081272085
Sele	0.048	0.0123076923076923	0.0175438596491228	0.00628930817610063	0.011605415860735	0.0730659025787965	0.0431654676258993	0.0437956204379562	0.0812720848056537
Sell	0.1728	0.0230769230769231	0	0.0314465408805031	0.00773694390715667	0.426934097421203	0.0485611510791367	0.0748175182481751	0.487632508833923
Selp	0.1104	0.0353846153846154	0	0.0408805031446541	0.00967117988394584	0.120343839541547	0.0593525179856116	0.0291970802919708	0.07773851590106
F5	0.0432	0.0153846153846154	6.01754385964912	0.0644654088050314	0.0290135396518375	0.0859598853868194	0.058453237410072	0.0711678832116788	0.106007067137809
Slc19a2	0.5936	0.312307692307693	0.315789473684211	0.411949685534591	0.644100580270793	1.04011461318052	0.529676258992803	0.83029197080292	0.86219081272085
Ccdc181	0.423999999999999	0.238461538461539	0.614035087719298	0.319182389937107	0.27852998065764	0.906876790830944	0.419064748201437	1.13138686131387	0.558303886925796
Blzf1	0.708800000000001	0.292307692307693	0.280701754385965	0.377358490566038	0.357833655705995	1.96848137535818	0.712230215827335	2.22992700729928	1.3922261484099
Nme7	0.535999999999999	0.155384615384616	0.245614035087719	0.259433962264151	0.176015473887814	1.63467048710603	0.383992805755394	2.17700729927008	1.33215547703181
Atp1b1	8.2432	15.6323076923077	30.5263157894737	17.8223270440251	31.4777562862669	5.94555873925503	20.5773381294964	16.2390510948905	0.632508833922263
Dpt	0.2928	0.0276923076923077	0.0175438596491228	0.0251572327044025	0.0251450676982592	11.1862464183381	0.0638489208633094	0.0565693430656934	34.6537102473499
Xcl1	0.0496	0.00923076923076923	0	0.0172955974842767	0.00580270793036751	0.310888252148997	0.0494604316546763	0.0401459854014599	0.385159010600707
Tbx19	0.0384	0.00923076923076923	0	0.0110062893081761	0.0174081237911025	0.0730659025787965	0.0683453237410072	0.0620437956204379	0.123674911660777
Sft2d2	1.0384	0.227692307692308	0.807017543859649	0.459119496855346	0.224371373307543	2.81232091690546	0.406474820143883	4.71167883211678	1.92579505300354
Tiprl	1.73600000000001	0.715384615384614	0.947368421052632	0.952830188679251	0.705996131528046	4.02005730659028	1.24910071942446	3.62956204379562	3.32862190812722
Gpr161	0.2	0.0876923076923077	0.087719298245614	0.157232704402516	0.131528046421663	0.783667621776503	0.147482014388489	0.67153284671533	0.653710247349825
Dcaf6	1.088	0.524615384615385	0.596491228070176	0.610062893081763	0.458413926499031	2.85386819484243	1.26079136690648	2.98905109489051	2.62190812720849
Mpc2	2.4288	1.69230769230769	2.12280701754386	2.70125786163523	3.77756286266925	5.73638968481378	2.18165467625901	4.47627737226277	6.01766784452299
Adcy10	0.0304	0.0107692307692308	0.0350877192982456	0.0125786163522013	0.0154738878143133	0.0530085959885386	0.0350719424460432	0.0237226277372263	0.0636042402826855
Mpzl1	1.81600000000001	0.303076923076924	0.421052631578947	0.588050314465411	0.442940038684718	3.34240687679084	0.921762589928053	9.21532846715327	1.21201413427562
Rcsd1	0.6192	0.156923076923077	0.12280701754386	0.393081761006289	0.106382978723404	2.08595988538684	0.18705035971223	0.485401459854016	2.49116607773852
Creg1	12.8016	1.07538461538461	0.68421052631579	1.66037735849057	0.771760154738879	9.75501432664759	2.01708633093527	2.19160583941606	5.95053003533571
Cd247	0.0368	0.00615384615384615	0	0.00628930817610063	0.00193423597678917	0.219197707736389	0.00359712230215827	0.00912408759124088	0.197879858657244
Pou2f1	0.494399999999998	0.198461538461539	0.140350877192982	0.234276729559748	0.212765957446808	1.20343839541548	0.624100719424457	1.18978102189781	1.13074204946997
Dusp27	0.0272	0.00307692307692308	0.0526315789473684	0.0110062893081761	0	0.0286532951289398	0.00179856115107914	0.00182481751824818	0.0141342756183746
Gpa33	0.0416	0.0123076923076923	0	0.00628930817610063	0.011605415860735	0.0744985673352435	0.0269784172661871	0.246350364963503	0.0742049469964664
Mael	0.0224	0.00769230769230769	0	0.00786163522012579	0.00386847195357834	0.0315186246418338	0.0206834532374101	0.0127737226277372	0.0494699646643109
Ildr2	0.900800000000003	0.476923076923078	0.578947368421053	1.24685534591196	0.27852998065764	1.42550143266477	0.682553956834529	0.206204379562044	0.300353356890459
Tada1	1.0096	0.384615384615386	0.350877192982456	0.632075471698115	0.510638297872339	2.55300859598856	0.856115107913665	1.68613138686132	2.18727915194347
Pogk	0.721600000000001	0.523076923076924	0.192982456140351	0.430817610062893	0.452611218568664	1.41260744985674	0.652877697841724	1.89781021897811	0.992932862190815
Gm4846	0.0176	0.0138461538461538	0	0.0141509433962264	0.00967117988394584	0.0415472779369627	0.0422661870503597	0.0291970802919708	0.0636042402826855
Gm4847	0.0368	0.02	0	0.0220125786163522	0.0212765957446809	0.110315186246418	0.0926258992805754	0.0693430656934306	0.148409893992933
Fmo9	0.0256	0.00615384615384615	0.0175438596491228	0.00786163522012579	0.00773694390715667	0.0444126074498567	0.0566546762589929	0.041970802919708	0.0918727915194346
Fam78b	0.548799999999999	0.30923076923077	0.175438596491228	0.227987421383648	0.241779497098646	0.644699140401145	0.730215827338126	0.191605839416058	0.487632508833923
Uck2	1.99200000000001	0.413846153846155	0.210526315789474	0.737421383647802	0.419729206963249	8.01862464183383	0.74280575539568	3.13503649635037	2.0565371024735
Tmco1	1.52480000000001	0.527692307692308	0.789473684210527	0.885220125786169	0.820116054158608	3.73065902578799	0.834532374100715	2.65145985401461	2.68551236749117
Aldh9a1	0.942400000000003	0.238461538461539	0.578947368421053	0.449685534591195	0.419729206963248	1.97707736389686	0.522482014388487	1.13868613138686	1.58303886925795
Lrrc52	0.0464	0.0138461538461538	0.087719298245614	0.0157232704402516	0.0193423597678917	0.0716332378223495	0.0809352517985611	0.0565693430656934	0.127208480565371
Rxrg	0.1792	0.0415384615384615	0	0.113207547169811	0.0425531914893617	0.0873925501432664	0.099820143884892	0.0437956204379562	0.0989399293286219
Lmx1a	0.016	0.00153846153846154	0.877192982456141	0.0581761006289308	0.0676982591876209	0.00429799426934097	0.0755395683453237	0	0
Pbx1	2.3376	1.14153846153846	1.10526315789474	0.922955974842774	0.858800773694391	6.7679083094556	1.90107913669066	15.9908759124087	4.10247349823323
Nuf2	0.411199999999999	0.0153846153846154	0.0175438596491228	0.127358490566038	0.00773694390715667	1.36389684813754	0.0557553956834533	0.686131386861314	1.26148409893993
Rgs5	0.406399999999999	0.586153846153846	0.526315789473684	0.566037735849058	0.553191489361701	2.0028653295129	0.428057553956833	1.9014598540146	0.699646643109542
Rgs4	0.880000000000002	0.444615384615386	0.087719298245614	1.87893081761007	0.957446808510639	0.862464183381087	0.66187050359712	1.19160583941606	0.830388692579508
Ccdc190	0.3152	0.390769230769232	0.56140350877193	1.25628930817611	0.429400386847194	0.454154727793696	0.700539568345321	0.0456204379562044	0.0530035335689046
Hsd17b7	0.481599999999999	0.147692307692308	0.228070175438596	0.492138364779874	0.313346228239845	0.792263610315185	0.239208633093524	1.03832116788321	0.512367491166079
Ddr2	0.329599999999999	0.06	0.157894736842105	0.0943396226415094	0.0386847195357834	3.24355300859601	0.116007194244604	0.226277372262774	4.81272084805655
Uap1	1.1472	0.224615384615385	0.12280701754386	0.569182389937109	0.481624758220501	2.56303724928369	0.542266187050357	3.22810218978102	1.82332155477032
Uhmk1	2.51520000000001	1.59076923076922	1.56140350877193	2.53930817610063	3.18568665377176	5.32951289398283	1.8723021582734	5.79014598540146	4.07773851590107
Sh2d1b2	0.0256	0.00923076923076923	0.0175438596491228	0.0251572327044025	0.0154738878143133	0.0515759312320917	0.0305755395683453	0.031021897810219	0.0848056537102473
Sh2d1b1	0.1744	0.04	0.0350877192982456	0.0628930817610063	0.0309477756286267	0.62320916905444	0.0989208633093524	0.534671532846717	1.1696113074205
Gm7694	0.395199999999999	0.263076923076924	0.157894736842105	0.205974842767296	0.137330754352031	0.802292263610314	0.39298561151079	0.614963503649636	0.346289752650177
Nos1ap	0.495999999999999	1.46615384615384	0.210526315789474	0.54245283018868	0.678916827852998	0.51862464183381	0.794064748201435	0.335766423357665	0.275618374558304
Spata46	0.0336	0.00923076923076923	0.0175438596491228	0.020440251572327	0.0135396518375242	0.0687679083094555	0.0467625899280576	0.0364963503649635	0.123674911660777
Olfml2b	0.478399999999999	0.0307692307692308	0.0526315789473684	0.132075471698113	0.0889748549323018	3.29512893982811	0.0962230215827337	0.43065693430657	1.18374558303887
Atf6	1.1024	0.318461538461539	0.368421052631579	0.481132075471698	0.34622823984526	3.0358166189112	0.776978417266183	1.7573	2.83038869257951
Dusp12	0.463999999999999	0.267692307692308	0.0701754385964912	0.205974842767296	0.172147001934236	1.3839541547278	0.43435251798561	0.627737226277374	1.21908127208481
Fcrlb	0.415999999999999	0.0615384615384615	0.0350877192982456	0.0628930817610063	0.0464216634429401	0.90401146131805	0.146582733812949	0.260948905109489	0.56183745583039
Fcrla	0.0912	0.02	0.0175438596491228	0.0188679245283019	0.02321083172147	0.246418338108882	0.0890287769784172	0.0565693430656934	0.431095406360425
Fcgr2b	5.81279999999999	0.918461538461537	0.385964912280702	2.40723270440252	0.127659574468085	12.1747851002865	1.3705035971223	2.07116788321169	5.02473498233217
Fcgr4	2.24960000000001	0.212307692307693	0.0350877192982456	0.498427672955975	0.0406189555125726	4.99856733524354	0.249999999999999	0.53102189781022	5.1166077738516
Fcgr3	10.7856	1.32307692307692	0.368421052631579	3.49528301886793	0.464216634429399	17.1361031518625	2.16906474820145	4.83941605839416	13.7031802120142
Cfap126	0.1552	0.0323076923076923	1.17543859649123	0.272012578616352	0.0696324951644101	0.240687679083094	0.10431654676259	0.333941605839417	0.180212014134276
Sdhc	4.93919999999999	2.10615384615384	4.68421052631579	3.44496855345913	2.94003868471953	12.0845272206304	3.63039568345326	9.79379562043793	11.0318021201414
Mpz	0.048	0.0107692307692308	0.0175438596491228	0.0220125786163522	0.0193423597678917	0.0687679083094555	0.0782374100719424	0.0693430656934306	0.130742049469965
Pcp4l1	0.508799999999999	0.375384615384616	6.64912280701754	1.2311320754717	1.70599613152805	0.38538681948424	0.59892086330935	0.175182481751825	0.113074204946996
Nr1i3	0.0448	0.02	0.0175438596491228	0.0125786163522013	0.0251450676982592	0.0773638968481375	0.0764388489208633	0.0620437956204379	0.102473498233215
Tomm40l	1.23200000000001	0.856923076923074	0.543859649122807	1.04245283018869	0.998065764023212	2.78510028653297	1.37230215827339	1.92518248175183	2.54063604240283
Apoa2	0.128	0.0692307692307692	0.0526315789473684	0.0943396226415094	0.0773694390715668	0.131805157593123	0.0953237410071941	0.104014598540146	0.134275618374558
Fcer1g	16.4704	1.5276923076923	0.56140350877193	4.43553459119497	0.522243713733074	37.0415472779369	2.19694244604318	6.86131386861313	32.4416961130743
Ndufs2	4.3552	2.67538461538461	3.12280701754386	3.22484276729561	3.1605415860735	11.3667621776505	4.23021582733814	11.5620437956204	8.5123674911661
Adamts4	1.15040000000001	0.290769230769231	0.0701754385964912	0.466981132075472	0.36943907156673	2.66475644699143	0.580035971223019	0.658759124087593	0.597173144876326
B4galt3	1.6608	0.483076923076924	0.43859649122807	0.671383647798745	0.427466150870405	3.85100286532954	1.08543165467626	6.20255474452553	2.61837455830389
Ppox	1.13920000000001	0.447692307692309	0.719298245614035	0.58490566037736	0.489361702127658	2.85100286532954	1.05575539568345	2.63686131386862	2.32155477031803
Usp21	1.0608	0.420000000000001	0.631578947368421	0.672955974842771	0.464216634429399	2.7005730659026	0.983812949640283	3.18978102189781	2.08833922261485
Dedd	0.953600000000003	0.235384615384616	0.280701754385965	0.388364779874214	0.264990328820115	2.02005730659027	0.566546762589925	2.30109489051096	1.57243816254417
Nit1	0.2016	0.0830769230769231	0.192982456140351	0.114779874213836	0.108317214700193	0.542979942693409	0.199640287769784	0.678832116788322	0.395759717314488
Pfdn2	2.5728	1.43999999999999	0.912280701754386	2.81603773584906	3.29013539651838	4.51862464183383	1.91187050359714	5.3558394160584	3.03533568904595
Klhdc9	0.0576	0.063076923076923	0.140350877192982	0.0691823899371069	0.0541586073500967	0.0773638968481375	0.113309352517985	0.0328467153284672	0.07773851590106
Nectin4	0.656000000000001	0.332307692307693	0.087719298245614	0.275157232704403	0.0967117988394585	2.01719197707737	0.488309352517983	7.26094890510947	0.667844522968199
Arhgap30	0.912000000000003	0.0615384615384615	0.0526315789473684	0.234276729559748	0.0502901353965184	2.50286532951292	0.148381294964028	0.523722627737228	2.48056537102474
Usf1	0.784000000000002	0.267692307692308	0.403508771929825	0.485849056603774	0.396518375241778	1.99713467048712	0.479316546762588	1.68795620437957	1.52296819787986
Tstd1	0.2192	0.0676923076923077	0.0701754385964912	0.0786163522012579	0.0406189555125726	0.614613180515758	0.207733812949639	0.666058394160585	0.530035335689047
F11r	3.1232	0.46923076923077	1.08771929824561	1.25786163522013	0.330754352030947	8.66618911174787	0.68075539568345	20.5109489051095	4.26855123674913
Itln1	0.0896000000000001	0.0307692307692308	0	0.0172955974842767	0.0270793036750484	0.171919770773639	0.131294964028777	0.0620437956204379	0.356890459363958
Cd244a	0.2128	0.0338461538461538	0	0.105345911949686	0.0154738878143133	0.286532951289398	0.0836330935251798	0.0894160583941605	0.23321554770318
Ly9	0.779200000000002	0.0476923076923077	0.0175438596491228	0.144654088050314	0.0328820116054159	1.32808022922637	0.0917266187050359	0.206204379562044	1.0565371024735
Slamf7	0.628800000000001	0.0261538461538461	0.0526315789473684	0.0581761006289308	0.0193423597678917	1.92263610315188	0.0602517985611511	0.12956204379562	1.39575971731449
Cd48	1.49120000000001	0.150769230769231	0.0701754385964912	0.435534591194969	0.0676982591876209	3.97564469914043	0.221223021582733	0.729927007299271	3.79858657243817
Slamf1	0.0576	0.0153846153846154	0	0.0220125786163522	0.00580270793036751	0.156160458452722	0.0242805755395684	0.031021897810219	0.137809187279152
Cd84	5.0752	0.278461538461539	0.157894736842105	0.772012578616357	0.145067698259188	6.7191977077364	0.388489208633092	1.17153284671533	3.6713780918728
Gm10521	0.1024	0.0215384615384615	0	0.0283018867924528	0.0135396518375242	0.154727793696275	0.0485611510791367	0.0383211678832117	0.148409893992933
Slamf6	0.1904	0.0369230769230769	0.0526315789473684	0.0770440251572327	0.0309477756286267	0.613180515759311	0.0809352517985611	0.0875912408759124	0.816254416961133
Vangl2	0.409599999999999	0.176923076923077	0.12280701754386	0.273584905660377	0.183752417794971	0.882521489971345	0.223021582733812	1.66605839416059	0.480565371024736
Nhlh1	0.0688	0.0261538461538461	0	0.0314465408805031	0.0135396518375242	0.117478510028653	0.111510791366906	0.120437956204379	0.151943462897526
Ncstn	3.1552	0.541538461538462	1.42105263157895	1.05345911949686	0.595744680851063	8.54871060171922	1.26708633093525	9.92335766423356	7.36042402826858
Copa	5.176	1.53999999999999	1.73684210526316	2.33647798742139	2.11798839458414	16.4498567335244	3.02248201438851	11.2445255474452	14.8303886925796
Pex19	1.0192	0.421538461538463	0.631578947368421	0.770440251572331	0.709864603481624	2.6303724928367	0.963129496402873	2.32846715328468	2.04946996466432
Dcaf8	1.0064	0.635384615384615	0.649122807017544	0.610062893081763	0.564796905222436	2.8896848137536	1.25	3.68613138686132	2.65724381625442
Pea15a	8.8304	5.91384615384615	1.21052631578947	6.90094339622642	3.08704061895551	10.5730659025788	7.56924460431656	4.02372262773723	5.54770318021203
Casq1	0.0464	0.00307692307692308	0	0.020440251572327	0.00580270793036751	0.0343839541547278	0.00719424460431655	0.0182481751824818	0.0106007067137809
Atp1a4	0.0144	0.00461538461538461	0	0.00314465408805031	0.00580270793036751	0.0171919770773639	0.00719424460431655	0.00912408759124088	0.0212014134275618
Igsf8	2.19040000000001	0.998461538461536	0.491228070175439	0.907232704402522	0.684719535783365	4.09598853868197	2.04766187050361	3.13686131386862	2.61837455830389
Atp1a2	8.6896	7.81999999999999	34.7543859649123	17.1603773584906	18.4874274661509	9.7220630372493	14.2760791366907	1.33941605839416	0.632508833922262
Kcnj9	0.752000000000002	1.00615384615384	0.12280701754386	0.369496855345912	0.553191489361701	0.441260744985673	2.92535971223024	0.102189781021898	0.166077738515901
Kcnj10	2.6512	2.71384615384615	0.666666666666667	5.17138364779873	6.77176015473888	3.1332378223496	2.99550359712233	0.368613138686132	1.13780918727915
Pigm	0.644800000000001	0.204615384615385	0.192982456140351	0.251572327044025	0.193423597678917	1.78080229226362	0.436151079136689	1.93613138686132	1.4452296819788
Slamf9	0.487999999999999	0.0723076923076923	0.0701754385964912	0.257861635220126	0.0735009671179884	4.5945558739255	0.210431654676258	1.0985401459854	8.10247349823324
Igsf9	0.2208	0.0153846153846154	0.0175438596491228	0.0487421383647799	0.0193423597678917	0.667621776504297	0.0539568345323742	2.23540145985402	0.328621908127209
Tagln2	21.3472	0.789230769230768	1.43859649122807	3.35849056603774	0.512572533849128	55.442693409742	1.43165	85.0072992700729	21.1201413427562
Cfap45	0.1456	0.0215384615384615	0.280701754385965	0.143081761006289	0.0251450676982592	0.363896848137535	0.0854316546762589	0.797445255474454	0.144876325088339
Vsig8	0.1104	0.0507692307692307	0.0350877192982456	0.0424528301886792	0.0483558994197292	0.199140401146131	0.173561151079136	0.14963503649635	0.289752650176678
Slamf8	0.1792	0.0230769230769231	0	0.0628930817610063	0.0290135396518375	1.64469914040115	0.0620503597122303	0.0602189781021898	2.01060070671379
Fcrl6	0.0304	0.00769230769230769	0	0.0141509433962264	0.00386847195357834	0.0343839541547278	0.0494604316546763	0.0328467153284672	0.0848056537102473
Dusp23	0.291199999999999	0.1	0.0701754385964912	0.132075471698113	0.16247582205029	0.51862464183381	0.219424460431654	0.217153284671533	0.519434628975266
Crp	0.0256	0.0184615384615385	0	0.0157232704402516	0.00773694390715667	0.0830945558739254	0.0782374100719424	0.0492700729927007	0.137809187279152
Apcs	0.0272	0.0138461538461538	0	0.00943396226415094	0.0135396518375242	0.0616045845272206	0.0620503597122303	0.0291970802919708	0.0989399293286219
Olfr1406	0.0288	0.00769230769230769	0	0.0125786163522013	0.00967117988394584	0.0343839541547278	0.039568345323741	0.041970802919708	0.0530035335689046
Olfr218	0.0592	0.0107692307692308	0	0.0172955974842767	0.0270793036750484	0.0787965616045844	0.0701438848920863	0.0401459854014599	0.113074204946996
Olfr1404	0.0432	0.0153846153846154	0	0.00471698113207547	0.0174081237911025	0.0687679083094555	0.0611510791366907	0.0602189781021898	0.0954063604240282
Fcer1a	0.048	0.00615384615384615	0.0350877192982456	0.0235849056603774	0.0135396518375242	0.0744985673352435	0.0746402877697842	0.0656934306569343	0.102473498233216
Olfr418	0.0304	0.00923076923076923	0	0.00943396226415094	0.00967117988394584	0.0458452722063037	0.0566546762589929	0.0237226277372263	0.0671378091872791
Mptx2	0.0112	0.00307692307692308	0	0.00471698113207547	0.00967117988394584	0.0329512893982808	0.0224820143884892	0.0145985401459854	0.0565371024734982
Ackr1	1.0064	0.666153846153845	0.0350877192982456	0.80974842767296	0.468085106382977	0.886819484240686	2.04136690647483	0.0802919708029197	0.183745583038869
Cadm3	3.408	3.17384615384615	0.350877192982456	2.82232704402516	2.87040618955512	1.38538681948425	12.2841726618705	0.138686131386861	0.212014134275618
Aim2	0.6016	0.0769230769230769	0.0350877192982456	0.284591194968553	0.108317214700193	1.72922636103153	0.198741007194244	0.383211678832118	1.52650176678446
Ifi206	0.409599999999999	0.0476923076923077	0.0175438596491228	0.179245283018868	0.00967117988394584	0.876790830945557	0.0818345323741007	0.22992700729927	1.15547703180212
Ifi208	0.056	0.0138461538461538	0	0.0172955974842767	0.00386847195357834	0.290830945558739	0.0620503597122303	0.0894160583941605	0.321554770318021
Ifi207	1.85760000000001	0.22923076923077	0.105263157894737	0.578616352201259	0.0270793036750484	4.84527220630373	0.280575539568345	1.26094890510949	4.77385159010602
Ifi211	1.21760000000001	0.0553846153846154	0.0526315789473684	0.272012578616352	0.011605415860735	3.11747851002868	0.121402877697842	3.85766423357664	2.32155477031803
Ifi203	0.398399999999999	0.0307692307692308	0.0526315789473684	0.0880503144654088	0.0212765957446809	1.92550143266477	0.0602517985611511	1.37773722627738	2.46289752650177
Ifi202b	0.1392	0.00769230769230769	0	0.0125786163522013	0.00773694390715667	0.59025787965616	0.0161870503597122	0.344890510948906	0.533568904593641
Ifi205	0.812800000000001	0.0276923076923077	0.0175438596491228	0.0849056603773585	0.0212765957446809	1.8409742120344	0.0827338129496402	1.57664233576643	0.915194346289755
Olfr433	0.0304	0.0138461538461538	0	0.0251572327044025	0.00580270793036751	0.0673352435530085	0.0440647482014389	0.0401459854014599	0.088339222614841
Olfr432	0.0288	0.0184615384615385	0	0.00628930817610063	0.0154738878143133	0.0644699140401146	0.0494604316546763	0.0364963503649635	0.11660777385159
Olfr430	0.0176	0.0153846153846154	0	0.0110062893081761	0.00193423597678917	0.0601719197707736	0.0629496402877699	0.0364963503649635	0.0706713780918728
Olfr429	0.0192	0.0138461538461538	0	0.0125786163522013	0.0174081237911025	0.0530085959885387	0.0575539568345324	0.0328467153284672	0.0706713780918728
Olfr427	0.032	0.0153846153846154	0	0.0172955974842767	0.0135396518375242	0.0659025787965616	0.0548561151079137	0.0383211678832117	0.0918727915194346
Olfr231	0.0256	0.00769230769230769	0.0175438596491228	0.00628930817610063	0.00580270793036751	0.0444126074498567	0.0296762589928058	0.0364963503649635	0.0459363957597173
Olfr424	0.024	0.00461538461538461	0	0.0157232704402516	0.00773694390715667	0.0501432664756447	0.0305755395683453	0.0291970802919708	0.0565371024734982
Olfr420	0.0592	0.0230769230769231	0	0.029874213836478	0.0193423597678917	0.0845272206303724	0.0818345323741007	0.0456204379562044	0.106007067137809
Spta1	0.0304	0.0169230769230769	0	0.0361635220125786	0.0135396518375242	0.0859598853868194	0.0863309352517985	0.0583941605839416	0.23321554770318
Olfr419	0.032	0.0169230769230769	0.0175438596491228	0.00628930817610063	0.0193423597678917	0.0472779369627507	0.0494604316546763	0.031021897810219	0.0742049469964664
Mptx1	0.0176	0.00153846153846154	0	0.00471698113207547	0.00193423597678917	0.0114613180515759	0.0107913669064748	0.0164233576642336	0.0282685512367491
Olfr248	0.0256	0.0169230769230769	0	0.00786163522012579	0.011605415860735	0.0444126074498567	0.0494604316546763	0.0364963503649635	0.0848056537102473
Olfr414	0.032	0.0169230769230769	0.0175438596491228	0.0125786163522013	0.00773694390715667	0.0773638968481375	0.0692446043165468	0.031021897810219	0.123674911660777
Olfr220	0.0368	0.0138461538461538	0.0175438596491228	0.00786163522012579	0.00580270793036751	0.0616045845272206	0.0656474820143885	0.041970802919708	0.0812720848056537
Fmn2	0.788800000000002	0.778461538461537	0.12280701754386	0.809748427672961	0.97872340425532	0.671919770773638	1.55845323741008	0.127737226277372	0.19434628975265
Grem2	0.1008	0.0276923076923077	0.0350877192982456	0.121069182389937	0.135396518375242	0.114613180515759	0.105215827338129	0.0912408759124087	0.159010600706714
Rgs7	0.5376	0.590769230769231	0.0701754385964912	0.567610062893083	0.65183752417795	0.259312320916905	1.60341726618706	0.0127737226277372	0.0106007067137809
Fh1	1.6928	1.02923076923077	0.912280701754386	1.2059748427673	1.36750483558994	5.24498567335246	1.84712230215828	5.00547445255474	4.80918727915196
Kmo	0.2	0.0230769230769231	0.0350877192982456	0.0408805031446541	0.0135396518375242	0.459885386819483	0.0440647482014389	0.0456204379562044	0.250883392226148
Opn3	0.1152	0.0723076923076923	0.0526315789473684	0.0455974842767296	0.0676982591876209	0.265042979942693	0.168165467625899	0.0821167883211678	0.226148409893993
Chml	0.351999999999999	0.103076923076923	0.0526315789473684	0.220125786163522	0.324951644100579	0.924068767908308	0.214928057553956	1.44890510948905	0.731448763250885
Wdr64	0.0208	0.00769230769230769	0	0.00471698113207547	0.0135396518375242	0.0243553008595989	0.0152877697841727	0.0145985401459854	0.0600706713780919
Exo1	0.1872	0.0138461538461538	0.0350877192982456	0.0408805031446541	0.02321083172147	0.469914040114612	0.0629496402877698	0.379562043795621	0.52296819787986
Gm38100	0.0256	0.00615384615384615	0.0175438596491228	0.0172955974842767	0.00967117988394584	0.0544412607449856	0.0593525179856116	0.0364963503649635	0.0671378091872791
Pld5	0.5984	0.556923076923077	0.105263157894737	0.309748427672956	0.377176015473887	0.673352435530085	1.75809352517987	0.158759124087591	2.5618374558304
Rbm8a2	0.1616	0.0953846153846155	0.0175438596491228	0.0550314465408805	0.0696324951644101	0.29512893982808	0.35071942446043	0.242700729927007	0.33922261484099
Cep170	2.18400000000001	0.818461538461536	0.368421052631579	1.03301886792453	0.996131528046422	5.40401146131806	2.20503597122304	2.27007299270074	5.35335689045938
Sdccag8	1.0576	0.307692307692308	0.508771929824561	0.506289308176101	0.417794970986459	2.91833810888255	0.745503597122298	2.07664233576643	2.68197879858658
Akt3	2.2496	1.6276923076923	0.684210526315789	1.38207547169812	1.65764023210832	4.83524355300862	2.44334532374103	4.39781021897809	2.57597173144877
Zbtb18	3.1792	2.74923076923077	0.894736842105263	1.15094339622642	1.27852998065764	4.30515759312323	7.06474820143887	4.96167883211679	2.40282685512368
1700016C15Rik	0.0704	0.0107692307692308	0.0526315789473684	0.0172955974842767	0.011605415860735	0.167621776504298	0.064748201438849	0.479927007299272	0.102473498233215
Adss	2.3584	0.695384615384615	0.754385964912281	1.17295597484277	1.34429400386847	6.65329512893985	1.38669064748202	8.43065693430655	5.1201413427562
Catspere1	0.0432	0.0446153846153846	0.0526315789473684	0.0471698113207547	0.0754352030947776	0.0673352435530085	0.0818345323741007	0.0164233576642336	0.0954063604240282
Catspere2	0.152	0.124615384615385	0.140350877192982	0.113207547169811	0.154738878143133	0.159025787965616	0.16546762589928	0.0437956204379562	0.130742049469965
Desi2	1.1152	0.307692307692308	0.877192982456141	0.477987421383648	0.355899419729206	3.21776504297997	0.903776978417262	2.42153284671534	2.74911660777386
Hnrnpu	7.41120000000001	2.37846153846153	2.50877192982456	3.1933962264151	2.38684719535783	19.0229226361032	5.93165	19.8941605839416	15.0035335689046
Efcab2	0.305599999999999	0.327692307692309	0.403508771929825	0.319182389937107	0.408123791102513	0.355300859598853	0.465827338129494	0.224452554744525	0.286219081272085
Kif26b	0.705600000000002	0.161538461538462	0.0350877192982456	0.259433962264151	0.357833655705995	3.61318051575934	1.19424460431655	1.08941605839416	1.74558303886926
Smyd3	0.6048	0.260000000000001	0.245614035087719	0.290880503144654	0.313346228239845	1.05873925501433	0.715827338129493	0.959854014598542	0.82332155477032
Tfb2m	0.28	0.106153846153846	0.192982456140351	0.179245283018868	0.152804642166344	0.621776504297993	0.213129496402877	0.673357664233578	0.533568904593641
Cnst	0.656	0.75230769230769	0.754385964912281	0.352201257861635	0.359767891682784	1.23925501432665	1.11061151079137	0.956204379562044	0.908127208480568
Sccpdh	1.60480000000001	0.59076923076923	0.877192982456141	1.92610062893083	2.10444874274662	2.2492836676218	1.46223021582735	1.75182481751825	2.18374558303887
Kif28	0.0304	0.0184615384615385	0	0.0188679245283019	0.0212765957446809	0.0744985673352435	0.0665467625899281	0.0529197080291971	0.15547703180212
Ahctf1	0.705600000000001	0.261538461538462	0.210526315789474	0.278301886792453	0.266924564796905	2.2005730659026	0.884892086330931	2.46350364963504	1.99646643109541
Cdc42bpa	2.2464	2.11230769230769	0.578947368421053	1.91352201257862	2.37717601547389	5.3925501432665	3.51438848920865	4.37226277372263	3.04593639575973
Coq8a	0.334399999999999	0.32923076923077	0.157894736842105	0.268867924528302	0.398452611218568	1.13753581661891	0.712230215827335	0.428832116788322	1.82685512367491
Psen2	1.15520000000001	0.230769230769231	0.403508771929825	0.385220125786163	0.284332688588007	2.59598853868197	0.49460431654676	0.757299270072994	1.95406360424029
Itpkb	2.256	0.886153846153844	2.33333333333333	2.74213836477988	1.76982591876209	3.3223495702006	1.61241007194246	1.46897810218979	2.0600706713781
Stum	0.0448	0.0430769230769231	0	0.0550314465408805	0.0251450676982592	0.0573065902578796	0.133992805755395	0.0529197080291971	0.106007067137809
Parp1	2.11040000000001	0.853846153846152	0.543859649122807	0.949685534591201	0.76595744680851	5.75358166189113	1.55935251798562	4.30109489051095	4.6183745583039
Lin9	0.414399999999999	0.115384615384615	0.0701754385964912	0.14937106918239	0.0735009671179884	1.44126074498568	0.277877697841726	1.35948905109489	1.06007067137809
Mixl1	0.0656	0.0276923076923077	0	0.0251572327044025	0.0174081237911025	0.13323782234957	0.10431654676259	0.0875912408759123	0.127208480565371
Acbd3	2.5648	0.532307692307693	0.964912280701754	0.919811320754722	0.754352030947775	5.73782234957023	1.31744604316547	4.59671532846714	4.58303886925796
H3f3a	2.30880000000001	0.655384615384614	0.842105263157895	0.943396226415101	0.524177949709863	7.15329512893984	1.47571942446044	7.15693430656933	6.91872791519437
Sde2	0.910400000000002	0.241538461538462	0.508771929824561	0.378930817610063	0.334622823984525	2.19627507163325	0.72212230215827	2.52919708029198	1.83038869257951
Pycr2	0.947200000000003	0.244615384615385	0.385964912280702	0.559748427672957	0.353965183752417	2.51575931232094	0.637589928057551	2.39416058394161	1.86925795053004
Lefty1	0.0464	0.0153846153846154	0.0175438596491228	0.0172955974842767	0.0174081237911025	0.106017191977077	0.0692446043165468	0.0693430656934306	0.11660777385159
Tmem63a	1.59200000000001	0.193846153846154	0.263157894736842	1.22012578616353	1.34042553191489	2.85673352435532	0.614208633093523	2.5565693430657	2.12720848056538
Ephx1	0.876800000000002	0.193846153846154	2.64912280701754	0.647798742138367	0.32301740812379	2.52005730659028	0.529676258992803	0.919708029197082	2.53003533568905
9130409I23Rik	0.032	0.00461538461538461	0	0.0110062893081761	0.0135396518375242	0.0487106017191977	0.0503597122302159	0.0255474452554745	0.0918727915194346
Nvl	1.0096	0.455384615384617	0.245614035087719	0.441823899371069	0.423597678916827	2.59598853868197	1.09622302158273	3.40328467153285	2.09187279151944
Cnih4	1.1408	0.307692307692308	0.473684210526316	0.522012578616353	0.429400386847194	3.70487106017195	0.47392086330935	3.12226277372263	2.32862190812722
Wdr26	3.7712	0.959999999999997	1.10526315789474	1.6493710691824	1.06189555125725	9.84670487106021	1.79586330935253	8.16970802919707	5.65724381625443
Cnih3	0.096	0.141538461538462	0.0175438596491228	0.0314465408805031	0.0328820116054159	0.0945558739255013	0.0845323741007194	0.0474452554744525	0.088339222614841
Ccdc121	0.104	0.0276923076923077	0.105263157894737	0.116352201257862	0.0386847195357834	0.157593123209169	0.133992805755395	0.0894160583941605	0.151943462897526
Dnah14	0.04	0.00769230769230769	0	0.0141509433962264	0.0174081237911025	0.0501432664756447	0.045863309352518	0.0291970802919708	0.106007067137809
Enah	2.2624	1.23230769230769	1.45614035087719	1.74842767295598	2.17601547388781	4.68481375358169	1.43165	8.26824817518247	2.6678445229682
Srp9	2.23520000000001	0.658461538461537	1.19298245614035	1.13522012578617	1.03481624758221	5.49283667621778	1.18075539568345	3.82116788321167	4.06713780918729
Vmn1r1	0.0304	0.0107692307692308	0	0.0110062893081761	0.0135396518375242	0.0401146131805157	0.0431654676258993	0.0346715328467153	0.03886925795053
Degs1	4.0864	0.904615384615382	3.56140350877193	1.79402515723271	1.75628626692456	9.08882521489974	1.90737410071944	7.81569343065691	6.53710247349825
Fbxo28	1.1472	0.378461538461539	0.473684210526316	0.622641509433964	0.584139264990328	2.97851002865331	0.894784172661866	4.39963503649635	2.2826855123675
Trp53bp2	0.968000000000002	0.22	0.789473684210527	0.577044025157234	0.717601547388782	2.96704871060173	0.64028776978417	8.36131386861312	1.54063604240283
Capn2	5.1056	1.12461538461538	1.03508771929825	2.32232704402516	1.75628626692457	14.1504297994269	2.57014388489211	13.8248175182481	8.5123674911661
Capn8	0.0256	0.00307692307692308	0.0175438596491228	0.0110062893081761	0.00773694390715667	0.0630372492836676	0.0494604316546763	0.0620437956204379	0.0848056537102473
Ccdc185	0.0496	0.0215384615384615	0	0.0314465408805031	0.0193423597678917	0.0873925501432664	0.0638489208633094	0.0529197080291971	0.102473498233216
Susd4	0.332799999999999	0.623076923076923	0.087719298245614	0.655660377358494	0.970986460348163	0.186246418338109	0.811151079136687	0.14963503649635	0.250883392226148
Tlr5	0.1312	0.0138461538461538	0	0.0220125786163522	0.0174081237911025	0.687679083094555	0.0359712230215828	1.00729927007299	0.992932862190815
Disp1	0.1296	0.0246153846153846	0.0175438596491228	0.050314465408805	0.0502901353965184	0.396848137535816	0.0899280575539568	0.226277372262774	0.469964664310955
Brox	1.2928	0.421538461538463	0.491228070175439	0.731132075471702	0.57833655705996	3.31232091690547	0.785071942446039	2.9543795620438	2.98939929328623
Aida	0.976000000000003	0.30923076923077	0.210526315789474	0.495283018867924	0.315280464216634	3.73209169054443	0.508093525179854	2.03102189781022	3.21908127208481
Mia3	2.13920000000001	0.926153846153843	1.03508771929825	1.09591194968554	1.07930367504836	6.28653295128942	2.01079136690649	4.06751824817518	6.82685512367493
Taf1a	0.307199999999999	0.103076923076923	0.315789473684211	0.185534591194969	0.16247582205029	0.676217765042979	0.290467625899279	0.943430656934306	0.487632508833923
Hhipl2	0.0816	0.0138461538461538	0	0.0283018867924528	0.0212765957446809	0.110315186246418	0.0728417266187051	0.10948905109489	0.162544169611307
Dusp10	0.977600000000002	1.38153846153845	0.315789473684211	0.256289308176101	0.338491295938104	2.61461318051577	0.758093525179853	9.84306569343064	1.07420494699647
1700056E22Rik	0.0752	0.0169230769230769	0	0.0235849056603774	0.0328820116054159	0.144699140401146	0.0953237410071941	0.156934306569343	0.180212014134276
Hlx	0.327999999999999	0.0553846153846154	0.0175438596491228	0.0927672955974843	0.02321083172147	0.872492836676216	0.0827338129496402	0.22992700729927	1.11660777385159
Marc1	0.0528	0.0138461538461538	0.0175438596491228	0.0455974842767296	0.0135396518375242	0.116045845272206	0.0629496402877698	0.0766423357664233	0.159010600706714
Marc2	1.67840000000001	0.570769230769231	4.31578947368421	1.00000000000001	0.711798839458413	4.71203438395417	0.849820143884888	3.59671532846716	3.99646643109542
C130074G19Rik	0.299199999999999	0.164615384615385	0.140350877192982	0.177672955974843	0.174081237911025	0.876790830945557	0.203237410071942	0.844890510948906	0.480565371024736
Mark1	0.366399999999999	0.34923076923077	0.666666666666667	0.485849056603774	0.642166344294003	0.365329512893982	0.631294964028774	0.341240875912409	0.137809187279152
Rab3gap2	2.03040000000001	0.667692307692308	0.859649122807018	1.25786163522013	1.07543520309478	4.55587392550145	1.24190647482015	3.55109489051095	3.01060070671379
Iars2	1.55200000000001	0.487692307692309	0.666666666666667	0.721698113207551	0.79110251450677	4.51575931232094	1.01888489208633	5.63138686131387	3.43462897526503
Bpnt1	1.25760000000001	0.481538461538463	1.14035087719298	0.866352201257867	0.771760154738879	1.98853868194844	1.14298561151079	2.3558394160584	1.43462897526502
Eprs	3.616	1.04	0.964912280701754	1.42295597484278	1.18568665377176	10.0014326647565	2.2724820143885	9.98540145985399	7.59717314487635
Slc30a10	0.0448	0.0415384615384615	0	0.059748427672956	0.0676982591876209	0.10458452722063	0.115107913669065	0.0583941605839416	0.0671378091872791
Lyplal1	0.2384	0.0769230769230769	0.12280701754386	0.127358490566038	0.0580270793036751	0.78510028653295	0.151978417266187	0.299270072992701	1.09187279151944
Tgfb2	0.755200000000004	0.0723076923076923	3.94736842105263	0.229559748427673	0.123791102514507	6.63323782234956	0.232913669064747	0.682481751824818	4.01766784452298
Rrp15	0.5488	0.126153846153846	0.087719298245614	0.223270440251572	0.0928433268858801	1.54011461318053	0.270683453237409	1.89051094890511	1.09187279151944
D1Pas1	0.0608	0.0169230769230769	0.0175438596491228	0.0408805031446541	0.0270793036750484	0.131805157593123	0.109712230215827	0.0857664233576642	0.169611307420495
Spata17	0.0816	0.0153846153846154	0.157894736842105	0.0864779874213836	0.0464216634429401	0.131805157593123	0.120503597122302	0.180656934306569	0.11660777385159
Gpatch2	0.6352	0.284615384615385	0.578947368421053	0.415094339622641	0.317214700193423	1.5759312320917	0.421762589928056	1.38503649635037	1.66431095406361
Esrrg	0.340799999999999	1.01384615384615	0.68421052631579	0.690251572327047	1.83365570599613	0.275071633237822	0.716726618705033	0.204379562043795	0.144876325088339
Ush2a	0.0256	0.0138461538461538	0	0.0141509433962264	0.011605415860735	0.0587392550143266	0.0602517985611511	0.0492700729927007	0.102473498233215
Kctd3	1.1072	0.440000000000001	0.263157894736842	0.834905660377364	1.22823984526112	1.91404011461319	1.2976618705036	2.63503649635037	1.27208480565371
Kcnk2	0.0608	0.0384615384615384	0	0.0566037735849057	0.0444874274661509	0.0501432664756447	0.115107913669065	0.0145985401459854	0.0212014134275618
Cenpf	0.5808	0.0430769230769231	0.0350877192982456	0.168238993710692	0.0386847195357834	1.92693409742122	0.091726618705036	1.5036496350365	1.64310954063605
Ptpn14	0.592000000000001	0.0815384615384616	0.56140350877193	0.20440251572327	0.0696324951644101	3.17335243553011	0.130395683453237	3.23722627737226	2.83392226148411
Smyd2	0.820800000000002	0.198461538461539	0.228070175438596	0.490566037735849	0.783365570599612	2.28939828080231	0.689748201438846	2.69525547445256	2.08480565371025
Prox1	0.864000000000001	0.243076923076924	0.0701754385964912	0.724842767295601	0.789168278529981	0.372492836676217	1.41456834532375	0.083941605839416	0.15547703180212
Angel2	1.328	0.510769230769232	0.473684210526316	0.679245283018871	0.547388781431333	3.47277936962753	1.24010791366907	3.51277372262774	2.66077738515902
Vash2	0.243199999999999	0.0553846153846154	0.0526315789473684	0.0817610062893082	0.127659574468085	1.09885386819485	0.140287769784172	0.273722627737226	0.837455830388695
Flvcr1	0.6544	0.158461538461539	0.666666666666667	0.375786163522013	0.206963249516441	1.18338108882522	0.517086330935249	0.616788321167884	1.02473498233216
Spata45	0.0448	0.0107692307692308	0	0.0172955974842767	0.0174081237911025	0.0601719197707736	0.064748201438849	0.0383211678832117	0.0848056537102473
Tatdn3	0.484799999999999	0.372307692307693	0.315789473684211	0.405660377358491	0.421663442940037	0.992836676217763	0.754496402877694	0.793795620437956	0.989399293286221
Nsl1	0.2672	0.04	0.0526315789473684	0.0786163522012579	0.0251450676982592	0.664756446991403	0.0836330935251798	0.304744525547446	0.515901060070672
Batf3	0.2336	0.0261538461538461	0.087719298245614	0.0644654088050314	0.0367504835589942	0.646131805157592	0.10431654676259	0.375912408759125	0.636042402826856
Fam71a	0.0448	0.00615384615384615	0.0175438596491228	0.00628930817610063	0.00193423597678917	0.0386819484240688	0.0449640287769784	0.0437956204379562	0.0706713780918728
Atf3	2.7584	0.110769230769231	0.140350877192982	0.688679245283021	0.195357833655706	2.14183381088826	0.219424460431654	3.18613138686132	0.480565371024736
Nenf	2.8976	1.15230769230769	2.52631578947368	1.80031446540881	1.5183752417795	9.35386819484244	2.24910071942447	6.80656934306568	11.0918727915195
Pacc1	0.6272	0.150769230769231	0.12280701754386	0.281446540880503	0.197292069632495	1.14469914040115	0.332733812949639	1.07481751824818	0.752650176678447
Ppp2r5a	1.68960000000001	0.443076923076924	0.473684210526316	0.816037735849062	0.653771760154738	4.68194842406879	0.926258992805751	3.67335766423358	3.35689045936397
Dtl	0.2672	0.02	0.0175438596491228	0.0786163522012579	0.0135396518375242	1.0214899713467	0.0404676258992806	0.638686131386862	1.04946996466431
Ints7	0.700800000000002	0.16923076923077	0.228070175438596	0.316037735849057	0.203094777562862	2.02578796561606	0.459532374100717	2.2043795620438	1.46643109540637
Lpgat1	3.504	2.10461538461538	2.45614035087719	2.53616352201258	3.20889748549323	6.92120343839544	3.16366906474822	8.91240875912408	5.26148409893994
Nek2	0.486399999999999	0.0907692307692308	0.0701754385964912	0.155660377358491	0.0444874274661509	1.49570200573067	0.219424460431654	1.06934306569343	1.21201413427562
Slc30a1	1.69280000000001	0.764615384615383	1.08771929824561	0.9308176100629	0.883945841392651	3.10888	1.13579136690647	1.54744525547446	2.09540636042403
Rd3	0.0336	0.0107692307692308	0.12280701754386	0.029874213836478	0.0135396518375242	0.0659025787965616	0.0512589928057554	0.0401459854014599	0.102473498233215
Traf5	0.265599999999999	0.0523076923076923	0.0701754385964912	0.0911949685534591	0.0309477756286267	1.05444126074499	0.0863309352517985	0.120437956204379	1.30035335689046
Rcor3	0.708800000000001	0.312307692307693	0.473684210526316	0.319182389937107	0.334622823984525	1.87965616045847	0.790467625899277	1.58576642335767	1.4452296819788
Kcnh1	0.323199999999999	0.336923076923078	0.315789473684211	0.155660377358491	0.127659574468085	0.204871060171919	1.04406474820144	0.072992700729927	0.130742049469965
Hhat	0.2032	0.0538461538461538	0.087719298245614	0.0754716981132075	0.0638297872340426	1.27650429799428	0.116906474820144	0.458029197080293	1.32862190812721
Sertad4	0.857600000000002	0.0523076923076923	0.192982456140351	0.169811320754717	0.125725338491296	8.19197707736392	0.2068345323741	5.08576642335766	12
Syt14	0.2176	0.370769230769232	0.140350877192982	0.160377358490566	0.160541586073501	0.216332378223495	0.607913669064745	0.0711678832116788	0.127208480565371
Utp25	0.367999999999999	0.136923076923077	0.210526315789474	0.207547169811321	0.214700193423597	0.998567335243551	0.294964028776977	0.673357664233577	0.848056537102476
Irf6	0.5312	0.04	0	0.059748427672956	0.0154738878143133	1.27363896848138	0.0620503597122303	4.46715328467153	0.127208480565371
A130010J15Rik	0.1664	0.0676923076923077	0	0.059748427672956	0.0715667311411993	0.537249283667621	0.0980215827338128	0.505474452554746	0.409893992932863
Traf3ip3	0.295999999999999	0.0769230769230769	0.0526315789473684	0.24685534591195	0.0406189555125726	1.1461318051576	0.146582733812949	0.217153284671533	1.34982332155477
Lamb3	0.459199999999999	0.0415384615384615	0.0175438596491228	0.050314465408805	0.0328820116054159	1.14756446991404	0.0656474820143885	2.79562043795621	0.148409893992933
Hsd11b1	0.945600000000002	0.333846153846155	0.105263157894737	0.578616352201259	0.928433268858802	0.829512893982807	0.928956834532369	0.0912408759124087	0.71731448763251
G0s2	0.374399999999999	0.109230769230769	0.087719298245614	0.0943396226415094	0.147001934235977	2.23782234957021	0.290467625899279	0.166058394160584	4.35335689045938
Camk1g	0.248	0.584615384615384	0.0526315789473684	0.265723270440252	0.446808510638297	1.81661891117479	0.273381294964028	0.041970802919708	2.87279151943464
Plxna2	0.550399999999999	0.461538461538463	0.631578947368421	0.555031446540882	0.495164410058026	1.70630372492838	0.756294964028773	0.259124087591241	1.96819787985866
Cd34	1.89280000000001	0.415384615384616	0.192982456140351	1.49842767295598	0.437137330754351	5.59025787965617	0.594424460431652	2.30839416058395	3.36749116607775
Cd46	0.1424	0.0846153846153847	0.0350877192982456	0.0927672955974843	0.0870406189555126	0.200573065902579	0.276978417266186	0.187956204379562	0.19434628975265
Cr1l	0.883200000000003	0.26923076923077	0.333333333333333	0.360062893081761	0.249516441005802	2.73352435530089	0.512589928057552	1.70255474452555	2.47703180212015
Cr2	0.0576	0.0215384615384615	0.0175438596491228	0.0235849056603774	0.0251450676982592	0.120343839541547	0.0800359712230216	0.0583941605839416	0.413427561837456
Fam171a1	1.0304	0.495384615384617	0.192982456140351	0.847484276729565	0.632495164410057	2.74641833810891	0.838129496402873	1.09124087591241	3.23674911660778
Nmt2	0.584	0.503076923076924	0.157894736842105	0.394654088050314	0.317214700193423	1.24498567335244	0.622302158273378	1.47445255474453	0.780918727915196
Rpp38	0.335999999999999	0.0876923076923077	0.192982456140351	0.177672955974843	0.0986460348162476	0.974212034383952	0.318345323741006	1.32846715328468	0.692579505300355
Acbd7	0.0496	0.0430769230769231	0	0.020440251572327	0.034816247582205	0.0730659025787965	0.0710431654676259	0.0620437956204379	0.123674911660777
Olah	0.0384	0.0123076923076923	0	0.0157232704402516	0.0154738878143133	0.0730659025787965	0.0566546762589929	0.031021897810219	0.102473498233215
Meig1	0.0848	0.0169230769230769	0.245614035087719	0.179245283018868	0.0464216634429401	0.0501432664756447	0.0836330935251798	0.041970802919708	0.0954063604240282
Dclre1c	0.632	0.158461538461539	0.157894736842105	0.323899371069182	0.148936170212766	1.8137535816619	0.384892086330934	1	2.36395759717315
Suv39h2	0.2352	0.04	0	0.0723270440251572	0.0793036750483559	0.458452722063036	0.146582733812949	0.496350364963505	0.360424028268552
Hspa14	1.056	0.506153846153848	0.403508771929825	0.517295597484277	0.421663442940037	3.11318051575934	0.878597122302154	2.27007299270074	3.10600706713782
Gm45902	0.385599999999999	0.149230769230769	0.12280701754386	0.171383647798742	0.143133462282398	0.767908309455586	0.404676258992804	0.791970802919708	0.590106007067139
Cdnf	0.0864	0.0415384615384615	0.0350877192982456	0.0487421383647799	0.0386847195357834	0.148997134670487	0.0881294964028776	0.124087591240876	0.212014134275618
Fam107b	1.33120000000001	0.973846153846151	0.754385964912281	0.389937106918239	0.25531914893617	4.45702005730661	1.82464028776979	7.99817518248174	4.37102473498234
Frmd4a	2.15360000000001	0.783076923076921	0.105263157894737	1.00157232704403	0.512572533849128	4.34527220630375	0.965827338129492	2.84854014598541	2.95406360424029
Prpf18	1.3168	0.532307692307693	0.56140350877193	0.724842767295602	0.642166344294004	3.10028653295131	1.27697841726619	3.16970802919708	2.5583038869258
Bend7	0.104	0.0415384615384615	0.0526315789473684	0.102201257861635	0.143133462282398	0.0945558739255013	0.0890287769784172	0.0364963503649635	0.102473498233215
Sephs1	1.0096	0.338461538461539	0.368421052631579	0.426100628930818	0.266924564796905	3.03008595988541	0.670863309352515	2.79014598540146	2.32862190812721
Phyh	0.361599999999999	0.256923076923077	0.43859649122807	0.356918238993711	0.348162475822049	0.650429799426933	0.370503597122301	0.246350364963503	0.544169611307421
Ucma	0.0304	0.0369230769230769	0	0.127358490566038	0.0522243713733076	0.0573065902578796	0.149280575539568	0.0218978102189781	0.106007067137809
Mcm10	0.2512	0.0461538461538461	0.0701754385964912	0.0864779874213836	0.0464216634429401	0.836676217765042	0.112410071942446	0.463503649635038	0.586572438162545
Optn	0.667200000000001	0.360000000000001	0.491228070175439	0.577044025157234	0.744680851063831	0.982808022922634	0.389388489208631	1.6021897810219	0.49469964664311
Ccdc3	0.984000000000002	0.0707692307692308	0.210526315789474	0.705974842767298	0.166344294003868	1.25787965616046	0.465827338129494	0.231751824817518	1.46643109540636
Camk1d	0.720000000000001	0.361538461538462	0.736842105263158	0.550314465408806	0.526112185686653	2.11174785100288	0.690647482014385	1.89233576642336	2.5618374558304
Cdc123	2.25440000000001	0.870769230769228	0.842105263157895	1.39465408805032	1.51450676982592	6.00859598853871	1.83273381294965	5.94160583941605	5.42756183745584
Sec61a2	1.336	0.684615384615384	0.368421052631579	0.893081761006296	0.965183752417795	2.57306590257881	1.68794964028778	2.80474452554745	2.43462897526502
Dhtkd1	0.1248	0.0661538461538461	0.0701754385964912	0.125786163522013	0.158607350096712	0.217765042979942	0.195143884892086	0.335766423357665	0.219081272084806
Upf2	1.112	0.395384615384616	0.368421052631579	0.619496855345914	0.833655705996133	2.53438395415475	1.12230215827338	3.11678832116788	1.93286219081273
Proser2	0.2896	0.273846153846154	0.0526315789473684	0.0644654088050314	0.0541586073500967	0.734957020057305	0.188848920863309	2.99270072992701	0.240282685512367
Echdc3	0.096	0.0338461538461538	0.192982456140351	0.059748427672956	0.0425531914893617	0.272206303724928	0.133093525179856	0.434306569343067	0.473498233215549
AL845275.1	0.064	0.0230769230769231	0.0350877192982456	0.020440251572327	0.0174081237911025	0.0873925501432664	0.0782374100719424	0.083941605839416	0.130742049469965
Usp6nl	0.6	0.32923076923077	0.421052631578947	0.267295597484277	0.305609284332688	1.5730659025788	0.385791366906473	3.26094890510949	0.802120141342759
Celf2	1.85440000000001	1.20153846153846	0.333333333333333	1.04874213836479	0.682785299806577	4.42263610315188	2.41636690647484	3.17700729927007	4.95759717314489
Gata3	0.4272	0.0292307692307692	0.0350877192982456	0.10377358490566	0.0309477756286267	2.70916905444128	0.0899280575539567	3.19708029197081	2.68904593639577
4930412O13Rik	0.1056	0.0153846153846154	0.0175438596491228	0.0283018867924528	0.0212765957446809	0.495702005730658	0.0719424460431655	0.642335766423359	0.508833922261485
9230102O04Rik	0.0624	0.00769230769230769	0.0175438596491228	0.020440251572327	0.011605415860735	0.256446991404011	0.0404676258992806	0.25	0.303886925795053
Taf3	0.494399999999999	0.187692307692308	0.228070175438596	0.272012578616352	0.210831721470019	1.10171919770774	0.438848920863307	1.17700729927008	1.07067137809188
Atp5c1	3.624	1.78307692307692	2.19298245614035	2.64308176100629	3.12185686653771	10.663323782235	2.94964028776981	8.66970802919707	9.63604240282688
Kin	0.256	0.0676923076923077	0.087719298245614	0.132075471698113	0.141199226305609	0.747851002865328	0.215827338129496	0.762773722627738	0.632508833922263
Itih2	0.0288	0.0307692307692308	0.0175438596491228	0.0393081761006289	0.0270793036750484	0.0458452722063037	0.0215827338129496	0.0437956204379562	0.346289752650177
Itih5	0.838400000000003	0.420000000000001	0.543859649122807	1.00628930817611	0.762088974854932	0.87535816618911	0.777877697841723	0.432481751824819	0.360424028268552
Sfmbt2	0.1024	0.0323076923076923	0.0350877192982456	0.0880503144654088	0.145067698259188	0.180515759312321	0.0719424460431655	0.0492700729927007	0.183745583038869
Prkcq	0.2096	0.0476923076923077	1.17543859649123	0.287735849056604	0.222437137330754	0.495702005730658	0.192446043165467	0.0565693430656934	0.491166077738517
Pfkfb3	0.547199999999999	0.0815384615384616	0.0175438596491228	0.273584905660377	0.270793036750483	1.0214899713467	0.184352517985611	0.412408759124089	1.14487632508834
Rbm17	0.982400000000003	0.260000000000001	0.192982456140351	0.493710691823899	0.3926499032882	2.43982808022925	0.539568345323739	2.0602189781022	1.98939929328622
Il2ra	0.1264	0.0215384615384615	0.0350877192982456	0.0267295597484277	0.0193423597678917	0.978510028653294	0.072841726618705	0.344890510948905	0.618374558303889
Il15ra	0.463999999999999	0.12	0.210526315789474	0.34748427672956	0.193423597678917	2.56446991404013	0.176258992805755	0.31021897810219	2.99646643109541
Fbh1	0.915200000000003	0.384615384615386	0.508771929824561	0.665094339622644	0.433268858800772	2.97421203438398	0.604316546762587	2.09854014598541	3.1696113074205
Ankrd16	0.875200000000002	0.284615384615385	0.298245614035088	0.437106918238994	0.330754352030947	2.7034383954155	0.833633093525176	2.62408759124088	2.52650176678446
Itga8	0.1024	0.0523076923076923	0.0526315789473684	0.0455974842767296	0.0367504835589942	0.448424068767908	0.058453237410072	0.87043795620438	1.6713780918728
Mindy3	1.9648	0.475384615384617	0.68421052631579	0.855345911949691	0.779497098646035	5.31232091690547	0.995503597122297	9.07116788321166	4.32862190812722
Pter	0.1952	0.02	0.192982456140351	0.089622641509434	0.0541586073500967	0.616045845272205	0.0764388489208633	0.344890510948906	0.742049469964666
C1ql3	0.1312	0.0169230769230769	0.0526315789473684	0.498427672955975	1.71179883945841	0.0687679083094555	0.115107913669065	0.0200729927007299	0.120141342756184
Rsu1	2.05120000000001	0.340000000000001	0.614035087719298	0.998427672955982	0.448742746615086	6.10888252148999	0.550359712230213	3.20620437956204	6.42402826855126
Cubn	0.0272	0.0107692307692308	0.0175438596491228	0.0172955974842767	0.0638297872340426	0.0744985673352435	0.00539568345323741	0.0383211678832117	0.0353356890459364
Trdmt1	0.2496	0.1	0.157894736842105	0.133647798742138	0.110251450676983	0.554441260744985	0.230215827338129	0.354014598540147	0.547703180212015
Vim	57.2032	5.49076923076923	3.87719298245614	16.6383647798742	1.62282398452611	185.594555873925	11.6241007194245	31.2828467153284	182.296819787986
St8sia6	0.1392	0.0507692307692308	0.0175438596491228	0.0959119496855346	0.0831721470019343	0.455587392550142	0.112410071942446	1.12591240875913	0.328621908127209
Hacd1	0.982400000000002	0.664615384615383	0.175438596491228	0.533018867924529	0.466150870406188	1.60744985673354	1.03687050359712	0.932481751824818	0.982332155477034
Stam	1.0672	0.452307692307693	0.578947368421053	0.605345911949688	0.605415860735009	1.93696275071635	0.856115107913665	2.44708029197081	1.69964664310954
Tmem236	0.0496	0.0123076923076923	0.0175438596491228	0.0157232704402516	0.0135396518375242	0.103151862464183	0.0836330935251798	0.031021897810219	0.0954063604240282
Mrc1	0.902400000000002	0.181538461538462	0.087719298245614	0.212264150943396	0.0541586073500967	3.66332378223499	0.270683453237409	0.846715328467154	11.3886925795053
Slc39a12	0.353599999999999	0.441538461538463	1.8421052631579	0.823899371069187	1.53771760154739	0.585959885386819	1.15377697841727	0.0821167883211678	0.109540636042403
Cacnb2	0.2272	0.496923076923078	0.175438596491228	0.613207547169814	0.688588007736944	0.213467048710601	0.719424460431652	0.0510948905109489	0.141342756183746
Nsun6	0.279999999999999	0.101538461538462	0.175438596491228	0.116352201257862	0.112185686653772	0.62320916905444	0.224820143884891	0.647810218978104	0.60070671378092
Arl5b	0.411199999999999	0.103076923076923	0.175438596491228	0.161949685534591	0.170212765957447	0.883954154727792	0.333633093525178	1.51459854014599	0.480565371024736
Malrd1	0.032	0.02	0	0.00943396226415094	0.0174081237911025	0.0358166189111748	0.0575539568345324	0.0328467153284672	0.0954063604240282
Plxdc2	0.958400000000003	0.264615384615385	0.157894736842105	0.891509433962271	0.417794970986459	2.44985673352438	0.731115107913666	0.770072992700731	3.81625441696114
Nebl	1.5904	1.29692307692307	1.21052631578947	1.6430817610063	2.02901353965184	3.48853868194845	1.80755395683454	4.04379562043796	0.590106007067139
H2al2a	0.0368	0.0184615384615385	0.0175438596491228	0.0141509433962264	0.00580270793036751	0.0444126074498567	0.0386690647482015	0.0492700729927007	0.0848056537102473
A930004D18Rik	0.0992	0.04	0.087719298245614	0.0676100628930818	0.0715667311411993	0.402578796561604	0.115107913669065	0.443430656934308	0.395759717314488
Skida1	0.1664	0.0953846153846155	0.087719298245614	0.0943396226415094	0.0889748549323018	0.345272206303724	0.246402877697841	0.279197080291971	0.438162544169612
Mllt10	0.804800000000001	0.28923076923077	0.491228070175439	0.323899371069182	0.27659574468085	2.17048710601721	0.893884892086326	2.45620437956205	1.42049469964665
Dnajc1	0.966400000000003	0.763076923076922	0.368421052631579	0.531446540880504	0.524177949709863	2.65329512893985	0.937050359712225	2.0602189781022	2.63604240282686
Commd3	1.58080000000001	0.426153846153847	0.43859649122807	0.62421383647799	0.553191489361701	3.83381088825218	1.04766187050359	2.78284671532847	3.01413427561838
Spag6	0.0736	0.0215384615384615	0	0.0283018867924528	0.0251450676982592	0.0988538681948423	0.122302158273381	0.0875912408759124	0.134275618374558
Pip4k2a	1.79200000000001	0.692307692307691	0.140350877192982	2.00471698113208	2.46615087040619	4.75501432664757	1.31834532374101	1.21350364963504	5.70318021201415
Armc3	0.0528	0.0292307692307692	0.0350877192982456	0.050314465408805	0.02321083172147	0.0945558739255013	0.0818345323741007	0.0675182481751825	0.123674911660777
Msrb2	0.270399999999999	0.144615384615385	0.333333333333333	0.279874213836478	0.25531914893617	0.541547277936962	0.235611510791366	0.328467153284672	0.819787985865727
Ptf1a	0.0592	0.0261538461538461	0.0175438596491228	0.0141509433962264	0.0251450676982592	0.116045845272206	0.106115107913669	0.072992700729927	0.169611307420495
4921504E06Rik	0.0352	0.00769230769230769	0	0.0110062893081761	0.0174081237911025	0.0343839541547278	0.0377697841726619	0.0273722627737226	0.0636042402826855
Otud1	0.372799999999999	0.135384615384616	0.350877192982456	0.224842767295597	0.129593810444874	0.938395415472778	0.35071942446043	0.706204379562044	0.81272084805654
Etl4	0.398399999999999	0.310769230769231	0.508771929824561	0.205974842767296	0.379110251450676	1.53295128939829	0.295863309352517	2.43613138686132	0.551236749116609
Arhgap21	1.62080000000001	0.810769230769229	0.333333333333333	0.913522012578622	1.10251450676983	3.21489971346707	2.96043165467628	3.77372262773723	3.00000000000001
Enkur	0.1024	0.00769230769230769	0.245614035087719	0.171383647798742	0.0386847195357834	0.279369627507163	0.0665467625899281	0.625912408759125	0.137809187279152
Thnsl1	0.2624	0.107692307692308	0.087719298245614	0.209119496855346	0.205029013539652	0.492836676217764	0.229316546762589	0.958029197080293	0.314487632508834
Gpr158	1.2208	0.97384615384615	0.175438596491228	0.644654088050317	0.667311411992263	0.78510028653295	3.09622302158275	0.158759124087591	0.19434628975265
Myo3a	0.0048	0.00923076923076923	0	0.0141509433962264	0.00773694390715667	0.0358166189111748	0.0296762589928058	0.010948905109489	0.0318021201413428
Gad2	0.902400000000002	3.02307692307692	0.245614035087719	1.86792452830189	2.97872340425532	0.510028653295128	2.36690647482016	0.0985401459854014	0.120141342756184
Apbb1ip	2.27360000000001	0.293846153846155	0.0350877192982456	1.01886792452831	0.212765957446808	6.33667621776504	0.406474820143883	1.01642335766423	6.27561837455833
Pdss1	0.532799999999999	0.403076923076924	0.12280701754386	0.330188679245283	0.410058027079303	1.16189111747851	0.812050359712226	0.864963503649636	1.0035335689046
Abi1	2.8384	0.724615384615383	0.807017543859649	1.24213836477988	0.930367504835589	7.77220630372495	1.65107913669066	7.67335766423356	5.33922
Acbd5	1.256	0.744615384615384	0.877192982456141	0.98270440251573	1.05609284332689	2.89684813753585	1.15557553956835	2.57664233576643	2.5053003533569
Mastl	0.379199999999999	0.0338461538461538	0.0526315789473684	0.0943396226415094	0.0328820116054159	1.10888252148997	0.099820143884892	0.943430656934307	0.777385159010603
Yme1l1	2.8368	0.861538461538459	2.35087719298246	1.19811320754718	0.980657640232109	7.62320916905446	2.22571942446045	8.5237226277372	6.6219081272085
4931423N10Rik	0.0352	0.0169230769230769	0	0.0125786163522013	0.011605415860735	0.0544412607449856	0.0449640287769784	0.0456204379562044	0.0777385159010601
Nxph2	0.016	0.00615384615384615	0	0.00943396226415094	0.00580270793036751	0.0243553008595989	0.0296762589928058	0.0127737226277372	0.0353356890459364
Spopl	0.766400000000002	1.02923076923077	0.368421052631579	0.44811320754717	0.437137330754351	1.64756446991405	1.28956834532375	1.63503649635037	1.62190812720849
Hnmt	0.248	0.206153846153847	0.385964912280702	0.257861635220126	0.288201160541585	0.446991404011461	0.306654676258992	0.0766423357664233	0.282685512367491
Tbpl2	0.0352	0.0123076923076923	0.0175438596491228	0.00786163522012579	0.0154738878143133	0.0759312320916905	0.0467625899280576	0.0547445255474452	0.0848056537102473
Il1f8	0.0224	0.00461538461538461	0.0175438596491228	0.00786163522012579	0.011605415860735	0.0315186246418338	0.0350719424460432	0.0164233576642336	0.0494699646643109
Il1f9	0.1008	0.0230769230769231	0	0.020440251572327	0.0174081237911025	0.0845272206303724	0.0530575539568346	0.0802919708029197	0.137809187279152
Il1f6	0.0496	0.0246153846153846	0	0.0141509433962264	0.02321083172147	0.0845272206303724	0.087230215827338	0.0583941605839416	0.106007067137809
Il1f5	0.04	0.0153846153846154	0.0175438596491228	0.00628930817610063	0.00967117988394584	0.0730659025787965	0.064748201438849	0.072992700729927	0.134275618374558
Il1f10	0	0	0	0	0	0	0	0.00182481751824818	0
Il1rn	3.0704	0.112307692307692	0.0350877192982456	0.245283018867925	0.0502901353965184	3.60028653295132	0.237410071942445	3.22810218978102	1.50530035335689
Psd4	0.651200000000002	0.0676923076923077	0.12280701754386	0.113207547169811	0.0406189555125725	2.18338108882524	0.159172661870503	0.9507299270073	1.80565371024735
Pax8	0.0704	0.0138461538461538	0	0.0424528301886792	0.0154738878143133	0.113180515759312	0.0989208633093524	0.0802919708029197	0.166077738515901
Cacna1b	0.2592	0.176923076923077	0.105263157894737	0.180817610062893	0.235976789168278	0.189111747851003	0.497302158273379	0.0857664233576642	0.159010600706714
Ehmt1	1.0512	0.356923076923078	0.421052631578947	0.433962264150943	0.336557059961315	2.77936962750718	0.910971223021578	4.15693430656934	2.09893992932863
Arrdc1	0.952000000000003	0.224615384615385	0.157894736842105	0.339622641509434	0.150870406189555	3.30515759312323	0.409172661870502	5.94160583941605	2.03180212014135
Zmynd19	0.592	0.190769230769231	0.192982456140351	0.300314465408805	0.247582205029013	1.66189111747852	0.387589928057552	2.07664233576643	1.21201413427562
Dph7	0.475199999999999	0.24	0.175438596491228	0.286163522012579	0.282398452611218	1.12464183381089	0.521582733812947	1.1021897810219	1.12367491166078
Pnpla7	0.812800000000002	0.207692307692308	0.087719298245614	0.30503144654088	0.183752417794971	1.50716332378225	0.276079136690646	0.366788321167884	1.45583038869258
Nsmf	1.21120000000001	0.749230769230768	0.403508771929825	1.23899371069183	1.51063829787234	2.69484240687681	0.971223021582729	2.37408759124088	2.14134275618375
Entpd8	0.0496	0.0138461538461538	0	0.0141509433962264	0.0193423597678917	0.0773638968481375	0.0710431654676259	0.0675182481751825	0.088339222614841
Noxa1	0.0464	0.0230769230769231	0.0175438596491228	0.0188679245283019	0.0270793036750484	0.0816618911174784	0.099820143884892	0.0930656934306569	0.15547703180212
Nrarp	0.379199999999999	0.0707692307692308	0.0701754385964912	0.15251572327044	0.104448742746615	0.724928366762176	0.135791366906475	1.01459854014599	0.342756183745583
Tor4a	0.383999999999999	0.063076923076923	0.175438596491228	0.108490566037736	0.0290135396518375	1.33667621776505	0.12410071942446	1.13503649635037	1.47349823321555
Nelfb	1.2704	0.426153846153847	0.368421052631579	0.794025157232709	0.595744680851063	3.33381088825218	0.830935251798557	3.48357664233576	2.84452296819789
Stpg3	0	0	0	0	0	0.00143266475644699	0.000899280575539568	0.00547445255474453	0
Fam166a	0.024	0.00769230769230769	0	0.00943396226415094	0.011605415860735	0.0315186246418338	0.0305755395683453	0.0164233576642336	0.0353356890459364
Tubb4b	2.3856	0.698461538461537	2.59649122807018	1.95911949685535	1.90909090909091	5.47564469914042	1.31025179856116	5.58759124087591	3.08127208480566
Slc34a3	0.0464	0.02	0	0.0267295597484277	0.0290135396518375	0.0744985673352435	0.058453237410072	0.0401459854014599	0.0918727915194346
Rnf224	0.0528	0.0123076923076923	0.0175438596491228	0.0125786163522013	0.0193423597678917	0.0601719197707736	0.0665467625899281	0.0583941605839416	0.106007067137809
Cysrt1	0.0144	0.00769230769230769	0	0.00628930817610063	0.00386847195357834	0.0472779369627507	0.0242805755395684	0.0437956204379562	0.0494699646643109
Rnf208	1.208	1.03230769230769	0.508771929824561	1.60534591194969	2.30947775628627	0.733524355300858	2.77248201438851	0.673357664233578	0.109540636042403
Ndor1	0.5696	0.147692307692308	0.175438596491228	0.283018867924528	0.253384912959381	1.49426934097422	0.447841726618703	1.85401459854015	1.06713780918728
Tmem203	0.481599999999999	0.181538461538462	0.157894736842105	0.300314465408805	0.20889748549323	1.11604584527221	0.374100719424459	0.958029197080293	1.04593639575972
Tprn	0.870400000000002	0.427692307692309	0.473684210526316	0.671383647798746	0.6963249516441	1.36389684813754	1.56294964028778	2.91970802919708	0.56183745583039
Ssna1	1.58240000000001	0.361538461538462	0.385964912280702	0.805031446540885	0.57833655705996	4.27793696275073	0.854316546762586	3.81021897810219	3.52296819787987
Anapc2	1.93600000000001	0.643076923076923	0.596491228070176	0.948113207547177	0.926499032882012	4.78939828080232	1.3498201438849	4.98357664233576	3.6183745583039
Tmem210	0.048	0.0153846153846154	0.0175438596491228	0.0172955974842767	0.0270793036750484	0.110315186246418	0.0701438848920864	0.0656934306569343	0.11660777385159
Lrrc26	0.0992	0.0323076923076923	0	0.0330188679245283	0.00580270793036751	0.272206303724928	0.0881294964028776	1.09124087591241	0.148409893992933
Grin1	1.744	3.61999999999999	0.280701754385965	1.83333333333334	3.14506769825918	0.775071633237821	6.99820143884894	0.138686131386861	0.222614840989399
Man1b1	1.55200000000001	0.615384615384615	0.649122807017544	0.882075471698118	0.617021276595744	4.19340974212037	1.05215827338129	3.77189781021898	3.77385159010602
Dpp7	1.31200000000001	0.252307692307693	0.964912280701755	0.504716981132076	0.363636363636363	1.67765042979944	0.584532374100717	0.291970802919708	0.869257950530037
Uap1l1	1.20480000000001	0.161538461538462	0.649122807017544	0.366352201257862	0.210831721470019	2.7249283667622	0.219424460431654	0.448905109489052	1.83038869257951
Sapcd2	0.184	0.0384615384615384	0.0175438596491228	0.0833333333333333	0.0676982591876209	0.439828080229226	0.150179856115108	0.37043795620438	0.385159010600707
Entpd2	0.1376	0.0523076923076923	0.0701754385964912	0.14937106918239	0.13926499032882	0.256446991404011	0.126798561151079	0.0620437956204379	0.201413427561837
Npdc1	2.584	1.52307692307692	1.19298245614035	2.19811320754718	1.54545454545455	6.65329512893985	3.70503597122304	3.3485401459854	5.3427561837456
Fut7	0.0736	0.0153846153846154	0	0.0251572327044025	0.00773694390715667	0.171919770773639	0.0809352517985611	0.0620437956204379	0.219081272084806
Abca2	1.28640000000001	0.613846153846154	1.33333333333333	1.3805031446541	1.95551257253385	1.28080229226362	2.89478417266189	0.764598540145986	0.950530035335691
Paxx	0.681600000000001	0.467692307692309	0.807017543859649	0.438679245283019	0.43907156673114	1.12178	1.49550359712231	0.578467153284673	1.06007067137809
Clic3	0.0576	0.0246153846153846	1.05263157894737	0.0471698113207547	0.0290135396518375	0.107449856733524	0.0701438848920864	0.136861313868613	0.127208480565371
Ptgds	0.867200000000003	2.22923076923077	11.578947368421	1.7374213836478	5.70793036750483	1.61318051575932	1.7428057553957	0.233576642335766	1.73144876325089
Lcn12	0.0432	0.0184615384615385	0.0526315789473684	0.029874213836478	0.0212765957446809	0.0644699140401146	0.0566546762589929	0.0510948905109489	0.109540636042403
C8g	0.0576	0.0307692307692308	0.0526315789473684	0.0471698113207547	0.0328820116054159	0.123209169054441	0.0980215827338128	0.118613138686131	0.187279151943463
Fbxw5	0.820800000000002	0.420000000000001	0.421052631578947	0.54559748427673	0.557059961315279	2.10744985673354	0.739208633093522	1.69160583941606	1.56537102473499
Traf2	0.712000000000001	0.164615384615385	0.175438596491228	0.289308176100629	0.193423597678917	2.52865329512896	0.39208633093525	2.45072992700731	1.98233215547704
Edf1	2.6624	0.79230769230769	0.859649122807018	1.19025157232705	0.953578336557061	6.87822349570203	1.88938848920865	5.29562043795619	5.31095406360425
Mamdc4	0.1904	0.0846153846153846	0.087719298245614	0.0927672955974843	0.0773694390715668	0.386819484240687	0.267086330935251	0.428832116788323	0.360424028268552
Phpt1	0.1904	0.096923076923077	0.0701754385964912	0.119496855345912	0.143133462282398	0.336676217765042	0.217625899280575	0.273722627737226	0.303886925795053
Ajm1	0.916800000000002	1.34461538461538	0.157894736842105	0.619496855345914	0.940038684719537	0.548710601719197	5.20503597122303	0.186131386861314	0.268551236749117
Rabl6	1.55200000000001	0.79230769230769	0.56140350877193	0.932389937106925	1.04061895551257	4.14899713467051	1.75629496402879	4.77919708029197	3.51590106007068
Ccdc183	0.0912	0.0169230769230769	0	0.0188679245283019	0.02321083172147	0.0916905444126073	0.0620503597122303	0.0492700729927007	0.109540636042403
Tmem141	0.355199999999999	0.116923076923077	0.12280701754386	0.311320754716981	0.274661508704061	0.717765042979941	0.279676258992805	0.614963503649636	0.766784452296821
Fcna	0.1936	0.0523076923076923	0.087719298245614	0.050314465408805	0.034816247582205	0.257879656160458	0.0881294964028776	0.0711678832116788	0.208480565371025
Lcn8	0.0368	0.0153846153846154	0	0.00314465408805031	0.0135396518375242	0.0444126074498567	0.0413669064748202	0.0182481751824818	0.0530035335689046
Lcn5	0.0032	0	0	0.00314465408805031	0.00193423597678917	0.00716332378223496	0.00179856115107914	0.00547445255474453	0.0141342756183746
Lcn6	0.0608	0.0184615384615385	0.0175438596491228	0.0141509433962264	0.0174081237911025	0.0888252148997134	0.0764388489208633	0.0492700729927007	0.127208480565371
Lcn10	0.0144	0.00461538461538461	0	0.0235849056603774	0.00967117988394584	0.0573065902578796	0.0602517985611511	0.0364963503649635	0.0954063604240282
Obp2a	0.0512	0.02	0	0.0235849056603774	0.0270793036750484	0.0687679083094555	0.0782374100719424	0.0529197080291971	0.151943462897526
Bmyc	1.0672	0.632307692307692	0.263157894736842	1.11320754716982	1.29787234042553	2.2707736389685	1.37140287769785	0.609489051094891	1.90459363957598
Obp2b	0.0032	0.00153846153846154	0	0	0.00193423597678917	0.00143266475644699	0.00179856115107914	0	0.00353356890459364
Lcn3	0.0368	0.0107692307692308	0.0175438596491228	0.0141509433962264	0.00967117988394584	0.0573065902578796	0.0602517985611511	0.0437956204379562	0.102473498233215
Lcn11	0.0304	0.0123076923076923	0.0175438596491228	0.00628930817610063	0.011605415860735	0.0401146131805157	0.0305755395683453	0.0255474452554745	0.0494699646643109
Glt6d1	0	0	0	0	0	0	0	0	0
Lcn9	0.024	0.0107692307692308	0	0.00786163522012579	0.011605415860735	0.0544412607449856	0.0440647482014389	0.041970802919708	0.07773851590106
Sohlh1	0.0464	0.0153846153846154	0	0.00628930817610063	0.0135396518375242	0.0587392550143266	0.0548561151079137	0.0547445255474452	0.0848056537102473
Kcnt1	0.844800000000002	1.07230769230769	0.0701754385964912	0.515723270440252	0.812379110251451	0.435530085959885	3.28866906474822	0.0748175182481751	0.0918727915194346
Camsap1	0.6512	0.436923076923078	0.228070175438596	0.34748427672956	0.404255319148935	1.30229226361032	0.933453237410067	1.7536496350365	0.773851590106009
Ubac1	0.168	0.0646153846153846	0.12280701754386	0.102201257861635	0.0947775628626693	0.412607449856733	0.141187050359712	0.297445255474453	0.441696113074206
Nacc2	1.24000000000001	1.38153846153846	0.771929824561403	1.60849056603774	1.8568665377176	2.04011461318053	1.33453237410073	1.2536496350365	1.99293286219082
Tmem250-ps	0.431999999999999	0.221538461538462	0.105263157894737	0.303459119496855	0.286266924564796	1.0945558739255	0.340827338129495	0.912408759124089	0.816254416961133
Lhx3	0.064	0.0261538461538462	0.0526315789473684	0.0440251572327044	0.0444874274661509	0.0931232091690543	0.111510791366906	0.0602189781021898	0.0989399293286219
Qsox2	0.427199999999999	0.150769230769231	0.315789473684211	0.24685534591195	0.187620889748549	1.15186246418339	0.446043165467624	0.916058394160585	1.06713780918728
Ccdc187	0.0784	0.02	0.298245614035088	0.0754716981132075	0.0928433268858801	0.130372492836676	0.139388489208633	0.10036496350365	0.190812720848056
Gpsm1	0.985600000000003	0.63076923076923	0.192982456140351	0.762578616352206	0.874274661508704	1.66762177650431	2.40287769784174	0.572992700729928	1.69257950530036
Dnlz	1.1504	0.443076923076924	0.684210526315789	0.871069182389943	0.79110251450677	2.60171919770776	0.794064748201435	2.0109489051095	1.92932862190813
Card9	0.5664	0.101538461538462	0	0.278301886792453	0.0483558994197292	1.35673352435531	0.16636690647482	0.399635036496352	1.10247349823322
Snapc4	0.275199999999999	0.106153846153846	0.175438596491228	0.127358490566038	0.123791102514507	0.720630372492835	0.311151079136689	0.684306569343066	0.590106007067139
Entr1	1.58720000000001	0.626153846153846	0.543859649122807	0.75471698113208	0.702127659574468	3.70916905444129	1.53866906474821	4.45072992700729	2.68904593639577
Pmpca	1.31200000000001	0.413846153846155	0.684210526315789	0.649371069182393	0.57833655705996	3.03724928366764	0.896582733812945	3.7007299270073	2.3922261484099
Inpp5e	0.5664	0.521538461538463	0.43859649122807	0.327044025157233	0.402321083172146	1.25931232091691	0.817446043165464	1.8594890510949	0.890459363957599
Sec16a	2.3216	0.695384615384614	0.929824561403509	0.915094339622649	0.632495164410057	6.68338108882524	1.63938848920864	7.63868613138684	5.72791519434631
Notch1	1.69280000000001	0.355384615384616	0.298245614035088	0.720125786163525	0.481624758220501	4.23925501432667	0.720323741007191	7.27919708029196	2.40636042402827
Egfl7	2.7808	0.813846153846153	0.508771929824561	1.00000000000001	0.603481624758219	5.64613180515761	0.773381294964025	2.79197080291971	2.17314487632509
Agpat2	0.414399999999999	0.0492307692307692	0.192982456140351	0.106918238993711	0.0425531914893617	1.16189111747851	0.182553956834532	1.2043795620438	0.989399293286221
Dipk1b	0.439999999999999	0.581538461538462	0.298245614035088	0.449685534591195	0.702127659574468	0.679083094555873	1.03776978417266	0.458029197080294	0.752650176678447
Abo	0.0608	0.0169230769230769	0.0526315789473684	0.0235849056603774	0.0212765957446809	0.0702005730659025	0.0764388489208633	0.0602189781021898	0.148409893992933
Surf6	0.796800000000001	0.261538461538462	0.298245614035088	0.330188679245283	0.259187620889748	2.05587392550145	0.690647482014385	2.37773722627738	1.37455830388693
Med22	1.34080000000001	0.432307692307693	0.578947368421053	0.705974842767299	0.433268858800772	3.1303724928367	0.788669064748198	2.78649635036497	2.32508833922262
Surf1	1.49920000000001	0.724615384615384	0.771929824561403	1.21383647798743	1.13152804642166	3.42836676217768	1.53687050359713	3.23905109489052	2.7809187279152
Surf2	0.920000000000002	0.336923076923078	0.473684210526316	0.674528301886796	0.599613152804642	2.08452722063039	0.699640287769781	2.1094890510949	1.57243816254417
Surf4	3.624	0.566153846153846	2.28070175438597	1.17767295597485	0.466150870406188	11.3567335243553	0.893884892086326	5.21167883211679	8.76678445229684
Stkld1	0.0528	0.0107692307692308	0	0.0110062893081761	0.0174081237911025	0.110315186246418	0.0746402877697842	0.0693430656934306	0.134275618374558
Rexo4	0.968000000000003	0.290769230769231	0.421052631578947	0.455974842767296	0.402321083172146	2.37965616045847	0.772482014388485	1.90328467153286	1.91519434628976
Adamts13	0.0256	0.0184615384615385	0	0.00786163522012579	0.0135396518375242	0.0773638968481375	0.0665467625899281	0.0474452554744525	0.0989399293286219
Cacfd1	1.1104	0.452307692307694	0.929824561403509	0.765723270440256	0.613152804642165	2.99426934097423	1.00719424460431	3.0985401459854	2.31095406360425
Slc2a6	0.267199999999999	0.115384615384616	0.0175438596491228	0.229559748427673	0.148936170212766	0.905444126074497	0.321942446043164	0.144160583941606	0.554770318021203
Gm13398	0.0496	0.00769230769230769	0.0175438596491228	0.0110062893081761	0.0174081237911025	0.0845272206303724	0.0674460431654677	0.0802919708029197	0.144876325088339
Mymk	0.0672	0.0230769230769231	0.0350877192982456	0.242138364779874	0.0290135396518375	0.0644699140401146	0.0683453237410072	0.0182481751824818	0.0777385159010601
Adamtsl2	0.168	0.0107692307692308	0.0701754385964912	0.444968553459119	0.0367504835589942	0.418338108882521	0.114208633093525	0.0766423357664233	0.798586572438164
Fam163b	0.1104	0.04	0.0350877192982456	0.0911949685534591	0.13926499032882	0.117478510028653	0.259892086330934	0.0821167883211678	0.173144876325088
Dbh	0.0304	0.0123076923076923	0	0.0440251572327044	0.00580270793036751	0.0888252148997134	0.0332733812949641	0.0456204379562044	0.102473498233215
Sardh	0.614400000000001	0.135384615384615	0.157894736842105	0.333333333333333	0.220502901353965	2.25358166189114	0.339028776978416	1.46532846715329	2.3356890459364
Vav2	0.6576	0.376923076923078	0.175438596491228	0.437106918238994	0.301740812379109	1.94985673352437	0.312949640287769	1.78467153284672	1.80565371024735
Brd3os	0.315199999999999	0.201538461538462	0.385964912280702	0.273584905660377	0.379110251450676	0.630372492836675	0.468525179856113	0.44160583941606	0.590106007067139
Brd3	1.2512	0.373846153846155	0.263157894736842	0.477987421383648	0.402321083172146	3.62464183381091	1.10251798561151	5.18795620437955	2.34628975265018
Wdr5	0.662400000000002	0.12	0.192982456140351	0.259433962264151	0.154738878143133	2.08882521489973	0.333633093525178	2.37773722627738	1.56183745583039
Rxra	1.0464	0.213846153846154	0.473684210526316	0.419811320754717	0.270793036750483	2.8438395415473	0.367805755395682	1.44708029197081	2.53710247349824
Col5a1	3.46879999999998	0.0830769230769231	0.157894736842105	0.121069182389937	0.0367504835589942	31.9412607449856	0.199640287769784	0.7007299270073	24.9681978798588
Fcnb	0.0448	0.02	0	0.0125786163522013	0.0154738878143133	0.0716332378223495	0.0629496402877699	0.0565693430656934	0.0989399293286219
Olfm1	3.2928	1.37384615384615	0.929824561403509	3.68238993710692	3.29787234042553	4.00573065902581	6.28597122302159	0.525547445255476	3.65724381625443
Ppp1r26	0.1488	0.112307692307692	0.12280701754386	0.127358490566038	0.119922630560929	0.262177650429799	0.251798561151078	0.478102189781024	0.303886925795053
1700007K13Rik	0.1008	0.0569230769230769	1.28070175438597	0.309748427672956	0.112185686653772	0.0945558739255013	0.110611510791367	0.0857664233576642	0.102473498233216
Gbgt1	0.532799999999999	0.116923076923077	0.263157894736842	0.259433962264151	0.0618955512572534	2.27650429799429	0.161870503597122	0.239051094890511	2.37809187279153
Ralgds	2.5664	0.88307692307692	0.701754385964912	2.58805031446541	1.39845261121857	5.39684813753584	1.92895683453239	3.87956204379562	4.31448763250885
Cel	0.0352	0.0169230769230769	0.0175438596491228	0.0188679245283019	0.00580270793036751	0.0573065902578796	0.0476618705035972	0.0656934306569343	0.137809187279152
Gtf3c5	0.543999999999999	0.130769230769231	0.12280701754386	0.323899371069182	0.210831721470019	1.55587392550145	0.364208633093524	1.37226277372263	1.40636042402827
Gfi1b	0.0192	0.00769230769230769	0	0.00314465408805031	0.00967117988394584	0.0415472779369627	0.0314748201438849	0.0237226277372263	0.0706713780918728
Tsc1	0.6352	0.336923076923078	0.368421052631579	0.39622641509434	0.425531914893616	1.29369627507164	0.774280575539565	1.51824817518249	0.950530035335691
Spaca9	0.056	0.00615384615384615	0.087719298245614	0.0455974842767296	0.0212765957446809	0.101719197707736	0.052158273381295	0.0437956204379562	0.113074204946996
Ak8	0.0768	0.0184615384615385	0.157894736842105	0.0738993710691824	0.0367504835589942	0.148997134670487	0.0854316546762589	0.0857664233576642	0.240282685512367
Gtf3c4	0.6112	0.204615384615385	0.333333333333333	0.284591194968553	0.206963249516441	1.57163323782236	0.481115107913667	1.91788321167884	1.20848056537103
Ddx31	0.550399999999999	0.158461538461539	0.087719298245614	0.254716981132075	0.145067698259188	1.4355300859599	0.336330935251797	1.45620437956205	1.03180212014135
Barhl1	0.184	0.0846153846153846	0.087719298245614	0.119496855345912	0.147001934235977	0.184813753581662	0.568345323741005	0.0711678832116788	0.144876325088339
Cfap77	0.0592	0.0184615384615385	0.140350877192982	0.0660377358490566	0.0174081237911025	0.127507163323782	0.0638489208633094	0.104014598540146	0.159010600706714
Ttf1	0.380799999999999	0.129230769230769	0.140350877192982	0.136792452830189	0.129593810444874	1.07736389684814	0.308453237410071	1.29014598540146	0.92932862190813
Setx	1.35840000000001	0.609230769230769	0.491228070175439	0.696540880503148	0.642166344294003	4.37249283667624	1.29226618705036	4.77372262773722	4.14487632508835
Ntng2	0.56	0.130769230769231	0.0701754385964912	0.433962264150943	0.620889748549322	1.96704871060174	0.379496402877696	0.160583941605839	1.94346289752651
Med27	0.7488	0.243076923076924	0.473684210526316	0.386792452830189	0.353965183752417	1.76361031518626	0.811151079136687	1.14963503649635	1.53710247349824
Rapgef1	2.47200000000001	1.02153846153846	0.614035087719298	1.26886792452831	0.990328820116054	6.62893982808025	2.05845323741009	5.18065693430656	5.87279151943464
Gm13420	0.0352	0.0184615384615385	0	0.0141509433962264	0.0135396518375242	0.0501432664756447	0.0449640287769784	0.0401459854014599	0.0848056537102473
Gm13547	0.0048	0	0	0	0.00193423597678917	0.0100286532951289	0.00449640287769784	0.00547445255474453	0.0106007067137809
Trub2	0.6016	0.258461538461539	0.210526315789474	0.349056603773585	0.367504835589941	1.33381088825216	0.503597122302156	1.03832116788321	0.957597173144879
Slc27a4	1.2752	0.587692307692308	0.385964912280702	1.00943396226416	1.13346228239845	2.33810888252151	1.26888489208633	2.03284671532847	1.84452296819788
Urm1	1.33120000000001	0.493846153846155	0.192982456140351	0.97955974842768	0.866537717601547	3.0358166189112	0.895683453237406	2.53284671532847	2.81272084805655
Cercam	0.396799999999999	0.0676923076923077	0.0526315789473684	0.391509433962264	0.20889748549323	0.886819484240686	0.298561151079136	0.228102189781022	0.78445229681979
Odf2	2.17440000000001	0.915384615384613	1.3859649122807	0.93396226415095	0.820116054158608	4.48567335243556	3.97122302158275	3.30474452554745	2.96819787985867
Gle1	0.6256	0.255384615384616	0.263157894736842	0.323899371069182	0.342359767891682	1.70343839541549	0.740107913669061	1.45255474452555	1.32508833922262
Sptan1	5.3328	3.85230769230769	2.57894736842105	4.09433962264152	4.68858800773695	10.6647564469914	8.73561151079137	12.9507299270073	6.61837455830391
Wdr34	0.606400000000001	0.20923076923077	1.01754385964912	0.383647798742138	0.29980657640232	1.83667621776506	0.464028776978415	2.50182481751825	1.74558303886926
Set	2.808	0.955384615384612	0.842105263157895	1.36477987421384	0.97872340425532	7.25787965616049	1.55485611510792	7.33759124087589	5.56890459363959
Pkn3	0.340799999999999	0.0738461538461538	0.0701754385964912	0.117924528301887	0.0386847195357834	0.878223495702004	0.131294964028777	0.735401459854016	0.713780918727917
Zdhhc12	0.492799999999999	0.0584615384615384	0.228070175438596	0.194968553459119	0.102514506769826	1.16618911174785	0.147482014388489	1.47627737226278	0.809187279151945
Zer1	1.53760000000001	1.22307692307692	0.719298245614035	1.36320754716982	1.38297872340425	3.23065902578799	2.82284172661872	2.16788321167884	2.85865724381626
Tbc1d13	0.996800000000003	0.287692307692308	0.368421052631579	0.547169811320756	0.3926499032882	3.18911174785103	0.687050359712227	2.23540145985402	2.36749116607775
Endog	0.772800000000002	0.49846153846154	0.649122807017544	0.718553459119501	0.736943907156674	1.42550143266477	0.944244604316542	1.08211678832117	1.18021201413428
Spout1	0.764800000000002	0.344615384615385	0.298245614035088	0.435534591194969	0.350096711798839	1.91690544412609	0.689748201438846	1.92700729927008	1.30388692579506
Kyat1	0.387199999999999	0.244615384615385	0.350877192982456	0.243710691823899	0.27659574468085	0.838108882521488	0.629496402877695	1.81934306569344	0.466431095406361
Lrrc8a	2.32960000000001	1.09692307692307	0.736842105263158	1.84905660377359	1.53771760154739	4.57306590257882	2.39568345323743	3.66970802919708	1.89752650176679
Phyhd1	2.7088	1.3276923076923	1.98245614035088	3.07232704402516	1.32108	4.71633237822352	2.92176258992807	1.03467153284672	3.60424028268552
Dolk	0.321599999999999	0.164615384615385	0.175438596491228	0.231132075471698	0.27852998065764	0.786532951289397	0.277877697841726	0.532846715328469	0.816254416961133
Nup188	0.438399999999999	0.106153846153846	0.0701754385964912	0.168238993710692	0.0889748549323018	1.17048710601719	0.264388489208632	1.38503649635037	0.925795053003536
Sh3glb2	1.86720000000001	1.21230769230769	0.666666666666667	1.61477987421384	1.8220502901354	3.60888252148999	3.81834532374102	3.8941605839416	2.59363957597174
Miga2	0.843200000000002	0.692307692307691	0.631578947368421	0.80660377358491	0.986460348162477	1.53438395415474	1.37320143884893	1.5529197080292	1.14134275618375
Dolpp1	0.427199999999999	0.230769230769231	0.157894736842105	0.220125786163522	0.158607350096712	0.91833810888252	0.481115107913667	0.709854014598542	0.710247349823323
Crat	1.74240000000001	0.567692307692308	0.666666666666667	1.01729559748428	0.794970986460348	3.36676217765046	1.44784172661871	1.84306569343066	2.56890459363958
Ptpa	2.93440000000001	1.53846153846153	1.29824561403509	1.83805031446542	1.68471953578337	8.00429799426936	2.48831	7.5419708029197	6.39575971731451
Ier5l	1.0192	0.0953846153846154	0.12280701754386	0.40251572327044	0.145067698259188	2.60028653295131	0.230215827338129	3.72992700729927	1.73144876325089
Cstad	0.112	0.0292307692307692	0.105263157894737	0.0534591194968553	0.0483558994197292	0.22349570200573	0.100719424460432	0.171532846715328	0.229681978798586
1700001O22Rik	0.1456	0.0461538461538461	0	0.050314465408805	0.0444874274661509	0.283667621776504	0.146582733812949	0.638686131386862	0.197879858657244
Ntmt1	0.5744	0.132307692307692	0.175438596491228	0.261006289308176	0.249516441005802	1.48853868194843	0.33003597122302	1.73722627737227	1.10954063604241
Asb6	1.3664	0.370769230769232	0.421052631578947	0.606918238993712	0.632495164410057	3.25931232091693	0.985611510791362	3.33029197080292	2.43462897526502
Prrx2	0.457599999999999	0.0507692307692307	0.087719298245614	0.125786163522013	0.0406189555125726	4.12320916905445	0.18705035971223	0.695255474452556	5.21908127208482
Ptges	0.588800000000001	0.110769230769231	0.12280701754386	0.224842767295597	0.0773694390715668	1.24928366762178	0.222122302158273	3.08576642335766	0.657243816254419
Tor1b	1.3184	0.330769230769232	0.614035087719298	0.62421383647799	0.340425531914893	3.29226361031521	0.897482014388485	2.52919708029198	2.59363957597174
Tor1a	0.843200000000003	0.196923076923077	0.245614035087719	0.308176100628931	0.218568665377176	2.48853868194844	0.481115107913667	2.31569343065694	2.03886925795054
BC005624	0.792000000000002	0.32923076923077	0.473684210526316	0.610062893081763	0.547388781431333	1.51146131805159	0.66007194244604	1.08394160583942	1.14134275618375
Usp20	0.6032	0.321538461538462	0.68421052631579	0.566037735849058	0.582205029013539	0.987106017191975	0.740107913669061	1.43978102189781	0.636042402826857
Fnbp1	2.7136	1.4676923076923	0.385964912280702	1.6556603773585	2.04448742746615	5.64040114613182	4.28776978417269	2.51277372262774	5.03180212014136
Gpr107	1.2304	0.413846153846155	0.456140350877193	0.534591194968554	0.456479690522242	3.44842406876794	0.791366906474816	2.98722627737226	2.98939929328623
Ncs1	1.2912	2.09230769230769	0.526315789473684	2.31603773584906	3.52804642166344	2.4656160458453	1.86690647482016	2.13503649635037	2.08833922261485
Hmcn2	0.0272	0.00769230769230769	0	0.0141509433962264	0.00580270793036751	0.0544412607449856	0.0341726618705036	0.0200729927007299	0.0565371024734982
Ass1	0.2272	0.0769230769230769	0.0175438596491228	0.122641509433962	0.125725338491296	0.812320916905443	0.0485611510791367	0.277372262773723	0.554770318021203
Fubp3	1.2432	0.350769230769232	0.543859649122807	0.605345911949688	0.377176015473887	3.40114613180518	0.753597122302155	4.28284671532846	2.80565371024736
Prdm12	0.0592	0.0246153846153846	0.0175438596491228	0.0330188679245283	0.0251450676982592	0.131805157593123	0.0980215827338128	0.114963503649635	0.204946996466431
Exosc2	0.6256	0.192307692307693	0.192982456140351	0.270440251572327	0.251450676982591	1.77936962750718	0.550359712230213	1.66240875912409	1.51590106007068
Abl1	1.38240000000001	0.243076923076924	0.456140350877193	0.687106918238997	0.537717601547387	4.36532951289401	0.632194244604314	4.3485401459854	4.46643109540638
Qrfp	0.0864	0.0276923076923077	0.0175438596491228	0.0235849056603774	0.0212765957446809	0.130372492836676	0.0998201438848919	0.0985401459854014	0.180212014134276
Fibcd1	0.0688	0.0338461538461538	0.0175438596491228	0.0377358490566038	0.0270793036750484	0.127507163323782	0.114208633093525	0.0693430656934306	0.159010600706714
Lamc3	0.0864	0.0907692307692308	0.12280701754386	0.0613207547169811	0.0715667311411993	0.220630372492836	0.0908273381294963	0.102189781021898	0.303886925795053
Aif1l	0.2112	0.0476923076923077	0.175438596491228	0.193396226415094	0.222437137330754	0.766475644699139	0.158273381294964	0.094890510948905	0.183745583038869
Nup214	1.1808	0.303076923076924	0.298245614035088	0.490566037735849	0.36943907156673	3.46848137535819	1.02068345323741	3.4963503649635	2.68197879858658
Fam78a	0.295999999999999	0.0784615384615385	0.0175438596491228	0.165094339622642	0.205029013539652	0.984240687679081	0.131294964028777	0.162408759124087	0.819787985865727
Plpp7	0.1824	0.175384615384616	0.12280701754386	0.216981132075472	0.263056092843326	0.25214899713467	0.378597122302157	0.0766423357664233	0.215547703180212
Prrc2b	2.9488	1.45999999999999	1.64912280701754	1.6430817610063	1.61315280464217	7.08739255014329	3.68525179856117	6.72992700729926	5.09540636042404
Pomt1	0.467199999999999	0.16923076923077	0.157894736842105	0.256289308176101	0.177949709864603	1.12034383954155	0.384892086330934	1.1058394160584	0.731448763250885
Uck1	0.0832	0.0430769230769231	0.105263157894737	0.0534591194968553	0.034816247582205	0.180515759312321	0.087230215827338	0.113138686131387	0.176678445229682
Swi5	4.4256	1.17692307692307	1.87719298245614	2.11320754716982	1.7504835589942	12.1418338108883	2.10971223021584	11.4288321167883	9.95053003533572
Dnm1	4.7952	7.38153846153846	0.578947368421053	5.96855345911949	11.825918762089	7.34813753581662	13.6978417266187	1.1021897810219	6.72791519434631
Ciz1	0.987200000000003	0.360000000000001	0.456140350877193	0.515723270440252	0.373307543520308	2.98424068767911	0.74370503597122	2.83394160583942	2.21908127208481
1110008P14Rik	1.93120000000001	0.652307692307691	0.947368421052632	2.08490566037736	2.09090909090909	4.56876790830947	1.42356115107914	8.84306569343063	3.79151943462899
Lcn2	34.1856	0.726153846153845	2.47368421052632	32.2374213836479	0.319148936170213	17.6060171919771	7.39928057553956	47.3777372262774	1.17667844522968
Ptges2	0.731200000000002	0.38923076923077	0.701754385964912	0.632075471698116	0.667311411992263	2.01862464183383	0.608812949640285	2.36861313868614	1.31448763250884
Slc25a25	0.784000000000002	0.440000000000001	0.315789473684211	0.76415094339623	0.936170212765958	1.18194842406877	0.977517985611506	1.21897810218978	0.636042402826857
Naif1	0.208	0.0707692307692308	0.0175438596491228	0.0849056603773585	0.0812379110251451	0.573065902578796	0.184352517985611	0.467153284671534	0.590106007067139
Fam102a	1.29600000000001	0.473846153846155	0.526315789473684	1.24213836477988	0.951644100580272	2.70773638968483	0.726618705035968	2.91788321167883	1.70671378091873
Dpm2	1.2832	0.380000000000001	0.508771929824561	0.556603773584906	0.512572533849128	2.90974212034386	1.03776978417266	2.49452554744526	2.69257950530036
Pip5kl1	0.0848	0.0507692307692307	0	0.108490566037736	0.16247582205029	0.124641833810888	0.120503597122302	0.0620437956204379	0.109540636042403
St6galnac4	2.5312	0.75230769230769	0.298245614035088	0.748427672955979	0.493230174081236	4.45128939828081	1.66816546762591	0.478102189781023	3.93286219081273
St6galnac6	0.809600000000002	1.03846153846153	0.68421052631579	0.592767295597486	0.576402321083172	2.04871060171922	1.26079136690648	0.293795620437956	1.88339222614841
Eng	1.78880000000001	0.372307692307693	0.456140350877193	0.628930817610065	0.379110251450676	4.20200573065905	0.49640287769784	2.02007299270074	2.48056537102474
Fpgs	0.224	0.0538461538461538	0.175438596491228	0.0864779874213836	0.0715667311411993	0.696275071633237	0.110611510791367	0.600364963503651	0.554770318021203
Cdk9	2.9552	0.759999999999998	1.28070175438597	1.49371069182391	0.994197292069634	6.55444126074501	1.46043165467627	5.10583941605839	4.86572438162546
Sh2d3c	0.6736	0.264615384615385	0.087719298245614	0.334905660377358	0.344294003868471	1.21776504297995	0.61870503597122	0.50182481751825	0.689045936395761
6330409D20Rik	0.0512	0.0261538461538461	0.0175438596491228	0.0770440251572327	0.193423597678917	0.0573065902578796	0.099820143884892	0.031021897810219	0.0848056537102473
Ttc16	0.0496	0.0169230769230769	0.192982456140351	0.0723270440251572	0.02321083172147	0.0945558739255013	0.0620503597122303	0.0693430656934306	0.127208480565371
Tor2a	1.016	0.256923076923077	0.263157894736842	0.407232704402516	0.205029013539651	2.15472779369629	0.681654676258989	1.58211678832117	1.58303886925795
Ptrh1	0.710400000000001	0.0984615384615386	0.280701754385965	0.218553459119497	0.108317214700193	1.66332378223497	0.174460431654676	1.33211678832117	1.03180212014135
Cfap157	0.0464	0.0230769230769231	0.140350877192982	0.0613207547169811	0.011605415860735	0.108882521489971	0.0782374100719424	0.0857664233576642	0.109540636042403
Stxbp1	4.47520000000001	5.48	1.07017543859649	6.31132075471697	11.1798839458414	4.82091690544414	13.3210431654677	1.42883211678833	3.28621908127209
Fam129b	4.9568	0.804615384615383	1.49122807017544	1.30188679245284	0.390715667311411	11.0558739255015	0.794064748201435	9.31204379562041	5.96466431095408
Lrsam1	0.758400000000001	0.323076923076924	0.333333333333333	0.616352201257864	0.57833655705996	1.39971346704872	0.604316546762587	1.82116788321169	1.09187279151944
Slc2a8	0.56	0.20923076923077	0.368421052631579	0.34748427672956	0.388781431334622	1.27507163323783	0.7023381294964	0.708029197080293	1.03886925795053
Garnl3	0.393599999999999	1.54615384615384	0.157894736842105	0.306603773584906	0.410058027079303	0.409742120343839	1.95503597122303	0.487226277372264	0.45583038869258
Ralgps1	0.6528	0.326153846153847	0.175438596491228	0.580188679245284	0.444874274661507	0.634670487106016	1.0341726618705	0.7007299270073	0.328621908127209
Angptl2	1.16800000000001	0.0461538461538461	0.859649122807018	0.108490566037736	0.0502901353965184	6.06017191977078	0.106115107913669	5.16240875912408	4.8975265017668
Zbtb34	0.503999999999999	0.178461538461539	0.263157894736842	0.226415094339623	0.179883945841393	1.3624641833811	0.387589928057552	1.31021897810219	1.06007067137809
Zbtb43	1.1056	0.333846153846155	0.701754385964912	0.443396226415094	0.353965183752417	2.62464183381091	0.815647482014384	4.0985401459854	1.8904593639576
Lmx1b	0.1232	0.00461538461538461	0.0701754385964912	0.0534591194968553	0.00193423597678917	0.69484240687679	0.00989208633093525	1.7043795620438	0.452296819787987
Mvb12b	2.6864	1.16615384615384	1.26315789473684	2.17295597484277	1.72727272727273	3.98280802292267	2.32553956834534	1.50182481751825	3.35689045936397
Pbx3	0.860800000000003	0.500000000000001	0.245614035087719	0.616352201257864	0.760154738878143	2.48424068767911	0.743705035971219	1.23722627737227	2.87985865724382
Mapkap1	1.264	0.446153846153847	0.807017543859649	0.75786163522013	0.638297872340424	3.62607449856736	0.875899280575535	3.6970802919708	3.32862190812722
Gapvd1	2.0944	0.879999999999998	0.982456140350877	0.995283018867931	0.794970986460349	5.59742120343842	1.9019784172662	7.16058394160583	4.60777385159012
Hspa5	19.6224	2.90307692307692	13.1228070175439	7.01572327044024	3.27466150870406	48.2163323782235	6.15107913669066	30.713503649635	36.1872791519436
Rabepk	0.580799999999999	0.195384615384616	0.315789473684211	0.378930817610063	0.408123791102513	1.82808022922638	0.502697841726616	1.71350364963504	1.39929328621908
Fbxw2	0.6912	0.244615384615385	0.228070175438596	0.355345911949686	0.353965183752417	1.85530085959887	0.592625899280573	2.02007299270074	1.37809187279152
Gm34653	0.0336	0.00923076923076923	0	0.00628930817610063	0.0212765957446809	0.0587392550143266	0.0494604316546763	0.0602189781021897	0.07773851590106
Psmd5	1.0928	0.381538461538462	0.473684210526316	0.671383647798745	0.570599613152804	3.12177650429802	0.607913669064745	3.34671532846715	2.61130742049471
Cutal	0.048	0.0230769230769231	0.175438596491228	0.0267295597484277	0.0193423597678917	0.0816618911174784	0.0449640287769785	0.177007299270073	0.0424028268551237
Phf19	0.0928	0.0261538461538461	0	0.0424528301886792	0.0290135396518375	0.240687679083094	0.0773381294964029	0.158759124087591	0.226148409893993
Traf1	0.993600000000002	0.135384615384616	0.0526315789473684	0.190251572327044	0.0464216634429401	4.42263610315189	0.253597122302157	3.54014598540146	2.64664310954064
Hc	0.0336	0.00923076923076923	0.0175438596491228	0.0235849056603774	0.0251450676982592	0.0501432664756447	0.0683453237410072	0.0328467153284672	0.088339222614841
AI182371	0.0256	0.00769230769230769	0	0.00471698113207547	0.011605415860735	0.0444126074498567	0.0278776978417266	0.0383211678832117	0.0742049469964664
Cntrl	0.796800000000002	0.143076923076923	0.403508771929825	0.405660377358491	0.191489361702127	2.84097421203441	0.385791366906473	1.74452554744526	2.85512367491167
Rab14	5.0688	1.59846153846153	1.70175438596491	2.60849056603774	2.34235976789168	13.7908309455587	3.54226618705037	11.9306569343066	12.6077738515902
Gsn	2.8544	0.18	1.26315789473684	1.44496855345913	0.630560928433269	9.40830945558741	0.595323741007192	4.33941605839415	12.3074204946997
Stom	1.70880000000001	0.410769230769232	0.192982456140351	0.372641509433962	0.143133462282398	4.05300859598856	0.690647482014385	1.24817518248176	3.29681978798588
4930568D16Rik	0.0304	0.00615384615384615	0	0.0141509433962264	0.011605415860735	0.0630372492836676	0.0413669064748202	0.0182481751824818	0.07773851590106
4930402F06Rik	0.0304	0.00923076923076923	0	0.0110062893081761	0.00773694390715667	0.0544412607449856	0.0422661870503597	0.0437956204379562	0.0918727915194346
Ggta1	1.94720000000001	0.170769230769231	0.0701754385964912	0.647798742138368	0.0406189555125725	4.71203438395417	0.357014388489207	2.34306569343066	3.34628975265019
Dab2ip	1.40000000000001	1.06153846153846	0.824561403508772	0.806603773584911	0.74661508704062	3.21203438395418	2.42356115107916	3.11678832116789	1.93286219081273
Ttll11	0.1552	0.121538461538462	0.0350877192982456	0.128930817610063	0.145067698259188	0.230659025787965	0.393884892086329	0.105839416058394	0.173144876325088
Ndufa8	3.4384	1.58923076923076	2.35087719298246	2.46698113207548	2.48549323017408	8.95988538681949	2.82104316546764	7.09306569343064	8.10247349823324
Morn5	0.0544	0.0276923076923077	0.140350877192982	0.0911949685534591	0.0309477756286267	0.0816618911174784	0.0899280575539567	0.072992700729927	0.102473498233215
Lhx6	0.1792	0.0507692307692308	0.0175438596491228	0.0644654088050314	0.0174081237911025	0.982808022922634	0.107014388489208	0.16970802919708	1.24028268551237
Rbm18	0.996800000000003	0.360000000000001	0.350877192982456	0.50314465408805	0.406189555125724	2.40687679083097	0.816546762589924	2.5529197080292	1.96113074204948
Mrrf	0.740800000000002	0.300000000000001	0.298245614035088	0.424528301886792	0.417794970986459	1.79942693409744	0.408273381294962	1.69525547445256	1.27561837455831
Ptgs1	1.86240000000001	0.255384615384616	0.280701754385965	0.683962264150947	0.261121856866537	3.87392550143269	0.463129496402876	0.890510948905111	6.02473498233217
Olfr338	0.0208	0.00615384615384615	0	0.00628930817610063	0.00386847195357834	0.0329512893982808	0.0170863309352518	0.0164233576642336	0.0212014134275618
Olfr339	0.0192	0.00153846153846154	0	0.00314465408805031	0.00386847195357834	0.0315186246418338	0.0224820143884892	0.0145985401459854	0.0353356890459364
Olfr340	0.0272	0.00615384615384615	0.0175438596491228	0.00786163522012579	0.00967117988394584	0.0544412607449856	0.0467625899280576	0.0182481751824818	0.0918727915194346
Olfr341	0.04	0.02	0	0.0141509433962264	0.011605415860735	0.0544412607449856	0.0602517985611511	0.0456204379562044	0.07773851590106
Olfr342	0.0096	0.00461538461538461	0	0.00314465408805031	0.00773694390715667	0.0257879656160459	0.0215827338129496	0.0218978102189781	0.0424028268551237
Olfr344	0.0272	0.00769230769230769	0	0.00628930817610063	0.00967117988394584	0.0515759312320917	0.0377697841726619	0.0401459854014599	0.0600706713780919
Olfr345	0.024	0.0123076923076923	0.0175438596491228	0.0157232704402516	0.011605415860735	0.0644699140401146	0.0548561151079137	0.0273722627737226	0.113074204946996
Olfr347	0.0256	0.0107692307692308	0	0.00786163522012579	0.00580270793036751	0.0444126074498567	0.0485611510791367	0.0346715328467153	0.0530035335689046
Olfr348	0.0272	0.0107692307692308	0	0.00943396226415094	0.011605415860735	0.0415472779369627	0.0386690647482015	0.0182481751824818	0.049469964664311
Olfr50	0.032	0.00769230769230769	0	0.0141509433962264	0.0174081237911025	0.0587392550143266	0.0494604316546763	0.0218978102189781	0.0777385159010601
Olfr3	0.0448	0.0215384615384615	0.0350877192982456	0.020440251572327	0.02321083172147	0.0730659025787965	0.0764388489208633	0.0492700729927007	0.120141342756184
Olfr350	0.0288	0.00769230769230769	0	0.00628930817610063	0.011605415860735	0.0544412607449856	0.0467625899280576	0.0364963503649635	0.0812720848056537
Olfr351	0.0208	0.00461538461538461	0	0.0110062893081761	0.00967117988394584	0.0573065902578796	0.0386690647482015	0.0237226277372263	0.0600706713780919
Olfr352	0.0192	0.00615384615384615	0	0.0125786163522013	0.00386847195357834	0.0286532951289398	0.0287769784172662	0.0200729927007299	0.0742049469964664
Olfr353	0.0256	0.0138461538461538	0	0.00943396226415094	0.0193423597678917	0.0429799426934097	0.0503597122302159	0.0328467153284672	0.11660777385159
Olfr354	0.0432	0.0184615384615385	0	0.0125786163522013	0.00967117988394584	0.0601719197707736	0.0692446043165468	0.0364963503649635	0.088339222614841
Olfr355	0.0208	0.0107692307692308	0.0350877192982456	0.0157232704402516	0.00967117988394584	0.0272206303724928	0.0323741007194245	0.00912408759124088	0.0636042402826855
Olfr356	0.0256	0.00769230769230769	0.0175438596491228	0.0125786163522013	0.00386847195357834	0.0415472779369627	0.0269784172661871	0.0255474452554745	0.0600706713780919
Olfr357	0.0288	0.0107692307692308	0	0.00314465408805031	0.00580270793036751	0.0544412607449856	0.0566546762589929	0.0328467153284672	0.0954063604240282
Olfr358	0.0256	0.0138461538461538	0.0175438596491228	0.0172955974842767	0.00580270793036751	0.0458452722063037	0.0386690647482015	0.0145985401459854	0.0918727915194346
Olfr360	0.0464	0.0215384615384615	0.0175438596491228	0.0235849056603774	0.0251450676982592	0.0988538681948423	0.0998201438848919	0.0474452554744526	0.151943462897526
Olfr361	0.016	0.00615384615384615	0	0.00314465408805031	0.00580270793036751	0.0358166189111748	0.0242805755395684	0.0164233576642336	0.0282685512367491
Olfr362	0.0208	0.00769230769230769	0	0.0110062893081761	0.00773694390715667	0.0229226361031519	0.0260791366906475	0.0273722627737226	0.0318021201413428
Olfr364-ps1	0.0336	0.00307692307692308	0	0.0110062893081761	0.0174081237911025	0.0429799426934097	0.039568345323741	0.0164233576642336	0.0424028268551237
Olfr365	0.0288	0.0107692307692308	0	0.0141509433962264	0.00386847195357834	0.0401146131805157	0.0386690647482015	0.041970802919708	0.0706713780918728
Olfr366	0.0336	0.0123076923076923	0	0.0125786163522013	0.00580270793036751	0.0386819484240688	0.0413669064748202	0.0364963503649635	0.0459363957597173
Olfr368	0.0576	0.0276923076923077	0.0175438596491228	0.0251572327044025	0.0193423597678917	0.0787965616045845	0.0656474820143885	0.0583941605839416	0.144876325088339
Pdcl	0.792000000000001	0.335384615384616	0.298245614035088	0.452830188679245	0.413926499032881	2.18767908309458	0.669964028776975	2.35401459854015	2.15901060070672
Rc3h2	0.904000000000002	0.413846153846155	0.421052631578947	0.441823899371069	0.398452611218567	2.32951289398283	0.822841726618701	2.98175182481752	1.93639575971732
Zbtb6	0.5968	0.215384615384616	0.245614035087719	0.297169811320755	0.220502901353965	1.84527220630374	0.478417266187048	2.01824817518249	1.56537102473499
Zbtb26	0.1504	0.0569230769230769	0.157894736842105	0.0691823899371069	0.0715667311411993	0.398280802292263	0.153776978417266	0.500000000000001	0.349823321554771
Rabgap1	1.2672	0.581538461538462	0.473684210526316	0.805031446540885	0.849129593810446	3.12034383954157	1.58183453237411	4.69525547445255	2.78798586572439
Strbp	1.40320000000001	1.47076923076923	0.631578947368421	1.33962264150944	1.90328820116054	1.87392550143268	3.05845323741009	3.50729927007299	1.07067137809188
Gpr21	0.2528	0.118461538461539	0.157894736842105	0.157232704402516	0.147001934235977	0.677650429799426	0.335431654676258	0.866788321167883	0.724381625441698
Crb2	0.032	0.0153846153846154	0.578947368421053	0.141509433962264	0.0251450676982592	0.0544412607449856	0.0764388489208633	0.0328467153284672	0.0636042402826855
Dennd1a	0.788800000000002	0.364615384615386	0.368421052631579	0.547169811320755	0.450676982591875	2.27650429799429	0.6591726618705	1.0985401459854	2.48409893992934
Lhx2	0.0576	0.0153846153846154	0.0526315789473684	0.0455974842767296	0.0444874274661509	0.177650429799427	0.0575539568345324	0.0456204379562044	0.208480565371025
Nek6	2.4528	0.418461538461539	0.842105263157895	1.10062893081762	0.336557059961315	4.44555873925503	0.879496402877693	2.42518248175183	2.2826855123675
Psmb7	4.464	1.41076923076923	1.82456140350877	2.75943396226415	2.51063829787234	11.919770773639	2.68705035971225	11.8065693430657	9.20141342756186
Nr5a1	0.0224	0.0215384615384615	0.0175438596491228	0.00786163522012579	0.0174081237911025	0.0744985673352435	0.0467625899280576	0.0492700729927007	0.120141342756184
Nr6a1	0.345599999999999	0.107692307692308	0.403508771929825	0.174528301886792	0.199226305609284	0.677650429799426	0.341726618705035	1.69343065693431	0.261484098939929
Olfml2a	0.1728	0.0523076923076923	0.175438596491228	0.0283018867924528	0.0444874274661509	0.46131805157593	0.064748201438849	0.704379562043796	0.537102473498234
Wdr38	0.0528	0.0246153846153846	0.192982456140351	0.0408805031446541	0.0212765957446809	0.0974212034383953	0.0710431654676259	0.0748175182481751	0.088339222614841
Arpc5l	1.47360000000001	0.698461538461537	0.491228070175439	0.84905660377359	0.808510638297872	3.43266475644702	1.3498201438849	3.52372262773723	2.69964664310955
Golga1	0.6016	0.230769230769231	0.228070175438596	0.34748427672956	0.326885880077369	1.28080229226362	0.623201438848918	1.74087591240876	1.16254416961131
Scai	0.497599999999999	0.272307692307693	0.578947368421053	0.30503144654088	0.25531914893617	1.33667621776505	0.859712230215823	1.56569343065694	1.31095406360424
Ppp6c	1.77920000000001	0.627692307692307	1.10526315789474	0.871069182389942	0.692456479690522	4.25214899713469	1.27517985611511	2.76642335766424	3.54416961130743
Lrp1b	0.5936	0.500000000000001	0.105263157894737	0.680817610062896	0.70019342359768	0.444126074498567	0.901978417266182	0.160583941605839	0.229681978798586
Kynu	0.1872	0.0246153846153846	0.0175438596491228	0.050314465408805	0.0270793036750484	0.601719197707735	0.0899280575539567	0.0875912408759123	0.537102473498234
Arhgap15	0.0256	0.00461538461538461	0	0.00628930817610063	0.00386847195357834	0.10458452722063	0.0152877697841727	0.0273722627737226	0.15547703180212
Gtdc1	0.702400000000001	0.32923076923077	0.228070175438596	0.418238993710692	0.529980657640231	1.47134670487107	0.642985611510788	1.61678832116789	1.52296819787986
Zeb2	4.6976	1.26461538461538	0.175438596491228	1.87421383647799	1.22050290135397	10.2191977077364	1.67715827338131	1.81386861313869	8.56183745583042
Acvr2a	0.475199999999999	0.2	0.140350877192982	0.234276729559748	0.176015473887814	1.32091690544413	0.529676258992803	1.09489051094891	1.13427561837456
Orc4	1.0976	0.572307692307692	0.43859649122807	0.515723270440252	0.477756286266923	2.86246418338111	1.33902877697842	3.46715328467153	2.60777385159011
Mbd5	0.731200000000001	0.301538461538462	0.43859649122807	0.422955974842767	0.435203094777562	1.9842406876791	1.13309352517985	2.38868613138687	1.87985865724382
Epc2	1.1104	0.552307692307693	0.578947368421053	0.517295597484277	0.475822050290134	2.85816618911177	1.6429856115108	4.40145985401459	2.33922
Kif5c	2.3008	6.08	0.526315789473684	2.32075471698114	3.52224371373307	1.40401146131806	5.66906474820146	1.04197080291971	0.363957597173145
Lypd6b	0.0672	0.00923076923076923	0.0350877192982456	0.0550314465408805	0.0483558994197292	0.130372492836676	0.0386690647482015	0.671532846715329	0.03886925795053
Lypd6	0.1776	0.607692307692308	0.12280701754386	0.0817610062893082	0.0328820116054159	0.120343839541547	0.219424460431654	0.0237226277372263	0.0848056537102473
Mmadhc	1.3936	0.433846153846155	0.666666666666667	0.696540880503148	0.566731141199225	4.18338108882524	0.853417266187046	4.37408759124087	3.34628975265019
Rnd3	0.670400000000001	0.103076923076923	0.175438596491228	0.333333333333333	0.264990328820116	3.47851002865332	0.208633093525179	3.87956204379562	3.88339222614842
Tas2r134	0.056	0.0230769230769231	0.0350877192982456	0.0172955974842767	0.0135396518375242	0.0902578796561603	0.110611510791367	0.0948905109489051	0.166077738515901
Rbm43	0.435199999999999	0.138461538461539	0.245614035087719	0.256289308176101	0.13926499032882	1.40687679083096	0.270683453237409	0.859489051094891	1.47703180212015
Nmi	0.444799999999999	0.0861538461538462	0.12280701754386	0.193396226415094	0.0754352030947776	1.63323782234958	0.154676258992805	1.32846715328468	1.60777385159011
Tnfaip6	0.479999999999999	0.107692307692308	0.0526315789473684	0.504716981132076	0.823984526112186	0.507163323782234	0.437949640287768	0.122262773722628	0.45583038869258
Rif1	1.2672	0.581538461538462	0.263157894736842	0.504716981132076	0.460348162475821	2.65759312320919	2.48561151079138	5.16605839416058	1.76325088339223
Neb	0.0784	0.0446153846153846	0	0.0251572327044025	0.02321083172147	0.151862464183381	0.203237410071942	0.0401459854014599	0.151943462897526
Arl5a	2.3536	0.941538461538459	0.964912280701754	1.10534591194969	0.974854932301742	5.5114613180516	2.25899280575541	5.75547445255473	5.15547703180214
Cacnb4	0.6976	0.649230769230769	0.385964912280702	0.413522012578616	0.671179883945841	0.3567335243553	2.96312949640289	0.0529197080291971	0.173144876325088
Stam2	1.1504	0.275384615384616	0.596491228070176	0.488993710691824	0.357833655705995	3.10888	0.434352517985609	3.52554744525548	2.40636042402828
Fmnl2	2.5984	0.706153846153845	0.877192982456141	1.57861635220127	0.794970986460349	4.72492836676218	1.32104316546763	1.31569343065694	5.09893992932864
Prpf40a	2.00640000000001	0.455384615384617	0.789473684210527	0.750000000000004	0.512572533849128	5.47421203438398	1.14658273381295	6.94160583941604	4.22615
Arl6ip6	0.763200000000001	0.223076923076924	0.368421052631579	0.316037735849057	0.197292069632495	2.20916905444128	0.407374100719423	2.71715328467154	1.86572438162545
Rprm	0.1088	0.0261538461538461	0.0175438596491228	0.0880503144654088	0.0309477756286267	0.290830945558739	0.10431654676259	0.0492700729927007	0.469964664310955
Galnt13	0.2752	0.380000000000001	0.0350877192982456	0.180817610062893	0.187620889748549	0.253581661891117	1.31744604316547	0.0328467153284672	0.713780918727917
Kcnj3	0.697600000000001	0.564615384615385	0.157894736842105	0.517295597484277	0.870406189555126	0.404011461318051	2.21582733812951	0.116788321167883	0.183745583038869
Nr4a2	0.1584	0.0738461538461539	0.0175438596491228	0.0974842767295597	0.0541586073500967	0.816618911174784	0.313848920863308	0.751824817518249	0.491166077738517
Gpd2	0.859200000000002	0.224615384615385	0.210526315789474	0.713836477987425	0.615087040618954	2.02722063037251	0.831834532374097	2.44525547445256	1.32508833922262
Galnt5	0.0416	0.00307692307692308	0.0175438596491228	0.0125786163522013	0.0174081237911025	0.227793696275071	0.045863309352518	0.031021897810219	0.332155477031802
Ermn	1.0144	0.113846153846154	0.12280701754386	2.14465408805032	1.76982591876209	0.313753581661891	1.05125899280575	0.102189781021898	0.0424028268551237
Cytip	1.0096	0.06	0.0526315789473684	0.154088050314465	0.0328820116054159	4.43409742120345	0.137589928057554	14.0127737226277	1.49469964664311
Acvr1c	0.072	0.06	0.0175438596491228	0.0408805031446541	0.0657640232108318	0.0859598853868194	0.14478417266187	0.0529197080291971	0.0530035335689046
Acvr1	1.12	0.270769230769231	0.175438596491228	0.550314465408805	0.297872340425531	3.48853868194845	0.695143884892083	3.16240875912409	3.07067137809188
Upp2	0.0464	0.126153846153846	0	0.0974842767295597	0.183752417794971	0.0487106017191977	0.107913669064748	0.0273722627737226	0.0706713780918728
Ccdc148	0.1312	0.129230769230769	0.210526315789474	0.144654088050314	0.166344294003868	0.154727793696275	0.175359712230215	0.133211678832117	0.162544169611307
Pkp4	2.5552	2.07692307692307	0.666666666666667	2.67452830188679	2.23791102514507	2.23925501432666	2.70233812949642	3.35401459854015	0.897526501766787
Dapl1	0.0448	0.0169230769230769	0.0526315789473684	0.0141509433962264	0.011605415860735	0.16189111747851	0.0710431654676259	0.195255474452555	0.151943462897526
Tanc1	0.584	0.206153846153847	0.140350877192982	0.394654088050314	0.468085106382977	1.6031518624642	0.723021582733809	1.57299270072993	0.978798586572441
Wdsub1	0.473599999999999	0.0861538461538462	0.403508771929825	0.20125786163522	0.148936170212766	1.31948424068769	0.242805755395683	1.36678832116789	1.30742049469965
Baz2b	1.63840000000001	0.572307692307692	0.43859649122807	0.874213836477993	0.893617021276596	3.42979942693412	2.07823741007195	4.54744525547444	3.10600706713782
2025-03-07	1.75520000000001	0.65076923076923	0.789473684210526	0.654088050314468	0.502901353965182	4.80229226361033	1.48201438848921	6.68430656934306	4.14487632508835
Cd302	1.42720000000001	0.343076923076924	0.280701754385965	0.660377358490568	0.264990328820116	3.87965616045848	0.617805755395681	0.50182481751825	6.09540636042405
Ly75	0.311999999999999	0.0369230769230769	0.0175438596491228	0.0534591194968553	0.0483558994197292	2.12607449856735	0.0719424460431655	0.492700729927009	2.2226148409894
Pla2r1	0.0496	0.0261538461538461	0.0350877192982456	0.0172955974842767	0.00386847195357834	0.300859598853868	0.0107913669064748	0.094890510948905	0.265017667844523
Itgb6	0.1872	0.0276923076923077	0.0526315789473684	0.0283018867924528	0.0270793036750484	0.392550143266475	0.058453237410072	1.3978102189781	0.11660777385159
Rbms1	3.8384	0.698461538461538	1.12280701754386	0.902515723270446	0.58027079303675	12.121776504298	0.817446043165464	12.5675182481751	8.04240282685515
Tank	0.856000000000002	0.236923076923077	0.333333333333333	0.404088050314465	0.344294003868471	2.69197707736392	0.589928057553954	2.28649635036497	2.85865724381626
Psmd14	2.6944	0.635384615384615	0.719298245614035	1.20754716981133	1.03094777562863	6.44269340974214	1.18794964028777	6.45985401459852	4.66784452296821
Tbr1	0.0464	0.0153846153846154	0.0175438596491228	0.020440251572327	0.0193423597678917	0.0515759312320917	0.064748201438849	0.0328467153284672	0.0600706713780919
Slc4a10	0.6032	1.47230769230769	10.7719298245614	0.555031446540881	0.597678916827853	0.29512893982808	2.02517985611512	0.0547445255474452	0.106007067137809
Dpp4	0.1408	0.0153846153846154	0.0175438596491228	0.0471698113207547	0.0270793036750484	0.469914040114612	0.0674460431654677	0.0638686131386861	0.409893992932863
Gcg	0.032	0.00923076923076923	0	0.0110062893081761	0.00386847195357834	0.0558739255014326	0.0494604316546763	0.0328467153284672	0.0812720848056537
Fap	0.2256	0.0184615384615385	0.824561403508772	0.0220125786163522	0.02321083172147	1.55730659025789	0.0431654676258993	0.151459854014598	2.99293286219082
Ifih1	0.5616	0.0646153846153846	0.175438596491228	0.272012578616352	0.0541586073500967	1.80372492836678	0.130395683453237	1.44343065693431	2.02120141342757
Gca	0.543999999999999	0.121538461538462	0.929824561403509	0.444968553459119	0.429400386847194	1.32234957020058	0.35071942446043	2.62408759124088	0.848056537102476
Kcnh7	0.0688	0.0353846153846154	0	0.116352201257862	0.143133462282398	0.114613180515759	0.129496402877698	0.107664233576642	0.127208480565371
Fign	0.0624	0.00923076923076923	0.0526315789473684	0.0723270440251572	0.102514506769826	0.0573065902578796	0.0602517985611511	0.0255474452554745	0.0671378091872791
Grb14	0.5872	0.143076923076923	0.666666666666667	0.635220125786166	0.781431334622824	2.39398280802294	0.47482014388489	0.291970802919708	2.55477031802121
Cobll1	0.423999999999999	0.104615384615385	0.947368421052632	0.224842767295597	0.18568665377176	0.810888252148996	0.215827338129496	1.18795620437957	0.706713780918729
Slc38a11	0.0176	0.063076923076923	0.0526315789473684	0.0283018867924528	0.0618955512572534	0.0859598853868194	0.0476618705035972	0.0437956204379562	0.0918727915194346
Scn3a	0.1056	0.0615384615384615	0.0350877192982456	0.150943396226415	0.110251450676983	0.0787965616045844	0.10341726618705	0.072992700729927	0.123674911660777
Scn2a	0.915200000000002	0.744615384615383	0.192982456140351	0.479559748427673	0.483558994197291	0.51862464183381	4.42625899280577	0.0675182481751825	0.173144876325088
Csrnp3	0.281599999999999	0.532307692307693	0.0175438596491228	0.540880503144655	0.694390715667311	0.194842406876791	0.568345323741005	0.0565693430656934	0.106007067137809
Galnt3	0.532799999999999	0.0169230769230769	0.0175438596491228	0.0550314465408805	0.0212765957446809	1.5272206303725	0.058453237410072	3.14963503649635	0.614840989399294
Ttc21b	0.2496	0.129230769230769	0.105263157894737	0.141509433962264	0.154738878143133	0.687679083094555	0.276978417266186	0.489051094890512	0.791519434628977
Scn1a	0.923200000000003	1.55538461538461	0.228070175438596	1.55660377358491	3.26885880077369	0.376790830945558	3.47841726618707	0.0711678832116788	0.0742049469964664
Scn9a	0.0448	0.00923076923076923	0	0.050314465408805	0.0212765957446809	0.0300859598853868	0.0350719424460432	0.0291970802919708	0.0812720848056537
Scn7a	0.1552	0.0184615384615385	0.175438596491228	0.125786163522013	0.0251450676982592	0.305157593123209	0.131294964028777	0.0510948905109489	0.0812720848056537
B3galt1	0.2528	0.286153846153847	0.0350877192982456	0.309748427672956	0.423597678916827	0.267908309455587	0.473021582733811	0.0967153284671532	0.293286219081272
Stk39	1.16	0.298461538461539	6.42105263157895	1.32547169811322	1.84139264990329	2.43696275071635	0.910971223021578	3.97810218978102	1.91166077738516
4933409G03Rik	0.016	0.00923076923076923	0	0.00471698113207547	0.00967117988394584	0.0300859598853868	0.0323741007194245	0.0164233576642336	0.0671378091872791
4932414N04Rik	0.0272	0.0153846153846154	0.0175438596491228	0.00943396226415094	0.011605415860735	0.0472779369627507	0.039568345323741	0.0218978102189781	0.0918727915194346
Cers6	0.966400000000002	0.324615384615385	0.140350877192982	0.311320754716981	0.270793036750483	3.06303724928369	1.03237410071942	1.08211678832117	2.03533568904594
Nostrin	0.2688	0.0738461538461539	0.0526315789473684	0.125786163522013	0.119922630560929	0.618911174785099	0.128597122302158	0.262773722627737	0.49469964664311
Spc25	0.742400000000001	0.0461538461538461	0.0526315789473684	0.235849056603774	0.02321083172147	2.01719197707738	0.133093525179856	0.83029197080292	1.86219081272085
G6pc2	0.0448	0.0107692307692308	0	0.020440251572327	0.00773694390715667	0.0329512893982808	0.0386690647482015	0.0291970802919708	0.088339222614841
Abcb11	0.0528	0.0307692307692308	0	0.0125786163522013	0.0212765957446809	0.110315186246418	0.107014388489208	0.0693430656934306	0.144876325088339
Dhrs9	0.128	0.0230769230769231	0.0350877192982456	0.00786163522012579	0.0135396518375242	0.474212034383953	0.0656474820143885	0.072992700729927	1.1660777385159
Lrp2	0.0576	0.0153846153846154	0	0.0440251572327044	0.0154738878143133	0.0830945558739254	0.0620503597122303	0.0492700729927007	0.180212014134276
Bbs5	0.292799999999999	0.143076923076923	0.228070175438596	0.185534591194969	0.112185686653772	0.491404011461317	0.346223021582732	0.445255474452556	0.48409893992933
Klhl41	0.0624	0.0169230769230769	0.0701754385964912	0.0267295597484277	0.0212765957446809	0.101719197707736	0.0782374100719424	0.102189781021898	0.159010600706714
Fastkd1	0.2416	0.12	0.140350877192982	0.160377358490566	0.164410058027079	0.563037249283667	0.29046762589928	0.509124087591243	0.427561837455831
Ppig	2.07680000000001	0.779999999999998	0.87719298245614	0.913522012578623	0.823984526112186	4.81088825214902	1.6906474820144	5.12591240875912	3.46643109540637
Ccdc173	0.1456	0.0369230769230769	0.315789473684211	0.0754716981132075	0.0560928433268859	0.297994269340974	0.116906474820144	0.374087591240877	0.296819787985866
Phospho2	0.313599999999999	0.141538461538462	0.105263157894737	0.196540880503145	0.176015473887814	0.686246418338108	0.312949640287769	0.706204379562045	0.770318021201415
Klhl23	0.348799999999999	0.304615384615385	0.12280701754386	0.281446540880503	0.187620889748549	0.558739255014326	0.691546762589925	0.262773722627737	0.356890459363958
Ssb	3.4144	1.07692307692307	1.21052631578947	1.56289308176101	1.25725338491296	10.0401146131805	2.36510791366908	10.706204379562	8.97879858657247
Mettl5	0.6304	0.310769230769231	0.280701754385965	0.422955974842767	0.344294003868471	1.6275071633238	0.525179856115106	1.49452554744526	1.21908127208481
Ubr3	2.2656	1.19846153846153	1.40350877192983	1.56918238993711	1.59574468085107	5.29512893982811	2.80755395683455	5.24087591240875	4.4487632508834
Myo3b	0.0688	0.0169230769230769	0	0.0345911949685535	0.0212765957446809	0.343839541547277	0.0863309352517985	0.0693430656934306	0.247349823321555
Sp5	0.1616	0.320000000000001	0.087719298245614	0.0691823899371069	0.0580270793036751	0.157593123209169	0.276079136690647	0.111313868613139	0.204946996466431
Erich2	0.0112	0.00307692307692308	0	0.00628930817610063	0.00580270793036751	0.0243553008595989	0.0215827338129496	0.0127737226277372	0.0318021201413428
Gad1	0.483199999999999	2.24615384615384	0.105263157894737	0.643081761006291	0.765957446808511	0.330945558739255	1.24370503597123	0.0638686131386861	0.120141342756184
Gorasp2	3.008	0.584615384615385	1	1.09748427672957	0.883945841392651	10.2994269340975	1.32374100719425	7.67153284671532	9.97526501766788
Tlk1	1.2416	0.423076923076924	0.473684210526316	0.50314465408805	0.454545454545453	3.2492836676218	0.822841726618701	3.72992700729927	2.90459363957598
Mettl8	0.2848	0.123076923076923	0.0701754385964912	0.130503144654088	0.131528046421663	0.75644699140401	0.297661870503596	0.857664233576644	0.63957597173145
Dcaf17	0.452799999999999	0.152307692307693	0.12280701754386	0.193396226415094	0.156673114119923	1.30945558739256	0.366906474820142	1.38868613138687	0.989399293286221
Cybrd1	0.2	0.04	0.0701754385964912	0.333333333333333	0.0599613152804643	0.262177650429799	0.169064748201438	0.138686131386861	0.162544169611307
Dync1i2	4.4048	1.20615384615384	1.40350877192982	2.4748427672956	1.9651837524178	10.6303724928367	2.98111510791369	10.7937956204379	7.52296819787988
Slc25a12	1.43360000000001	1.09230769230769	1.96491228070175	1.62106918238994	2.34042553191489	3.72636103151865	2.20503597122304	0.766423357664234	4.0600706713781
Hat1	0.5872	0.167692307692308	0.403508771929825	0.316037735849057	0.189555125725338	2.11174785100289	0.294064748201438	1.45985401459854	2.2826855123675
Metap1d	0.624	0.184615384615385	0.263157894736842	0.371069182389937	0.375241779497098	1.41833810888253	0.649280575539565	1.7043795620438	1.01413427561838
Dlx1	0.0336	0.0153846153846154	0	0.020440251572327	0.0154738878143133	0.0802292263610314	0.058453237410072	0.041970802919708	0.134275618374558
Dlx2	0.0576	0.0184615384615385	0.0175438596491228	0.0188679245283019	0.0193423597678917	0.107449856733524	0.105215827338129	0.0583941605839416	0.169611307420495
Itga6	2.3936	0.495384615384617	0.315789473684211	1.04402515723271	0.309477756286266	3.95845272206306	0.627697841726616	5.63138686131386	1.80565371024735
Pdk1	1.2048	0.247692307692308	0.894736842105263	0.344339622641509	0.214700193423597	1.85243553008597	0.490107913669063	3.87408759124088	1.25441696113075
Rapgef4	0.822400000000002	1.11538461538461	0.719298245614035	0.825471698113211	0.972920696324952	0.650429799426933	2.09712230215829	0.193430656934306	0.31095406360424
Map3k20	0.726400000000002	0.1	0.157894736842105	0.257861635220126	0.172147001934236	2.74212034383957	0.251798561151078	2.97627737226277	2.08127208480566
Sp3	1.60000000000001	0.544615384615385	0.491228070175439	0.647798742138368	0.400386847195356	4.85530085959887	1.22212230215827	5.41058394160584	4.33215547703181
Ola1	0.523199999999999	0.187692307692308	0.175438596491228	0.25	0.263056092843326	1.40401146131806	0.366906474820142	1.68065693430658	1.18021201413428
Sp9	0.0496	0.0323076923076923	0	0.0172955974842767	0.0386847195357834	0.124641833810888	0.108812949640288	0.118613138686131	0.261484098939929
Cir1	0.511999999999999	0.184615384615385	0.228070175438596	0.292452830188679	0.249516441005802	1.49283667621777	0.491906474820142	1.31751824817519	1.14487632508834
Scrn3	0.468799999999999	0.155384615384616	0.333333333333333	0.25314465408805	0.311411992263055	0.820916905444125	0.365107913669063	1.08576642335767	0.674911660777387
Gpr155	0.6592	0.210769230769231	0.12280701754386	0.660377358490569	0.694390715667311	0.845272206303723	0.666366906474817	0.832116788321169	0.618374558303888
Wipf1	1.62880000000001	0.244615384615385	0.157894736842105	0.709119496855349	0.326885880077369	4.67335243553009	0.394784172661869	0.677007299270073	4.33568904593641
Chrna1	0.0464	0.00923076923076923	0.0175438596491228	0.0141509433962264	0.0135396518375242	0.0687679083094555	0.052158273381295	0.0638686131386861	0.113074204946996
Chn1	0.6336	1.14153846153846	0.263157894736842	1.24056603773586	2.44294003868472	0.289398280802292	1.58543165467627	0.114963503649635	0.106007067137809
Atf2	0.990400000000003	0.432307692307693	0.403508771929825	0.639937106918242	0.647969052224371	2.39111747851005	1.00719424460431	2.78649635036497	2.21908127208481
Atp5g3	7.784	4.2	7.50877192982456	7.03301886792452	8.25145067698259	21.0845272206304	6.12949640287771	16.4543795620438	18.9187279151944
Lnpk	0.467199999999999	0.320000000000001	0.157894736842105	0.39622641509434	0.541586073500966	1.06590257879656	0.480215827338127	0.750000000000001	1.08480565371025
Evx2	0.064	0.02	0	0.0408805031446541	0.0870406189555126	0.0945558739255013	0.0755395683453237	0.041970802919708	0.148409893992933
Hoxd13	0.104	0.0292307692307692	0.0350877192982456	0.0235849056603774	0.0290135396518375	0.153295128939828	0.117805755395683	0.083941605839416	0.183745583038869
Hoxd12	0.0928	0.0261538461538461	0.0350877192982456	0.020440251572327	0.011605415860735	0.124641833810888	0.113309352517985	0.131386861313869	0.208480565371025
Hoxd11	0.0496	0.0107692307692308	0.0175438596491228	0.020440251572327	0.0135396518375242	0.0343839541547278	0.0620503597122303	0.0328467153284672	0.088339222614841
Hoxd10	0.0176	0.0138461538461538	0	0.0110062893081761	0.0135396518375242	0.0530085959885387	0.0377697841726619	0.0437956204379562	0.0671378091872791
Hoxd9	0.064	0.0184615384615385	0	0.00786163522012579	0.011605415860735	0.0959885386819483	0.0557553956834533	0.0656934306569343	0.173144876325088
Hoxd8	0.0288	0.00923076923076923	0.0175438596491228	0.0125786163522013	0.00386847195357834	0.0444126074498567	0.0323741007194245	0.0693430656934306	0.0565371024734982
Hoxd3	0.0176	0.00769230769230769	0	0.020440251572327	0.011605415860735	0.0401146131805157	0.0341726618705036	0.0346715328467153	0.0742049469964664
Hoxd4	0.0288	0.00769230769230769	0	0.0235849056603774	0.00386847195357834	0.0716332378223495	0.0503597122302159	0.0456204379562044	0.0989399293286219
Hoxd1	0.0416	0.0153846153846154	0.0350877192982456	0.0235849056603774	0.0154738878143133	0.0845272206303724	0.0854316546762589	0.0675182481751825	0.11660777385159
Mtx2	0.772800000000002	0.356923076923078	0.350877192982456	0.49685534591195	0.558994197292069	2.1977077363897	0.636690647482012	2.82481751824818	1.70318021201414
Hnrnpa3	5.1664	2.46615384615385	1.75438596491228	2.52830188679246	2.17021276595745	13.2908309455588	5.33363309352521	13.3193430656934	10.791519434629
Nfe2l2	4.72320000000001	0.596923076923077	1.71929824561403	1.90094339622642	0.704061895551257	14.1776504297995	1.17805755395683	13.7299270072992	13.2544169611308
Agps	1.79040000000001	0.403076923076924	0.771929824561404	0.85220125786164	0.551257253384912	5.93409742120345	1.09892086330935	7.92883211678831	4.92932862190814
Ttc30b	0.2784	0.149230769230769	0.596491228070176	0.245283018867925	0.156673114119923	0.825214899713466	0.303057553956833	0.680656934306571	0.826855123674914
Ttc30a2	0.0432	0.02	0.0175438596491228	0.0251572327044025	0.00967117988394584	0.0630372492836676	0.0557553956834533	0.0583941605839416	0.109540636042403
Ttc30a1	0.1568	0.0707692307692308	0.0701754385964912	0.132075471698113	0.0812379110251451	0.273638968481375	0.141187050359712	0.335766423357665	0.226148409893993
Pde11a	0.0432	0.0230769230769231	0.0350877192982456	0.0345911949685535	0.0406189555125726	0.171919770773639	0.0863309352517985	0.0766423357664233	0.183745583038869
Cyct	0.0144	0.00307692307692308	0	0.00471698113207547	0.00967117988394584	0.0300859598853868	0.0188848920863309	0.0145985401459854	0.0565371024734982
Rbm45	0.851200000000002	0.236923076923077	0.491228070175439	0.430817610062893	0.321083172147001	2.36962750716334	0.582733812949638	2.30291970802921	1.76678445229683
Osbpl6	0.366399999999999	0.513846153846155	0.0350877192982456	0.338050314465409	0.702127659574468	0.216332378223495	1.19964028776979	0.116788321167883	0.148409893992933
Prkra	0.6304	0.307692307692308	0.157894736842105	0.432389937106918	0.388781431334622	1.99570200573068	0.53687050359712	1.93065693430658	2.03533568904594
Pjvk	0.0384	0.0169230769230769	0	0.0125786163522013	0.0251450676982592	0.0773638968481375	0.0440647482014389	0.0437956204379562	0.0848056537102473
Fkbp7	0.5504	0.0646153846153846	0.0350877192982456	0.150943396226415	0.0793036750483559	3.95272206303727	0.175359712230215	0.293795620437956	5.3462897526502
Plekha3	0.996800000000002	0.42923076923077	0.43859649122807	0.559748427672957	0.516441005802706	2.52578796561607	0.587230215827335	2.40145985401461	1.91872791519435
Ttn	0.0736	0.0323076923076923	0	0.0314465408805031	0.0793036750483559	0.124641833810888	0.108812949640288	0.144160583941606	0.144876325088339
Ccdc141	0.969600000000002	0.587692307692308	1.56140350877193	0.765723270440256	0.617021276595744	2.29083094555875	0.70143884892086	5.15875912408759	0.805653710247353
Sestd1	0.707200000000001	0.306153846153847	0.192982456140351	0.234276729559748	0.237911025145067	2.12893982808025	0.715827338129493	2.91423357664234	1.62190812720849
Zfp385b	0.393599999999999	0.286153846153847	0.245614035087719	0.29874213836478	0.355899419729206	0.305157593123209	1.19424460431655	0.0748175182481751	0.243816254416961
Cwc22	0.729600000000001	0.241538461538462	0.263157894736842	0.268867924528302	0.259187620889748	1.87392550143268	0.691546762589925	2.12956204379563	1.76325088339223
Ube2e3	3.17120000000001	1.71846153846153	1.50877192982456	1.91981132075473	1.72727272727273	8.36389684813756	3.26618705035974	8.21350364963502	6.1766784452297
Itga4	0.6944	0.1	0.0350877192982456	0.135220125786164	0.0599613152804643	3.17048710601722	0.157374100719424	0.983576642335767	2.7279151943463
Cerkl	0.2144	0.096923076923077	0.263157894736842	0.059748427672956	0.0406189555125726	0.2378223495702	0.559352517985609	0.0675182481751825	0.314487632508834
Neurod1	1.9136	1.39692307692307	0.192982456140351	0.492138364779874	0.605415860735009	1.08166189111748	9.91906474820146	0.142335766423358	0.289752650176679
Itprid2	1.67680000000001	0.607692307692308	2.40350877192982	1.37106918238995	0.829787234042554	3.67765042979945	0.936151079136686	2.53284671532847	3.77031802120142
Ppp1r1c	0.0496	0.0230769230769231	0	0.0361635220125786	0.0947775628626693	0.0616045845272206	0.058453237410072	0.0529197080291971	0.0954063604240282
Pde1a	0.1792	0.0430769230769231	0	0.116352201257862	0.0580270793036751	0.191977077363897	0.120503597122302	0.125912408759124	0.144876325088339
Dnajc10	2.5632	0.855384615384612	1.43859649122807	1.30974842767296	1.06382978723404	9.53151862464187	1.61690647482016	6.42518248175182	9.95759717314491
Frzb	0.1424	0.0461538461538461	0.0350877192982456	0.0864779874213836	0.0715667311411993	0.22349570200573	0.176258992805755	0.113138686131387	0.254416961130742
Nckap1	2.3728	1.3276923076923	1.28070175438597	2.04716981132076	2.13539651837524	5.13467048710604	3.00989208633095	6.34306569343065	3.32155477031803
Dusp19	0.628800000000001	0.26923076923077	0.385964912280702	0.525157232704403	0.665377176015473	1.52005730659027	0.521582733812947	1.6514598540146	1.31095406360424
Nup35	0.753600000000002	0.206153846153847	0.105263157894737	0.341194968553459	0.235976789168278	1.74355	0.586330935251796	1.32664233576643	1.68551236749117
Zfp804a	0.0512	0.0723076923076923	0.0350877192982456	0.114779874213836	0.172147001934236	0.0773638968481375	0.12410071942446	0.0364963503649635	0.088339222614841
Fsip2	0.008	0.00923076923076923	0	0.00471698113207547	0.0154738878143133	0.0329512893982808	0.0161870503597122	0.0164233576642336	0.0565371024734982
Zc3h15	0.547199999999999	0.150769230769231	0.245614035087719	0.254716981132075	0.220502901353965	1.33954154727794	0.411870503597121	1.59489051094891	0.932862190812723
Itgav	4.40799999999999	0.76153846153846	1.15789473684211	2.59748427672957	1.22437137330754	11.5515759312321	1.85521582733814	8.65875912408758	10.1660777385159
Fam171b	1.4624	0.778461538461537	0.771929824561404	1.24685534591196	1.62669245647969	1.46131805157594	2.45143884892088	1.24452554744526	1.6148409893993
Zswim2	0.0192	0	0	0.00157232704402516	0.00193423597678917	0.0300859598853868	0.0161870503597122	0.0182481751824818	0.0459363957597173
Calcrl	0.300799999999999	0.144615384615385	0.0701754385964912	0.182389937106918	0.0793036750483559	0.902578796561603	0.217625899280575	0.291970802919708	1.24734982332156
Tfpi	0.2288	0.0476923076923077	0.0175438596491228	0.0880503144654088	0.0386847195357834	0.520057306590257	0.0485611510791367	0.27007299270073	0.346289752650177
Ctnnd1	2.6464	0.42923076923077	0.754385964912281	0.831761006289313	0.464216634429399	7.32664756446993	0.720323741007191	15.7317518248175	4.99646643109542
Btbd18	0.0384	0.0123076923076923	0	0.0188679245283019	0.0154738878143133	0.0816618911174784	0.0656474820143885	0.0857664233576642	0.11660777385159
Selenoh	2.4304	0.426153846153847	0.333333333333333	0.883647798742145	0.417794970986459	5.63610315186249	0.971223021582729	4.45255474452554	3.98939929328623
Tmx2	1.1904	1.04615384615384	1	1.61006289308177	2.03288201160542	1.87392550143268	1.74370503597123	1.89233576642336	1.14134275618375
Med19	0.683200000000001	0.250769230769231	0.315789473684211	0.421383647798742	0.30174081237911	1.6948424068768	0.633992805755393	2.69525547445256	1.08833922261484
Zdhhc5	0.894400000000003	0.215384615384616	0.333333333333333	0.378930817610063	0.272727272727272	2.99856733524358	0.482014388489207	3.83394160583941	2.49116607773852
Clp1	0.2208	0.0569230769230769	0.087719298245614	0.0943396226415094	0.0773694390715668	0.733524355300858	0.16636690647482	0.66058394160584	0.604240282685514
Ypel4	1.2784	0.950769230769227	0.087719298245614	0.990566037735856	1.30947775628627	1.03151862464183	2.92086330935253	0.213503649635036	0.575971731448765
Gm19426	0.0736	0.0276923076923077	0.157894736842105	0.0393081761006289	0.0290135396518375	0.114613180515759	0.0557553956834533	0.0492700729927007	0.0918727915194346
Serping1	1.144	0.49846153846154	0.526315789473684	1.03301886792454	0.104448742746615	2.13467048710603	1.00359712230215	0.355839416058395	0.296819787985866
Ube2l6	1.58080000000001	0.136923076923077	0.210526315789474	0.698113207547173	0.102514506769826	5.12893982808022	0.336330935251797	0.804744525547446	6.00353356890461
Smtnl1	0.0192	0.00923076923076923	0	0.00314465408805031	0.00386847195357834	0.0272206303724928	0.0188848920863309	0.0200729927007299	0.0318021201413428
Timm10	0.902400000000003	0.320000000000001	0.385964912280702	0.540880503144654	0.553191489361701	1.99426934097423	0.698741007194241	1.72992700729928	1.38515901060071
Slc43a1	0.0816	0.0215384615384615	0.0175438596491228	0.0330188679245283	0.02321083172147	0.3567335243553	0.0638489208633094	0.072992700729927	0.431095406360425
Rtn4rl2	0.2848	0.0307692307692308	0.0701754385964912	0.147798742138365	0.210831721470019	0.232091690544412	0.0863309352517985	0.0802919708029197	0.0848056537102473
Slc43a3	1.328	0.230769230769231	0.56140350877193	2.41509433962265	0.152804642166344	2.80945558739257	1.09262589928057	0.447080291970804	2.0035335689046
Prg2	0.0352	0.0123076923076923	0	0.00943396226415094	0.00773694390715667	0.0931232091690543	0.0566546762589929	0.0492700729927007	0.113074204946996
Prg3	0.0672	0.0276923076923077	0.0175438596491228	0.0220125786163522	0.02321083172147	0.0787965616045844	0.0953237410071941	0.0894160583941605	0.151943462897526
P2rx3	0.0352	0.0230769230769231	0.0350877192982456	0.0235849056603774	0.034816247582205	0.0859598853868194	0.0611510791366907	0.0930656934306569	0.0742049469964664
Ssrp1	2.8064	0.813846153846152	0.596491228070176	1.06446540880504	0.756286266924565	7.99856733524357	1.59622302158274	7.74999999999998	6.63604240282688
Tnks1bp1	0.937600000000002	0.28923076923077	0.491228070175439	0.465408805031446	0.292069632495164	3.31518624641837	0.514388489208631	4.04379562043795	2.86572438162545
Aplnr	0.5776	0.06	0	0.0660377358490566	0.011605415860735	1.36962750716333	0.106115107913669	0.57116788321168	1.24028268551237
Lrrc55	0.0864	0.0523076923076923	0.0526315789473684	0.0723270440251572	0.0947775628626693	0.146131805157593	0.109712230215827	0.0967153284671532	0.15547703180212
Olfr987	0.0096	0	0	0.00471698113207547	0.00193423597678917	0.0157593123209169	0.0197841726618705	0.0182481751824818	0.0212014134275618
Olfr988	0.0192	0.00615384615384615	0	0.00471698113207547	0.00580270793036751	0.0257879656160459	0.0386690647482015	0.0237226277372263	0.0459363957597173
Olfr992	0.0352	0.00923076923076923	0	0.00628930817610063	0.0135396518375242	0.0343839541547278	0.0512589928057554	0.031021897810219	0.0848056537102473
Olfr993	0.0112	0.00615384615384615	0	0.00314465408805031	0.00580270793036751	0.0128939828080229	0.0143884892086331	0.010948905109489	0.0176678445229682
Olfr994	0.0704	0.0261538461538461	0	0.00943396226415094	0.0174081237911025	0.0687679083094555	0.0980215827338128	0.0529197080291971	0.113074204946996
Olfr995	0.024	0.00769230769230769	0	0.0110062893081761	0.00967117988394584	0.0401146131805157	0.0440647482014389	0.0401459854014599	0.0812720848056537
4833423E24Rik	0.04	0.0153846153846154	0	0.0157232704402516	0.0135396518375242	0.0945558739255013	0.0467625899280576	0.104014598540146	0.0848056537102473
Olfr1000	0.0128	0.00769230769230769	0	0.0125786163522013	0.00386847195357834	0.0257879656160459	0.0287769784172662	0.0273722627737226	0.03886925795053
Olfr1002	0.0128	0.0107692307692308	0	0.00314465408805031	0.00193423597678917	0.0100286532951289	0.0179856115107914	0.0127737226277372	0.0212014134275618
Olfr154	0.0048	0.00153846153846154	0	0.00314465408805031	0.00386847195357834	0.00859598853868195	0.0143884892086331	0.0072992700729927	0.0106007067137809
Olfr1006	0.0304	0.0169230769230769	0	0.00314465408805031	0.00580270793036751	0.0530085959885386	0.0530575539568346	0.0237226277372263	0.0459363957597173
Olfr1008	0.0272	0.0138461538461538	0.0175438596491228	0.0141509433962264	0.0135396518375242	0.0659025787965616	0.0467625899280576	0.0401459854014599	0.0989399293286219
Olfr1009	0.0432	0.0323076923076923	0.0350877192982456	0.0125786163522013	0.00967117988394584	0.100286532951289	0.0773381294964029	0.0693430656934306	0.130742049469965
Olfr1012	0.0272	0.0138461538461538	0.0350877192982456	0.00786163522012579	0.0193423597678917	0.0343839541547278	0.0485611510791367	0.0255474452554745	0.0530035335689046
Olfr1013	0.0256	0.0107692307692308	0	0.0110062893081761	0.00773694390715667	0.0487106017191977	0.0368705035971223	0.0145985401459854	0.0636042402826855
Olfr1014	0.0144	0.00615384615384615	0	0.00157232704402516	0.00580270793036751	0.0128939828080229	0.0107913669064748	0.0072992700729927	0.0318021201413428
Olfr1015	0.0384	0.0107692307692308	0	0.0141509433962264	0.0135396518375242	0.0329512893982808	0.0341726618705036	0.010948905109489	0.0742049469964664
Olfr1016	0.0224	0.0107692307692308	0	0.00471698113207547	0.00967117988394584	0.0458452722063037	0.039568345323741	0.0218978102189781	0.0600706713780919
Olfr1018	0.032	0.00923076923076923	0	0.0141509433962264	0.00773694390715667	0.0687679083094555	0.0413669064748202	0.0328467153284672	0.0742049469964664
Olfr1019	0.048	0.0184615384615385	0.0175438596491228	0.0188679245283019	0.0251450676982592	0.0802292263610314	0.0746402877697842	0.0565693430656934	0.137809187279152
Olfr1022	0.0224	0.00307692307692308	0	0.00943396226415094	0.00386847195357834	0.0544412607449856	0.0413669064748202	0.0255474452554745	0.0530035335689046
Olfr1023	0.0064	0.00615384615384615	0.0175438596491228	0.00471698113207547	0.00386847195357834	0.0200573065902579	0.0179856115107914	0.010948905109489	0.0247349823321555
Olfr1024	0.0432	0.0138461538461538	0.0175438596491228	0.00943396226415094	0.0251450676982592	0.0916905444126073	0.0674460431654677	0.0583941605839416	0.134275618374558
Olfr1025-ps1	0.0384	0.0123076923076923	0.0350877192982456	0.00786163522012579	0.00773694390715667	0.0343839541547278	0.0233812949640288	0.010948905109489	0.0247349823321555
Olfr1026	0.0176	0.00307692307692308	0	0.00628930817610063	0.00193423597678917	0.0229226361031519	0.0197841726618705	0.0200729927007299	0.0353356890459364
Olfr1028	0.0112	0.00615384615384615	0	0.00786163522012579	0.0135396518375242	0.0329512893982808	0.039568345323741	0.0291970802919708	0.0353356890459364
Olfr1030	0.024	0.0184615384615385	0.0175438596491228	0.00943396226415094	0.00580270793036751	0.0487106017191977	0.0431654676258993	0.0255474452554745	0.0742049469964664
Olfr1031	0.0464	0.00769230769230769	0.0175438596491228	0.0110062893081761	0.00580270793036751	0.0601719197707736	0.052158273381295	0.0456204379562044	0.0918727915194346
Olfr1032	0.0272	0.00769230769230769	0	0.00943396226415094	0.00773694390715667	0.0458452722063037	0.0314748201438849	0.0218978102189781	0.0600706713780919
Olfr1033	0.024	0.0123076923076923	0.0350877192982456	0.0172955974842767	0.0193423597678917	0.0458452722063037	0.039568345323741	0.0200729927007299	0.0636042402826855
Olfr1034	0.0064	0.0107692307692308	0	0.00786163522012579	0.00580270793036751	0.0300859598853868	0.0314748201438849	0.010948905109489	0.0636042402826855
Olfr1037	0.0096	0.0107692307692308	0	0.00628930817610063	0.00580270793036751	0.0200573065902579	0.0233812949640288	0.0072992700729927	0.0353356890459364
Olfr1039	0.0352	0.00769230769230769	0.0350877192982456	0.00628930817610063	0.00967117988394584	0.0702005730659025	0.058453237410072	0.0346715328467153	0.113074204946996
Olfr1040	0.024	0.0123076923076923	0	0.00786163522012579	0.00386847195357834	0.0458452722063037	0.0413669064748202	0.041970802919708	0.0777385159010601
Olfr1042	0.032	0.0230769230769231	0.0175438596491228	0.0141509433962264	0.00967117988394584	0.0673352435530085	0.0557553956834533	0.041970802919708	0.0742049469964664
Olfr1043	0.0304	0.0107692307692308	0.0350877192982456	0.0125786163522013	0.0135396518375242	0.0558739255014326	0.0620503597122303	0.0346715328467153	0.0954063604240282
Olfr1044	0.0288	0.0138461538461538	0.0175438596491228	0.0157232704402516	0.011605415860735	0.0759312320916905	0.0539568345323741	0.0529197080291971	0.0954063604240282
Olfr52	0.0176	0.0138461538461538	0	0.00943396226415094	0.00193423597678917	0.0401146131805157	0.0377697841726619	0.0346715328467153	0.0565371024734982
Olfr1045	0.0128	0.00461538461538461	0.0175438596491228	0.00157232704402516	0.00580270793036751	0.0272206303724928	0.0161870503597122	0.0164233576642336	0.0212014134275618
Olfr1046	0.024	0.0169230769230769	0	0.020440251572327	0.011605415860735	0.0458452722063037	0.0485611510791367	0.0237226277372263	0.106007067137809
Olfr1047	0.0192	0.00769230769230769	0	0.00314465408805031	0.00580270793036751	0.0214899713467049	0.0323741007194245	0.0218978102189781	0.0424028268551237
Olfr1048	0.0384	0.0169230769230769	0.0175438596491228	0.0172955974842767	0.0174081237911025	0.0902578796561604	0.0701438848920864	0.0401459854014599	0.0812720848056537
Olfr1049	0.0288	0.00923076923076923	0	0.00943396226415094	0.00386847195357834	0.0501432664756447	0.0539568345323742	0.0273722627737226	0.0918727915194346
Olfr1052	0.0256	0.0107692307692308	0.0175438596491228	0.00471698113207547	0.011605415860735	0.0315186246418338	0.0368705035971223	0.0237226277372263	0.0918727915194346
Olfr1054	0.0192	0.0138461538461538	0	0.0125786163522013	0.011605415860735	0.0343839541547278	0.0422661870503597	0.0273722627737226	0.0565371024734982
Olfr1055	0.0304	0.0123076923076923	0	0.00786163522012579	0.00773694390715667	0.0329512893982808	0.039568345323741	0.0364963503649635	0.0600706713780919
Olfr1056	0.016	0.00461538461538461	0	0.0172955974842767	0.00773694390715667	0.0300859598853868	0.0305755395683453	0.010948905109489	0.0424028268551237
Olfr1058	0.0192	0.00615384615384615	0	0.00157232704402516	0.00386847195357834	0.0243553008595989	0.0197841726618705	0.0127737226277372	0.0282685512367491
Olfr1062	0.0288	0.02	0	0.00786163522012579	0.0193423597678917	0.0616045845272206	0.0530575539568346	0.0437956204379562	0.102473498233215
Olfr1065	0.008	0.00307692307692308	0.0175438596491228	0.00157232704402516	0.00580270793036751	0.0171919770773639	0.0278776978417266	0.0145985401459854	0.0318021201413428
Olfr1066	0.0176	0.00307692307692308	0	0.00943396226415094	0.00193423597678917	0.0128939828080229	0.0152877697841727	0.0164233576642336	0.0176678445229682
Olfr228	0.0144	0.00461538461538461	0	0.0110062893081761	0.00773694390715667	0.0257879656160459	0.0206834532374101	0.0200729927007299	0.0282685512367491
Olfr1079	0.0208	0.0169230769230769	0	0.00628930817610063	0.00386847195357834	0.0558739255014326	0.058453237410072	0.0291970802919708	0.0706713780918728
Olfr1080	0.0112	0.00769230769230769	0	0.00628930817610063	0.00386847195357834	0.0229226361031519	0.0233812949640288	0.0182481751824818	0.0247349823321555
Olfr1082	0.0128	0.00307692307692308	0	0	0.00773694390715667	0.0214899713467049	0.0143884892086331	0.0127737226277372	0.0282685512367491
Olfr1084	0.0592	0.0184615384615385	0	0.00786163522012579	0.034816247582205	0.0830945558739254	0.0674460431654677	0.0456204379562044	0.102473498233215
Olfr1086	0.0272	0.00769230769230769	0	0.00314465408805031	0.00773694390715667	0.0329512893982808	0.0305755395683453	0.0072992700729927	0.0636042402826855
Olfr1087	0.0064	0.00307692307692308	0	0.00314465408805031	0.00386847195357834	0.0171919770773639	0.0134892086330935	0.010948905109489	0.0141342756183746
Olfr1089	0.016	0.00923076923076923	0	0.0125786163522013	0.00773694390715667	0.0415472779369627	0.039568345323741	0.0218978102189781	0.0636042402826855
Olfr1090	0.0192	0.00615384615384615	0	0.00786163522012579	0.0154738878143133	0.0229226361031519	0.0197841726618705	0.0218978102189781	0.0424028268551237
Olfr1093	0.0256	0.00615384615384615	0.0175438596491228	0.00628930817610063	0.00386847195357834	0.0315186246418338	0.0350719424460432	0.0145985401459854	0.0424028268551237
Olfr141	0.0128	0.00615384615384615	0.0350877192982456	0.0141509433962264	0.00773694390715667	0.0601719197707736	0.0242805755395684	0.031021897810219	0.0706713780918728
Olfr1094	0.0096	0.00615384615384615	0	0.00786163522012579	0.011605415860735	0.0300859598853868	0.0296762589928058	0.0127737226277372	0.03886925795053
Olfr1095	0.0112	0.00615384615384615	0	0.00157232704402516	0.0154738878143133	0.0372492836676218	0.0161870503597122	0.0164233576642336	0.0106007067137809
Gm13723	0.0096	0.00461538461538461	0	0.00786163522012579	0.00580270793036751	0.0300859598853868	0.0224820143884892	0.0145985401459854	0.0424028268551237
Olfr1097	0.0112	0.00615384615384615	0	0.00157232704402516	0.00580270793036751	0.0329512893982808	0.0314748201438849	0.0145985401459854	0.0459363957597173
Olfr1098	0.016	0.0123076923076923	0	0.00471698113207547	0.00193423597678917	0.0186246418338109	0.0278776978417266	0.0218978102189781	0.0459363957597173
Olfr1099	0.0176	0.00769230769230769	0	0.00943396226415094	0.00773694390715667	0.0300859598853868	0.0494604316546763	0.0273722627737226	0.0424028268551237
Olfr1100	0.0144	0.00615384615384615	0	0.00628930817610063	0.00580270793036751	0.0186246418338109	0.0233812949640288	0.0072992700729927	0.0353356890459364
Olfr1101	0.0576	0.0169230769230769	0.0350877192982456	0.00943396226415094	0.02321083172147	0.0673352435530085	0.0827338129496402	0.0638686131386861	0.144876325088339
Olfr1102	0.0464	0.0107692307692308	0.0175438596491228	0.0172955974842767	0.011605415860735	0.0558739255014326	0.0638489208633094	0.0273722627737226	0.11660777385159
Olfr1104	0.0496	0.0246153846153846	0.0175438596491228	0.0110062893081761	0.0174081237911025	0.101719197707736	0.0629496402877698	0.0547445255474452	0.123674911660777
Olfr1105	0.016	0.0123076923076923	0.0350877192982456	0.00471698113207547	0.00773694390715667	0.0343839541547278	0.0368705035971223	0.0273722627737226	0.0459363957597173
Olfr1106	0.0256	0.02	0	0.0172955974842767	0.00386847195357834	0.0415472779369627	0.0404676258992806	0.0145985401459854	0.0636042402826855
Olfr1107	0.0272	0.00923076923076923	0	0.00471698113207547	0.00967117988394584	0.0386819484240688	0.0422661870503597	0.0237226277372263	0.0530035335689046
Olfr1109	0.0352	0.0169230769230769	0	0.0125786163522013	0.00580270793036751	0.0472779369627507	0.0593525179856116	0.041970802919708	0.0459363957597173
Olfr259	0.0112	0.00769230769230769	0.0175438596491228	0.00471698113207547	0.00580270793036751	0.0214899713467049	0.0215827338129496	0.0182481751824818	0.0176678445229682
Olfr1110	0.032	0.0107692307692308	0	0.00786163522012579	0.0154738878143133	0.0472779369627507	0.0341726618705036	0.0492700729927007	0.0424028268551237
Olfr1111	0.0208	0.0123076923076923	0	0.00628930817610063	0.00580270793036751	0.0272206303724928	0.0251798561151079	0.0127737226277372	0.0247349823321555
Olfr1112	0.008	0.00923076923076923	0	0.00157232704402516	0.00580270793036751	0.0286532951289398	0.0251798561151079	0.0127737226277372	0.0530035335689046
Olfr1113	0.04	0.00923076923076923	0	0.0125786163522013	0	0.0372492836676218	0.0260791366906475	0.0200729927007299	0.0424028268551237
Olfr1115	0.0304	0.00923076923076923	0	0.00943396226415094	0.00967117988394584	0.0358166189111748	0.0413669064748202	0.0401459854014599	0.0742049469964664
Olfr1116	0.0384	0.00923076923076923	0	0.00628930817610063	0.0135396518375242	0.0501432664756447	0.039568345323741	0.0346715328467153	0.0918727915194346
Olfr1118	0.016	0.00461538461538461	0	0.00943396226415094	0.00580270793036751	0.0587392550143266	0.0323741007194245	0.0291970802919708	0.0671378091872791
Olfr1120	0.0256	0.0123076923076923	0	0.0157232704402516	0.00773694390715667	0.0501432664756447	0.0287769784172662	0.0237226277372263	0.0494699646643109
Olfr1121	0.0336	0.00769230769230769	0.0350877192982456	0.0125786163522013	0.00580270793036751	0.0530085959885386	0.0422661870503597	0.0182481751824818	0.0954063604240282
Olfr1122	0.0336	0.0107692307692308	0	0.00943396226415094	0.0193423597678917	0.0501432664756447	0.0494604316546763	0.0291970802919708	0.0494699646643109
Olfr1123	0.0432	0.0184615384615385	0	0.0235849056603774	0.0212765957446809	0.0587392550143266	0.0719424460431655	0.0492700729927007	0.0742049469964664
Olfr1124	0.008	0.00769230769230769	0	0.00786163522012579	0.00773694390715667	0.0386819484240688	0.0287769784172662	0.0237226277372263	0.0600706713780919
Pramel6	0.0208	0.00769230769230769	0	0.00471698113207547	0.00193423597678917	0.0286532951289398	0.0278776978417266	0.0273722627737226	0.0459363957597173
Olfr153	0.0272	0.0107692307692308	0	0.00628930817610063	0.00580270793036751	0.0601719197707736	0.0323741007194245	0.031021897810219	0.0530035335689046
Olfr1128	0.0048	0	0	0.00157232704402516	0.00193423597678917	0.00859598853868195	0.00899280575539568	0.00912408759124088	0.00353356890459364
Olfr1130	0.0336	0.0107692307692308	0	0.00314465408805031	0.00773694390715667	0.0386819484240688	0.039568345323741	0.0255474452554745	0.0636042402826855
Olfr1131	0.016	0.0184615384615385	0.0175438596491228	0.00786163522012579	0.00773694390715667	0.0530085959885387	0.0503597122302159	0.0346715328467153	0.0494699646643109
Olfr1132	0.0432	0.0215384615384615	0.0526315789473684	0.0141509433962264	0.02321083172147	0.0702005730659025	0.0692446043165468	0.041970802919708	0.109540636042403
Olfr1133	0.064	0.0153846153846154	0.0175438596491228	0.00943396226415094	0.0135396518375242	0.0902578796561604	0.0638489208633094	0.0529197080291971	0.0989399293286219
Olfr1135	0.0224	0.0123076923076923	0	0.00628930817610063	0.011605415860735	0.0257879656160459	0.0350719424460432	0.0164233576642336	0.0812720848056537
Olfr1136	0.0176	0.00769230769230769	0.0350877192982456	0.00471698113207547	0.00580270793036751	0.0315186246418338	0.0350719424460432	0.0182481751824818	0.0459363957597173
Olfr1137	0.0368	0.0169230769230769	0	0.00471698113207547	0.00967117988394584	0.0787965616045845	0.0674460431654677	0.0474452554744525	0.0989399293286219
Olfr1138	0.0272	0.0107692307692308	0.0175438596491228	0.0141509433962264	0.00773694390715667	0.0501432664756447	0.0512589928057554	0.0255474452554745	0.0600706713780919
Olfr1140	0.016	0.0123076923076923	0	0.00786163522012579	0.00773694390715667	0.0315186246418338	0.0332733812949641	0.0237226277372263	0.0530035335689046
Olfr1141	0.0192	0.00307692307692308	0	0.00628930817610063	0.00773694390715667	0.0372492836676218	0.0377697841726619	0.0164233576642336	0.0565371024734982
Olfr152	0.0256	0.0184615384615385	0.0175438596491228	0.00628930817610063	0.011605415860735	0.0630372492836676	0.045863309352518	0.031021897810219	0.0600706713780919
Olfr1143	0.0128	0.0107692307692308	0	0.00314465408805031	0.00193423597678917	0.0300859598853868	0.0296762589928058	0.0127737226277372	0.0636042402826855
Olfr1145	0.032	0.0107692307692308	0	0.0172955974842767	0.0135396518375242	0.0515759312320917	0.0503597122302159	0.0255474452554745	0.0918727915194346
Olfr1150-ps1	0.0208	0.0123076923076923	0	0.00314465408805031	0.0154738878143133	0.0487106017191977	0.0494604316546763	0.0291970802919708	0.0459363957597173
Olfr1151	0.0448	0.0246153846153846	0.0175438596491228	0.0125786163522013	0.0251450676982592	0.0616045845272206	0.0719424460431655	0.0328467153284672	0.166077738515901
Olfr1152	0.0272	0.0107692307692308	0	0.00943396226415094	0.00773694390715667	0.0530085959885387	0.0431654676258993	0.0255474452554745	0.0671378091872791
Olfr1153	0.0112	0.00307692307692308	0	0.00314465408805031	0.0135396518375242	0.0157593123209169	0.0197841726618705	0.0200729927007299	0.0353356890459364
Olfr1154	0.0144	0.00461538461538461	0.0350877192982456	0.00628930817610063	0.00580270793036751	0.0186246418338109	0.0215827338129496	0.0164233576642336	0.0671378091872791
Olfr1155	0.032	0.0138461538461538	0	0.00628930817610063	0.0135396518375242	0.0673352435530085	0.0467625899280576	0.0273722627737226	0.0989399293286219
Olfr1156	0.032	0.0138461538461538	0	0.00943396226415094	0.011605415860735	0.0530085959885386	0.0386690647482015	0.0291970802919708	0.0812720848056537
Olfr1157	0.0336	0.0138461538461538	0	0.0141509433962264	0.00580270793036751	0.0644699140401146	0.0539568345323742	0.041970802919708	0.0353356890459364
Olfr74	0.0256	0.0246153846153846	0	0.0157232704402516	0.0270793036750484	0.0873925501432664	0.0881294964028776	0.0583941605839416	0.113074204946996
Olfr1158	0.0352	0.00461538461538461	0	0.00786163522012579	0.0154738878143133	0.0472779369627507	0.0539568345323741	0.0401459854014599	0.0918727915194346
Olfr1160	0.032	0.00307692307692308	0	0.00786163522012579	0.00580270793036751	0.0286532951289398	0.0269784172661871	0.0237226277372263	0.0282685512367491
Olfr1161	0.0416	0.0169230769230769	0	0.0172955974842767	0.0154738878143133	0.0544412607449856	0.0665467625899281	0.0291970802919708	0.0954063604240282
Olfr73	0.0448	0.0107692307692308	0	0.0141509433962264	0.0154738878143133	0.0630372492836676	0.0620503597122303	0.0401459854014599	0.088339222614841
Olfr1162	0.016	0.00923076923076923	0	0.00157232704402516	0.00580270793036751	0.0300859598853868	0.0233812949640288	0.0164233576642336	0.0706713780918728
Olfr1163	0.0384	0.0138461538461538	0	0.0141509433962264	0.0174081237911025	0.0830945558739254	0.0944244604316545	0.0456204379562044	0.11660777385159
Olfr1164	0.0256	0.00615384615384615	0	0.0110062893081761	0.0135396518375242	0.0401146131805157	0.0431654676258993	0.010948905109489	0.0282685512367491
Olfr1166	0.0288	0.0123076923076923	0	0.0125786163522013	0.011605415860735	0.0444126074498567	0.0494604316546763	0.031021897810219	0.0565371024734982
Olfr1167	0.0112	0.00769230769230769	0	0.00314465408805031	0.00967117988394584	0.0200573065902579	0.0152877697841727	0.0145985401459854	0.0247349823321555
Olfr1168	0.0192	0.00615384615384615	0	0.00943396226415094	0.00386847195357834	0.0358166189111748	0.0467625899280576	0.0218978102189781	0.0671378091872791
Olfr1170	0.0112	0.00769230769230769	0	0.00157232704402516	0.00967117988394584	0.0300859598853868	0.0197841726618705	0.0182481751824818	0.0565371024734982
Olfr1173	0.0192	0.00923076923076923	0	0.00314465408805031	0.00580270793036751	0.0257879656160459	0.0197841726618705	0.0127737226277372	0.0318021201413428
Olfr1174-ps	0	0	0	0	0	0	0	0	0
Olfr1175-ps	0.0112	0.00923076923076923	0	0.00786163522012579	0.00967117988394584	0.0243553008595989	0.0296762589928058	0.0291970802919708	0.03886925795053
Olfr1176	0.0176	0.00769230769230769	0	0.00943396226415094	0.00773694390715667	0.0300859598853868	0.0341726618705036	0.0237226277372263	0.07773851590106
Olfr1177-ps	0.0224	0.00153846153846154	0	0.0110062893081761	0.00773694390715667	0.0315186246418338	0.0260791366906475	0.010948905109489	0.0424028268551237
Olfr1178	0.0224	0.0138461538461538	0.0175438596491228	0.0141509433962264	0.0154738878143133	0.0472779369627507	0.0323741007194245	0.0182481751824818	0.0565371024734982
Olfr1179	0.0592	0.0261538461538461	0	0.0220125786163522	0.0212765957446809	0.0931232091690543	0.10341726618705	0.0711678832116788	0.162544169611307
Olfr1180	0.0192	0.0123076923076923	0.0175438596491228	0.0172955974842767	0.00967117988394584	0.0372492836676218	0.0467625899280576	0.0200729927007299	0.0706713780918728
Olfr1181	0.0144	0.00153846153846154	0	0.00786163522012579	0.00193423597678917	0.0315186246418338	0.0296762589928058	0.010948905109489	0.0706713780918728
Gm13757	0.0112	0.00153846153846154	0	0.00157232704402516	0.00580270793036751	0.0272206303724928	0.0269784172661871	0.0127737226277372	0.0247349823321555
Olfr1183	0.032	0.00769230769230769	0	0.00314465408805031	0.011605415860735	0.0444126074498567	0.0404676258992806	0.0127737226277372	0.0671378091872791
Olfr1184	0.0192	0.00153846153846154	0	0.00471698113207547	0.00386847195357834	0.0386819484240688	0.0314748201438849	0.0182481751824818	0.0459363957597173
Olfr1185-ps1	0.032	0.00461538461538461	0	0.00786163522012579	0.00580270793036751	0.0386819484240688	0.0386690647482015	0.0346715328467153	0.0706713780918728
Olfr1186	0.0112	0.00769230769230769	0	0.00786163522012579	0.00773694390715667	0.0286532951289398	0.0215827338129496	0.00547445255474453	0.0318021201413428
Olfr1188	0.0144	0.00461538461538461	0	0	0.00580270793036751	0.0229226361031519	0.0233812949640288	0.010948905109489	0.0353356890459364
Olfr1189	0.0336	0.0153846153846154	0	0.00314465408805031	0.00967117988394584	0.0343839541547278	0.0368705035971223	0.0346715328467153	0.0600706713780919
Olfr1191-ps1	0.016	0.00307692307692308	0	0.00314465408805031	0.00580270793036751	0.0157593123209169	0.0134892086330935	0.00912408759124088	0.0247349823321555
Olfr1192-ps1	0.0192	0.0107692307692308	0	0.0110062893081761	0.0174081237911025	0.0558739255014326	0.033273381294964	0.0237226277372263	0.0777385159010601
Olfr1193	0.0192	0.00769230769230769	0.0175438596491228	0.00314465408805031	0.00580270793036751	0.0358166189111748	0.0368705035971223	0.0255474452554745	0.03886925795053
Olfr1195	0.0432	0.00769230769230769	0.0175438596491228	0.0141509433962264	0.0212765957446809	0.0530085959885386	0.0557553956834533	0.0328467153284672	0.0777385159010601
Olfr1197	0.0112	0.0184615384615385	0.0175438596491228	0.00628930817610063	0.00773694390715667	0.0401146131805157	0.045863309352518	0.0383211678832117	0.03886925795053
Olfr1199	0.0304	0.00923076923076923	0.0175438596491228	0.00786163522012579	0.00967117988394584	0.0530085959885386	0.0314748201438849	0.031021897810219	0.0565371024734982
Olfr1200	0.0544	0.0215384615384615	0	0.0125786163522013	0.0290135396518375	0.107449856733524	0.0863309352517985	0.0693430656934306	0.141342756183746
Olfr1205	0.0352	0.0123076923076923	0	0.0125786163522013	0.0193423597678917	0.0487106017191977	0.0431654676258993	0.0492700729927007	0.0777385159010601
Olfr1204	0.0128	0.00153846153846154	0	0.00471698113207547	0.00193423597678917	0.0143266475644699	0.0152877697841727	0.010948905109489	0.0282685512367491
Olfr1206	0.0192	0.00769230769230769	0.0175438596491228	0.00628930817610063	0.00967117988394584	0.0501432664756447	0.0251798561151079	0.0218978102189781	0.0494699646643109
Olfr1208	0.0448	0.00769230769230769	0.0175438596491228	0.0172955974842767	0.011605415860735	0.0673352435530085	0.0809352517985611	0.0638686131386861	0.088339222614841
Olfr1209	0.0208	0.0123076923076923	0.0175438596491228	0.00628930817610063	0.00773694390715667	0.0257879656160459	0.0341726618705036	0.0164233576642336	0.088339222614841
Olfr1211	0.0096	0.00461538461538461	0	0.00314465408805031	0.00967117988394584	0.0229226361031519	0.0116906474820144	0.0072992700729927	0.0318021201413428
Olfr1212	0.016	0.00923076923076923	0	0.00471698113207547	0.0174081237911025	0.0300859598853868	0.0323741007194245	0.0145985401459854	0.0424028268551237
Gm13762	0.0176	0.00153846153846154	0	0.00314465408805031	0.00967117988394584	0.0329512893982808	0.0386690647482015	0.0182481751824818	0.0636042402826855
Olfr1214	0.0336	0.0138461538461538	0	0.0157232704402516	0.0135396518375242	0.0673352435530085	0.0557553956834533	0.0364963503649635	0.07773851590106
Olfr1215	0.0192	0.00461538461538461	0	0.0141509433962264	0.00967117988394584	0.0401146131805157	0.0224820143884892	0.0127737226277372	0.0530035335689046
Olfr1216	0.0176	0.00615384615384615	0	0.00786163522012579	0.00386847195357834	0.0458452722063037	0.0431654676258993	0.0237226277372263	0.07773851590106
Olfr1218	0.0496	0.0246153846153846	0	0.0110062893081761	0.0174081237911025	0.0487106017191977	0.0548561151079137	0.0346715328467153	0.102473498233216
Olfr1219	0.0064	0.00769230769230769	0	0.00628930817610063	0.00580270793036751	0.0243553008595989	0.0161870503597122	0.00547445255474453	0.00706713780918728
Olfr1220	0.0256	0.00615384615384615	0	0.00786163522012579	0.00967117988394584	0.0587392550143266	0.0539568345323742	0.0456204379562044	0.0600706713780919
Olfr1221	0.0176	0.00307692307692308	0	0.00314465408805031	0.00580270793036751	0.0272206303724928	0.0179856115107914	0.0164233576642336	0.0459363957597173
Olfr1222	0.0928	0.0276923076923077	0.0350877192982456	0.0235849056603774	0.0193423597678917	0.123209169054441	0.0926258992805754	0.0529197080291971	0.187279151943463
Olfr1223	0.0304	0.0107692307692308	0	0.0110062893081761	0.00773694390715667	0.0601719197707736	0.0431654676258993	0.0200729927007299	0.0600706713780919
Olfr1224-ps1	0.0208	0.00923076923076923	0	0.00628930817610063	0.00193423597678917	0.0530085959885386	0.0512589928057554	0.0273722627737226	0.0600706713780919
Olfr1225	0.0384	0.00923076923076923	0	0.00628930817610063	0.0270793036750484	0.0487106017191977	0.0575539568345324	0.0437956204379562	0.0812720848056537
Olfr1226	0.0256	0.0153846153846154	0	0.00786163522012579	0.00967117988394584	0.0515759312320917	0.0305755395683453	0.0200729927007299	0.0353356890459364
Olfr1228	0.04	0.00923076923076923	0	0.0141509433962264	0.0174081237911025	0.0487106017191977	0.0305755395683453	0.0291970802919708	0.049469964664311
Olfr1229	0.0352	0.0138461538461538	0.0350877192982456	0.00628930817610063	0.00580270793036751	0.0573065902578796	0.045863309352518	0.0273722627737226	0.088339222614841
Olfr1230	0.0496	0.0169230769230769	0.0175438596491228	0.00786163522012579	0.0174081237911025	0.0816618911174784	0.0818345323741007	0.0510948905109489	0.0989399293286219
Olfr1231	0.0256	0.0169230769230769	0.0350877192982456	0.020440251572327	0.0251450676982592	0.0730659025787965	0.0701438848920864	0.0401459854014599	0.0706713780918728
Olfr1232	0.016	0.0107692307692308	0	0.00628930817610063	0.00967117988394584	0.0444126074498567	0.0386690647482015	0.0237226277372263	0.0671378091872791
Olfr1233	0.0288	0.0107692307692308	0	0.00943396226415094	0.00386847195357834	0.0372492836676218	0.039568345323741	0.0383211678832117	0.0671378091872791
Olfr1234	0.0176	0.00769230769230769	0.0175438596491228	0.00314465408805031	0.00773694390715667	0.0214899713467049	0.0179856115107914	0.0145985401459854	0.0494699646643109
Olfr1238	0.0272	0.00769230769230769	0.0350877192982456	0.0141509433962264	0.011605415860735	0.0487106017191977	0.0413669064748202	0.031021897810219	0.0848056537102473
Olfr1239	0.0432	0.00923076923076923	0.0350877192982456	0.00786163522012579	0.00773694390715667	0.0830945558739254	0.0629496402877699	0.0437956204379562	0.144876325088339
Olfr1240	0.0544	0.02	0	0.0283018867924528	0.0154738878143133	0.0830945558739254	0.0656474820143885	0.0510948905109489	0.162544169611307
Olfr1241	0.0192	0.00461538461538461	0	0.00628930817610063	0.00967117988394584	0.0343839541547278	0.0224820143884892	0.0164233576642336	0.0353356890459364
Olfr1242	0.0368	0.00923076923076923	0	0.00471698113207547	0.00193423597678917	0.0386819484240688	0.0449640287769785	0.0145985401459854	0.0530035335689046
Olfr1243	0.0128	0.00923076923076923	0	0.0141509433962264	0.00773694390715667	0.0530085959885387	0.0296762589928058	0.031021897810219	0.0742049469964664
Olfr1245	0.0336	0.0153846153846154	0.0175438596491228	0.0110062893081761	0.0135396518375242	0.0444126074498567	0.0467625899280576	0.0182481751824818	0.0424028268551237
Olfr1246	0.0208	0.0123076923076923	0	0.00943396226415094	0.0154738878143133	0.0257879656160459	0.0341726618705036	0.0164233576642336	0.0600706713780919
Olfr1247	0.032	0.0123076923076923	0	0.00786163522012579	0.00386847195357834	0.0744985673352435	0.0431654676258993	0.0401459854014599	0.0848056537102473
Olfr1248	0.0288	0.00461538461538461	0	0.00628930817610063	0.00773694390715667	0.0458452722063037	0.0233812949640288	0.0164233576642336	0.0530035335689046
Olfr1251	0.016	0.00615384615384615	0	0.00471698113207547	0.00386847195357834	0.0143266475644699	0.0242805755395684	0.0145985401459854	0.0353356890459364
Olfr1252	0.0112	0.00307692307692308	0	0.00943396226415094	0.00193423597678917	0.0186246418338109	0.0242805755395684	0.0127737226277372	0.0247349823321555
Olfr1254	0.0128	0.00307692307692308	0	0.00628930817610063	0.00580270793036751	0.0286532951289398	0.0314748201438849	0.0127737226277372	0.0600706713780919
Olfr1255	0.0208	0.00461538461538461	0.0175438596491228	0.00471698113207547	0.00773694390715667	0.0458452722063037	0.0233812949640288	0.0127737226277372	0.0459363957597173
Olfr1256	0.0208	0.00615384615384615	0	0.0110062893081761	0.00773694390715667	0.0372492836676218	0.0224820143884892	0.0182481751824818	0.0636042402826855
Olfr48	0.0144	0.00461538461538461	0	0.00471698113207547	0.0135396518375242	0.0243553008595989	0.0215827338129496	0.0072992700729927	0.03886925795053
Olfr1257	0.0304	0.00923076923076923	0.0175438596491228	0.00628930817610063	0.011605415860735	0.0444126074498567	0.0404676258992806	0.0273722627737226	0.07773851590106
Olfr1258	0.0256	0.0107692307692308	0	0.00628930817610063	0.0135396518375242	0.0859598853868194	0.0440647482014389	0.0200729927007299	0.0848056537102473
Olfr1259	0.0192	0.00153846153846154	0	0.00628930817610063	0.00386847195357834	0.0329512893982808	0.0314748201438849	0.0145985401459854	0.0494699646643109
Olfr1260	0.0096	0.00307692307692308	0	0.00471698113207547	0.00193423597678917	0.0229226361031519	0.0242805755395684	0.0182481751824818	0.0424028268551237
Olfr1262	0.0128	0.0123076923076923	0	0.00157232704402516	0.00386847195357834	0.0229226361031519	0.0215827338129496	0.00547445255474453	0.0212014134275618
Olfr1263	0.0064	0.00461538461538461	0	0.00628930817610063	0.00967117988394584	0.0386819484240688	0.0269784172661871	0.0164233576642336	0.0318021201413428
Olfr1264	0.0272	0.00923076923076923	0	0.0141509433962264	0.0193423597678917	0.0573065902578796	0.0557553956834533	0.031021897810219	0.106007067137809
Olfr1265	0.0512	0.0153846153846154	0.0175438596491228	0.0110062893081761	0.011605415860735	0.0687679083094555	0.0701438848920864	0.0529197080291971	0.106007067137809
Olfr140	0.0448	0.0138461538461538	0.0350877192982456	0.0220125786163522	0.0154738878143133	0.0702005730659025	0.0818345323741007	0.0547445255474452	0.15547703180212
Olfr32	0.0336	0.00461538461538461	0	0.0141509433962264	0.00967117988394584	0.0587392550143266	0.0485611510791367	0.0364963503649635	0.0742049469964664
Olfr1270	0.0384	0.0123076923076923	0	0.0172955974842767	0.011605415860735	0.0659025787965615	0.0548561151079137	0.0364963503649635	0.0989399293286219
Olfr1272	0.0176	0.00615384615384615	0	0.0110062893081761	0.0135396518375242	0.0257879656160459	0.0323741007194245	0.0273722627737226	0.0565371024734982
Olfr1274-ps	0.048	0.0123076923076923	0	0.0110062893081761	0.0154738878143133	0.0515759312320917	0.0548561151079137	0.0456204379562044	0.0918727915194346
Ptprj	2.704	0.686153846153845	0.333333333333333	1.31761006289309	0.535783365570598	8.39684813753584	1.88489208633095	14.6131386861314	8.66784452296822
Nup160	0.68	0.163076923076923	0.228070175438596	0.235849056603774	0.160541586073501	1.65186246418339	0.468525179856113	2.04562043795621	1.42402826855124
Fnbp4	1.80800000000001	0.609230769230769	0.508771929824561	0.750000000000004	0.506769825918761	4.27507163323784	1.63669064748202	5.58029197080292	3.12014134275619
Agbl2	0.0928	0.06	0.491228070175439	0.0911949685534591	0.0754352030947776	0.0530085959885386	0.356115107913668	0.0364963503649635	0.0494699646643109
C1qtnf4	1.70880000000001	7.13076923076922	0.491228070175439	1.35062893081762	2.57833655705996	1.23209169054442	7.16726618705036	0.534671532846717	0.37809187279152
Ndufs3	0.704000000000001	0.341538461538462	0.578947368421053	0.492138364779874	0.593810444874274	1.48853868194843	0.627697841726616	1.68795620437957	1.10247349823322
Kbtbd4	0.471999999999999	0.216923076923077	0.315789473684211	0.29874213836478	0.295938104448742	1.21203438395416	0.482913669064746	1.16788321167884	1.15194346289753
Ptpmt1	1.88640000000001	0.726153846153844	0.824561403508772	0.899371069182397	0.599613152804642	4.75787965616047	1.3839928057554	3.78284671532847	2.74558303886927
Celf1	3.9408	1.62307692307692	1.98245614035088	1.81918238993712	1.25918762088975	9.68194842406879	4.38309352517987	9.86861313868611	6.64310954063606
Rapsn	0.0496	0.0138461538461538	0.12280701754386	0.0345911949685535	0.0251450676982592	0.186246418338109	0.0566546762589929	0.0583941605839416	0.240282685512367
Psmc3	3.1776	0.867692307692305	2.01754385964912	1.89465408805032	1.57640232108317	10.0730659025788	1.73201438848922	7.18248175182481	9.40282685512371
Slc39a13	1.61280000000001	0.463076923076924	2.03508771929825	0.756289308176105	0.74274661508704	6.79942693409741	0.99010791366906	1.72992700729928	5.92226148409896
Spi1	2.8272	0.296923076923077	0.140350877192982	0.943396226415101	0.133462282398453	8.1919770773639	0.448741007194243	1.25547445255475	7.96113074204949
Mybpc3	0.1456	0.226153846153847	0	0.0330188679245283	0.0773694390715668	0.16189111747851	0.338129496402876	0.0602189781021898	0.151943462897526
Madd	1.68320000000001	1.46307692307692	0.350877192982456	1.32075471698114	1.5009671179884	2.77077363896851	3.13938848920865	1.97810218978103	1.92226148409894
Nr1h3	0.473599999999999	0.12	0.228070175438596	0.20440251572327	0.123791102514507	1.9598853868195	0.409172661870502	0.324817518248176	1.28975265017668
Acp2	1.87040000000001	0.656923076923076	1.29824561403509	1.11477987421384	0.762088974854932	6.35530085959887	1.0728417266187	2.24452554744526	5.54416961130744
Ddb2	0.2592	0.124615384615385	0.157894736842105	0.125786163522013	0.110251450676983	0.717765042979941	0.295863309352517	1.18795620437956	0.544169611307421
Pacsin3	0.2288	0.124615384615385	0.087719298245614	0.136792452830189	0.0986460348162476	0.50429799426934	0.33003597122302	0.855839416058395	0.33922261484099
1110051M20Rik	0.707200000000001	0.638461538461538	0.614035087719298	0.885220125786169	1.09671179883946	1.25358166189112	1.12859712230216	0.837591240875914	1.01413427561838
Lrp4	0.284799999999999	0.0938461538461539	0.0350877192982456	0.177672955974843	0.112185686653772	0.468481375358165	0.191546762589928	0.133211678832117	0.381625441696113
Ckap5	2.2144	1.38461538461538	0.842105263157895	1.79716981132076	1.68278529980658	5.18338108882524	2.61420863309355	3.17518248175183	3.60070671378093
F2	0.024	0.00615384615384615	0	0.00786163522012579	0.00967117988394584	0.0501432664756447	0.0269784172661871	0.0237226277372263	0.0706713780918728
Zfp408	0.2512	0.0892307692307693	0.105263157894737	0.0927672955974843	0.0831721470019343	0.663323782234956	0.178057553956834	0.737226277372264	0.515901060070672
Arhgap1	1.36800000000001	0.326153846153847	0.666666666666667	0.638364779874216	0.32301740812379	4.21776504297997	0.611510791366904	3.77372262773723	3.12367491166079
Atg13	1.41760000000001	0.743076923076922	0.68421052631579	0.825471698113213	0.957446808510639	3.13753581661893	1.94604316546764	2.89963503649635	2.74911660777386
Harbi1	0.1856	0.0676923076923077	0.105263157894737	0.0864779874213836	0.0851063829787235	0.563037249283667	0.160071942446043	0.894160583941607	0.477031802120142
Ambra1	1.0592	0.440000000000001	0.543859649122807	0.564465408805032	0.524177949709863	2.72922636103154	1.14118705035971	3.02189781021898	2.26501766784453
Chrm4	0.0352	0.0153846153846154	0	0.0188679245283019	0.0135396518375242	0.0659025787965616	0.052158273381295	0.0346715328467153	0.0565371024734982
Mdk	0.0832	0.0461538461538461	0.0350877192982456	0.0361635220125786	0.0270793036750484	0.0787965616045845	0.0953237410071942	0.0529197080291971	0.0812720848056537
Dgkz	4.296	6.13692307692309	0.754385964912281	1.51100628930818	1.28820116054159	7.54727793696278	6.72751798561153	5.40510948905109	5.21554770318023
Creb3l1	1.0144	0.109230769230769	0.421052631578947	0.0974842767295597	0.0464216634429401	7.67048710601718	0.245503597122301	0.268248175182482	7.57950530035338
Phf21a	0.731200000000001	0.356923076923078	0.403508771929825	0.415094339622641	0.286266924564796	2.02005730659027	0.693345323741004	1.86861313868614	2.13427561837456
Large2	0.3184	0.0215384615384615	0.315789473684211	0.0613207547169811	0.00967117988394584	1.00859598853868	0.0908273381294963	3.91970802919708	0.215547703180212
Pex16	0.664000000000001	0.355384615384616	0.456140350877193	0.389937106918239	0.396518375241778	1.90257879656162	0.788669064748198	1.37591240875913	1.86925795053004
1700029I15Rik	0.056	0.0246153846153846	0	0.0361635220125786	0.0193423597678917	0.111747851002865	0.093525179856115	0.0821167883211678	0.151943462897526
Mapk8ip1	2.8032	2.34615384615384	0.701754385964913	3.21383647798743	3.57640232108317	3.56446991404014	4.25089928057556	2.01094890510949	2.51236749116608
Cry2	0.825600000000002	0.726153846153845	0.298245614035088	0.632075471698116	0.810444874274662	1.2406876790831	1.85341726618706	0.673357664233578	0.950530035335691
Slc35c1	0.531199999999999	0.144615384615385	0.0526315789473684	0.229559748427673	0.145067698259188	1.80659025787967	0.341726618705035	1.61861313868614	1.30035335689046
Chst1	1.46400000000001	0.659999999999999	0.087719298245614	0.869496855345918	0.806576402321084	2.45988538681951	0.676258992805752	0.750000000000001	1.51236749116608
Syt13	1.0368	1.70923076923076	0.0701754385964912	1.01886792452831	1.3036750483559	3.40544412607452	2.44784172661872	0.0565693430656934	4.87985865724383
Prdm11	0.248	0.272307692307693	0.280701754385965	0.215408805031447	0.25531914893617	0.879656160458451	0.482014388489206	0.44160583941606	1.12720848056537
Trp53i11	2.9184	0.315384615384616	0.298245614035088	0.53930817610063	0.294003868471953	6.94126074498569	0.755395683453234	7.80656934306569	8.13780918727918
Tspan18	0.356799999999999	0.0523076923076923	0	0.0613207547169811	0.0367504835589942	1.15472779369628	0.329136690647481	0.208029197080292	1.13427561837456
Cd82	2.4464	0.215384615384616	3	1.12106918238995	0.665377176015474	8.07163323782237	0.499999999999998	4.74452554744525	7.97879858657247
Alx4	0.0928	0.0415384615384615	0.087719298245614	0.0251572327044025	0.00967117988394584	0.262177650429799	0.0485611510791367	0.0693430656934306	0.226148409893993
Ext2	1.55680000000001	0.376923076923078	0.491228070175439	0.639937106918242	0.516441005802706	5.47564469914042	1.09802158273381	2.98357664233577	4.85512367491168
Accs	0.473599999999999	0.135384615384616	0.140350877192982	0.188679245283019	0.100580270793037	1.57449856733526	0.314748201438848	1.51459854014599	1.35335689045937
Accsl	0.0704	0.0353846153846154	0.0175438596491228	0.0424528301886792	0.0174081237911025	0.123209169054441	0.109712230215827	0.0602189781021898	0.113074204946996
Gm13889	1.85280000000001	0.481538461538463	0.087719298245614	1.35062893081762	0.67311411992263	1.32951289398281	1.05575539568345	0.691605839416059	0.427561837455831
Alkbh3	0.875200000000003	0.243076923076924	0.56140350877193	0.415094339622641	0.319148936170212	2.26074498567338	0.61960431654676	1.72080291970803	1.8339222614841
Hsd17b12	4.5584	1.10615384615384	2.35087719298246	2.62421383647799	1.89748549323017	10.3467048710602	2.45683453237412	13.2116788321168	8.13780918727918
Ttc17	0.857600000000002	0.512307692307694	0.263157894736842	0.495283018867924	0.425531914893616	1.81518624641836	0.99010791366906	1.80109489051096	1.50883392226149
Api5	2.992	1.19538461538461	1.14035087719298	1.26572327044026	1.00580270793037	8.46131805157595	2.21133093525182	7.6405109489051	7.33922261484101
Lrrc4c	0.3152	0.255384615384616	0.0350877192982456	0.377358490566038	0.423597678916827	0.319484240687679	0.540467625899278	0.083941605839416	0.268551236749117
B230118H07Rik	1.0192	0.675384615384615	1.47368421052632	1.02830188679246	0.957446808510638	2.15902578796564	1.45143884892087	1.1514598540146	2.56890459363958
Rag2	0.024	0.00615384615384615	0.0175438596491228	0.0125786163522013	0.00967117988394584	0.0386819484240688	0.0323741007194245	0.0383211678832117	0.0671378091872791
Rag1	0.0288	0.0138461538461538	0	0.0157232704402516	0.0135396518375242	0.0573065902578796	0.058453237410072	0.0255474452554745	0.07773851590106
Traf6	0.848000000000002	0.206153846153847	0.157894736842105	0.287735849056604	0.292069632495164	1.89541547277939	0.518884892086329	2.1094890510949	1.48763250883393
Prr5l	0.704000000000001	0.0692307692307692	0.0526315789473684	0.518867924528302	0.533849129593809	0.653295128939827	0.314748201438848	0.175182481751825	0.424028268551237
Commd9	0.6112	0.203076923076923	0.350877192982456	0.382075471698113	0.311411992263055	1.52148997134672	0.383992805755394	1.18248175182482	1.04946996466431
Ldlrad3	0.411199999999999	0.0938461538461539	0.0350877192982456	0.279874213836478	0.183752417794971	0.895415472779368	0.311151079136689	0.450729927007301	0.795053003533571
Trim44	1.91520000000001	1.2076923076923	0.68421052631579	1.21698113207548	1.10251450676983	3.92120343839544	2.37140287769786	4.21532846715328	2.86219081272086
Fjx1	0.6	0.387692307692309	0.0350877192982456	0.320754716981132	0.328820116054158	0.578796561604583	0.838129496402874	0.695255474452556	0.222614840989399
Pamr1	0.1904	0.0476923076923077	0	0.050314465408805	0.011605415860735	0.674785100286532	0.0656474820143885	2.77189781021898	0.0141342756183746
Slc1a2	3.6304	6.53538461538462	0.456140350877193	7.67452830188677	10.9400386847195	4.47134670487108	6.90827338129498	0.509124087591242	0.31095406360424
Cd44	14.0432	0.550769230769231	0.719298245614035	2.53930817610063	0.286266924564796	26.5085959885387	1.77787769784174	39.8576642335767	14.0318021201414
Pdhx	0.796800000000002	0.496923076923078	0.596491228070176	0.619496855345914	0.628626692456479	1.78939828080231	1.01169064748201	1.59854014598541	1.43109540636043
Apip	0.6192	0.304615384615385	0.43859649122807	0.35062893081761	0.274661508704061	1.80229226361033	0.668165467625896	1.42335766423358	1.64664310954064
Ehf	1.7696	0.06	0.280701754385965	0.314465408805031	0.0444874274661509	8.55300859598854	0.175359712230215	35.3667883211679	0.600706713780919
Elf5	0.0336	0.00769230769230769	0	0.0188679245283019	0.0251450676982592	0.0816618911174784	0.0449640287769785	0.0930656934306569	0.0600706713780919
Cat	1.83680000000001	0.260000000000001	1.56140350877193	0.902515723270446	0.69825918762089	4.04154727793699	0.592625899280573	5.83576642335766	2.89045936395761
Abtb2	0.660800000000001	0.149230769230769	0.140350877192982	0.311320754716981	0.406189555125724	1.45128939828081	0.293165467625898	2.72810218978103	0.855123674911663
Nat10	0.548799999999999	0.255384615384616	0.280701754385965	0.25314465408805	0.266924564796905	1.17191977077364	0.645683453237407	1.51824817518249	0.844522968197882
Caprin1	7.6816	2.15692307692307	2.31578947368421	3.35691823899372	2.38684719535783	23.7478510028653	4.05575539568347	25.0802919708029	17.3180212014135
Lmo2	1.44480000000001	0.320000000000001	0.12280701754386	0.595911949685537	0.210831721470019	2.73638968481378	0.491007194244602	0.698905109489052	1.81625441696114
4931422A03Rik	0	0	0	0	0	0	0	0	0
Fbxo3	1.62080000000001	1.02153846153846	1.10526315789474	1.1745283018868	1.27272727272727	4.41260744985676	2.03776978417268	3.33941605839416	4.38515901060072
Cd59b	0.1056	0.0476923076923077	0.0701754385964912	0.0943396226415094	0.0541586073500967	0.167621776504298	0.119604316546762	0.0948905109489051	0.187279151943463
[truncated: 17,467 more rows]
