# Supplementary material for: Interleukin-34–Induced Arg1+ Macrophages Play a Key Role in Breast Cancer Brain Metastasis
Source: Cancer Res Commun. 2026 Jun 12;6(6):1388–404. doi: 10.1158/2767-9764.CRC-25-0639 (PMC13261624; doi:10.1158/2767-9764.CRC-25-0639)
Supplement: Table S2 — Differentially Expressed Genes [file crc-25-0639_table_s2_suppst2.xlsx]

## Sheet: Tumor vs Normal cerebellum
	p_val	avg_log2FC	pct.1	pct.2	p_val_adj
Thbs1	2.38509171653566e-282	5.58803511261124	1	0.733	4.60322701291382e-278
Krt7	8.46516665815411e-287	5.50761927161739	1	0.644	1.63377716502374e-282
Anxa1	1.30922766301337e-283	5.37201103620721	1	0.679	2.52680938961581e-279
Tfcp2l1	0	5.12603524161071	1	0.383	0
Epcam	6.62876207910392e-293	5.07306264015799	1	0.572	1.27935108126706e-288
Ltf	0	5.07305937129472	0.989	0.293	0
Tnc	1.30392290799264e-286	5.02764445424396	1	0.663	2.5165712124258e-282
Cldn7	3.16017137775657e-301	4.97784	1	0.486	6.09913075907018e-297
Slpi	2.45391865683996e-297	4.95417079869373	1	0.479	4.73606300770113e-293
Kcne3	0	4.87286906009102	0.996	0.131	0
Krt19	0	4.87273099663674	0.98	0.098	0
Slc5a8	0	4.81497350423217	0.991	0.056	0
Ly6d	0	4.80018223486717	1	0.346	0
Gabrp	1.21726278640833e-306	4.79087763125754	1	0.429	2.34931717776807e-302
Prr15l	0	4.78191678019195	0.993	0.116	0
Pkp1	0	4.75869354244976	1	0.415	0
Cldn4	1.77514384119421e-305	4.75593073935311	1	0.444	3.42602761350482e-301
Krt8	3.08976195111034e-291	4.75256163617357	1	0.601	5.96324056564296e-287
Ehf	0	4.74384189221086	1	0.383	0
Wfdc2	5.58163958825825e-306	4.71852344628352	1	0.428	1.07725644053384e-301
Plet1	0	4.62126878173192	1	0.192	0
Tacstd2	0	4.60942437238247	1	0.397	0
Lif	0	4.59704749907271	0.976	0.052	0
Dynap	0	4.58342355065396	1	0.196	0
Postn	0	4.54146509844412	0.956	0.082	0
Barx2	0	4.52022372453542	1	0.213	0
Esrp1	0	4.48587362403268	1	0.208	0
Lad1	0	4.47198677120697	1	0.27	0
Cldn3	0	4.45112523309511	1	0.4	0
Kctd14	0	4.42474593835119	0.978	0.081	0
Crip1	9.93651995660986e-288	4.34808070912279	1	0.63	1.9177483516257e-283
Sdc1	2.60531716980323e-299	4.32163454433609	1	0.512	5.02826213772023e-295
Cytip	0	4.31749922658709	0.998	0.173	0
Elf3	0	4.30513564948324	0.987	0.102	0
Tnfrsf11b	0	4.29940290409209	0.998	0.275	0
Krt17	0	4.29311631253767	1	0.386	0
Cdh1	0	4.28554377546471	1	0.276	0
Csn3	3.64584722832112e-127	4.22940760481917	0.433	0.043	7.03648515065977e-123
Cdkn2a	0	4.21327209870185	1	0.394	0
Sorbs2	3.74322637764499e-289	4.20929279995547	1	0.627	7.22442690885483e-285
Dmkn	0	4.19961496072635	0.978	0.125	0
Rdh10	8.0659273697845e-287	4.19157951652847	1	0.7	1.55672398236841e-282
St14	0	4.19099473689762	0.995	0.112	0
Chmp4c	0	4.19050266856187	0.978	0.076	0
Krt14	1.28505754426479e-299	4.18434517512297	1	0.466	2.48016106043105e-295
Eya2	0	4.18386865095654	0.991	0.154	0
Vtcn1	0	4.17214754004475	0.974	0.078	0
Emp1	1.16647471192206e-292	4.17116559467307	1	0.562	2.25129619400958e-288
Aqp5	0	4.16094129958157	0.984	0.087	0
Dsc2	0	4.15650928380543	0.954	0.062	0
Igf2bp2	0	4.15164873827677	0.952	0.052	0
Dsp	0	4.14625079440497	1	0.189	0
Ltbp1	0	4.13436951850341	0.982	0.107	0
Ankrd1	0	4.10219210352241	0.927	0.071	0
Fndc1	0	4.09854106955186	0.907	0.093	0
Tnnt2	0	4.0877061759602	0.898	0.032	0
Cdkn2b	0	4.0855592849402	0.995	0.149	0
Dsg2	0	4.07343455315594	0.965	0.069	0
Nedd9	2.02558628728663e-290	4.0712167967169	1	0.617	3.9093815344632e-286
Nkd2	0	4.0661613402687	0.995	0.202	0
Pappa	3.39253718062542e-299	4.04670645752559	1	0.472	6.54759675860706e-295
Kdf1	0	4.03154420496253	0.971	0.074	0
Palmd	3.1801655864244e-306	4.02853937603792	1	0.409	6.1377195817991e-302
Grhl2	0	4.02446265505536	0.978	0.09	0
Fxyd3	0	4.00503673718262	1	0.194	0
Pde6g	0	3.98480415391857	0.969	0.068	0
Tbx3	0	3.98176573415424	0.962	0.067	0
Scn5a	0	3.96862979563583	0.857	0.024	0
Ccn2	3.98160963972434e-285	3.95770033667531	1	0.693	7.68450660466798e-281
Tns4	0	3.94218211848283	0.903	0.042	0
Actn1	2.0894497070281e-286	3.92773866160629	1	0.699	4.03263793456424e-282
Tcim	0	3.92013797496257	0.982	0.132	0
Aldh1a3	0	3.91246628125336	0.987	0.265	0
Prss8	0	3.90397089147492	0.925	0.046	0
Cited4	0	3.89887475944868	0.993	0.174	0
Klf5	0	3.89811964056522	0.956	0.084	0
Anxa2	2.66686669814889e-284	3.89510837009806	1	0.687	5.14705272742736e-280
S100a14	0	3.89261011962695	0.998	0.24	0
Serpinb5	0	3.8905470392809	0.916	0.039	0
Krt6a	0	3.89005265259759	0.909	0.065	0
Tpm2	4.00147444085344e-292	3.88908207958719	1	0.597	7.72284567084713e-288
Chrnb1	0	3.88903204848679	0.963	0.08	0
Esyt3	0	3.87891510925677	0.903	0.039	0
Filip1l	0	3.84542320684385	0.998	0.271	0
Lama5	0	3.84380459355344	1	0.316	0
Met	0	3.82167481778592	0.963	0.08	0
Col17a1	0	3.82043496726427	0.815	0.039	0
Tmprss11e	0	3.81088995587576	0.821	0.039	0
Sectm1b	0	3.79893734207343	0.848	0.036	0
Egln3	1.74434527897918e-191	3.79326748279967	0.839	0.26	3.36658638842981e-187
Slc16a3	7.31394665931329e-270	3.79155733574386	0.888	0.159	1.41159170524747e-265
Lamc2	0	3.77513804257221	0.958	0.105	0
Wnt11	0	3.77248580770295	0.901	0.06	0
Spns2	6.07427335979133e-293	3.76598769270491	1	0.579	1.17233475843973e-288
Fam167a	0	3.76393146721786	0.969	0.129	0
Evpl	0	3.76292427377422	0.956	0.076	0
P4ha2	5.07579576035127e-305	3.74430446373987	1	0.384	9.79628581747795e-301
Lgals7	0	3.73914576608811	0.993	0.223	0
Anxa8	0	3.73818045209809	0.945	0.102	0
Irf6	0	3.73477023804804	0.918	0.05	0
Ppl	0	3.72965247325079	0.978	0.095	0
Epb41l4a	0	3.71055404041478	0.969	0.106	0
Eppk1	0	3.70800187422168	0.941	0.066	0
Clec2f	0	3.7011621793664	0.848	0.029	0
Runx3	0	3.69339611017093	0.984	0.16	0
Slc25a24	0	3.6819279568256	0.996	0.214	0
Krtcap3	0	3.67671425274228	0.985	0.152	0
Fst	0	3.6761943151801	0.899	0.077	0
Nt5e	4.59565773251212e-303	3.67115109377472	1	0.411	8.86961942374839e-299
Cda	0	3.6519999204124	0.952	0.086	0
Rab25	0	3.65145847786624	0.914	0.051	0
Ceacam1	0	3.64961374777455	0.98	0.153	0
Cdcp1	0	3.64901430888321	0.905	0.056	0
Shroom3	1.22078348595593e-301	3.64136189396014	1	0.438	2.35611212789495e-297
Hspa1b	0	3.63301212117444	0.985	0.181	0
Ptpn13	0	3.62609568101131	1	0.354	0
Tgif1	0	3.62539628601029	1	0.35	0
Ecm1	1.41238154376461e-291	3.62433330536224	1	0.561	2.7258963794657e-287
Lurap1l	0	3.6242613247919	1	0.274	0
Synpo	3.09030151182079e-290	3.61255579855369	1	0.539	5.96428191781412e-286
Spint2	5.24219162053913e-282	3.60279650149552	1	0.664	1.01174298276405e-277
Krt80	0	3.59737420076127	0.846	0.042	0
Macc1	0	3.58472136642631	0.879	0.037	0
Sdcbp2	0	3.57734641198533	0.856	0.041	0
Inhbb	0	3.57591137509792	1	0.286	0
AI661453	0	3.56322549355931	0.898	0.056	0
2900026A02Rik	3.68497573623856e-293	3.56180185284959	1	0.563	7.11200317094041e-289
B3gnt3	0	3.55947647061583	0.991	0.208	0
Cxcl1	3.74749399516496e-277	3.54683304228202	0.759	0.055	7.23266341066837e-273
Bche	0	3.53298457470893	0.927	0.086	0
Trim16	0	3.52899936615625	0.982	0.13	0
E2f2	0	3.52808343874727	0.806	0.027	0
Arhgap40	0	3.52514452990792	0.731	0.007	0
Pkp2	0	3.49952288233626	0.967	0.101	0
Foxc1	0	3.47019706497223	0.993	0.191	0
Osbpl3	0	3.45403107235557	1	0.336	0
Dact2	0	3.44729872144336	0.974	0.146	0
Ahr	0	3.44358231571221	0.971	0.142	0
Cxadr	0	3.43200959065065	1	0.359	0
Ildr1	0	3.42304867523529	0.824	0.037	0
Itgb4	1.4290545129117e-289	3.42254027228367	1	0.574	2.75807520991959e-285
Tm4sf1	4.42370895899853e-282	3.41449521415215	1	0.717	8.53775829086717e-278
Cwh43	0	3.40664802448318	0.808	0.039	0
Tinagl1	4.12219183474773e-305	3.40389280453664	0.993	0.313	7.95583024106313e-301
Mmp15	3.00343912486881e-303	3.39085795569626	0.998	0.379	5.7966375109968e-299
Gxylt2	0	3.37870827003111	0.823	0.056	0
Pxdn	0	3.37430070549248	0.995	0.265	0
Msln	1.7277644239137e-253	3.3705013044402	0.662	0.031	3.33458533815344e-249
Npnt	0	3.36208710831475	0.974	0.192	0
Angptl2	0	3.36082253194624	0.914	0.1	0
Adamts5	0	3.35585705092093	0.993	0.202	0
Myof	0	3.35582097848505	0.993	0.217	0
Galnt3	0	3.35226339007681	0.814	0.044	0
Frk	0	3.34600768396064	0.808	0.036	0
Traf4	0	3.34560042975305	0.991	0.242	0
Plpp2	1.84623662431084e-300	3.34505413683465	1	0.436	3.56323668491992e-296
Serinc2	6.34609390226364e-297	3.34159611156125	1	0.483	1.22479612313688e-292
Thsd4	0	3.33912899746093	0.931	0.114	0
Crabp2	3.06266112864219e-297	3.33528896035307	0.817	0.064	5.91093597827942e-293
Fam160a1	0	3.33194594548498	0.901	0.083	0
Sox4	0	3.33190228729282	0.982	0.19	0
Efna5	1.86940070653333e-307	3.32415132579236	0.996	0.345	3.60794336360933e-303
Trpv4	0	3.32322606617763	0.996	0.277	0
S100a11	1.47776173637575e-280	3.32146742798649	1	0.741	2.8520801512052e-276
Fhl2	0	3.31621494294558	0.927	0.103	0
Car9	4.80422756139675e-252	3.3031	0.87	0.157	9.27215919349573e-248
Large2	0	3.29956944914896	0.859	0.064	0
Urah	0	3.29826963594278	0.85	0.062	0
Gjb4	0	3.28914431325283	0.823	0.055	0
Gprc5a	0	3.28323175741886	0.803	0.044	0
Klc3	0	3.27998494872337	0.905	0.078	0
Epha1	1.15903662765308e-300	3.27655432882347	0.815	0.063	2.23694069137045e-296
Tlr3	4.26321035132417e-296	3.2740263521399	0.996	0.391	8.22799597805565e-292
Ano1	0	3.27243817968853	0.91	0.088	0
Bspry	0	3.26660125284899	0.927	0.105	0
Nupr1	2.06410669779975e-286	3.26342384037517	1	0.477	3.98372592675352e-282
Efna4	0	3.25723724141672	0.823	0.054	0
Vsig10	0	3.25602072146924	0.967	0.162	0
Sphk1	0	3.2530686017398	0.982	0.206	0
Foxq1	0	3.25244287837565	0.985	0.207	0
Dsg3	1.04282565642608e-289	3.24996536776117	0.751	0.04	2.01265351690234e-285
Hspg2	2.18185345471357e-301	3.24096670776899	0.995	0.309	4.21097716759718e-297
Arhgef16	4.38884039221465e-306	3.22829733468009	0.795	0.046	8.47046195697428e-302
Cdk6	0	3.2256252684179	0.976	0.186	0
Areg	5.56589944547353e-207	3.22437212442893	0.633	0.055	1.07421859297639e-202
Epha2	0	3.21688527073905	0.987	0.208	0
Krt5	5.48467413958225e-260	3.20981947724203	0.797	0.087	1.05854210893937e-255
Ccbe1	1.21985016756295e-277	3.2071773445547	0.837	0.096	2.35431082339649e-273
Dlx5	2.53746050899478e-286	3.20528137628604	0.707	0.026	4.89729878235992e-282
Smtn	6.72300757590986e-299	3.20492301074752	0.998	0.378	1.2975404621506e-294
Plp2	0	3.20483979766265	0.973	0.176	0
Pla1a	3.17559275925004e-290	3.20132066183854	0.865	0.106	6.12889402535259e-286
Cdon	0	3.19977869746848	0.98	0.209	0
Ptprk	2.54506546140319e-293	3.19842536533896	1	0.454	4.91197634050816e-289
Cep295nl	3.09323706675496e-299	3.19502622023372	0.806	0.055	5.96994753883708e-295
Tnk1	7.86960912700385e-308	3.1896410940113	0.803	0.047	1.51883456151174e-303
Pi4k2b	0	3.18127222173335	0.971	0.185	0
Col6a1	3.87797488656494e-306	3.17884321746683	0.996	0.301	7.48449153107034e-302
Wnt5b	0	3.17357438851729	0.885	0.079	0
Myc	1.66066952180003e-302	3.16142332573426	0.993	0.288	3.20509217707406e-298
Osr2	3.92653706975192e-201	3.16041151222764	0.552	0.028	7.5782165446212e-197
Casz1	2.27802302078526e-290	3.15996109765064	0.755	0.041	4.39658443011555e-286
Marveld3	5.35950109296891e-303	3.14652489130185	0.777	0.039	1.034383710943e-298
Slc29a1	3.54733246304996e-300	3.14525428890855	0.996	0.347	6.84635165368642e-296
Ptprf	6.87241038701387e-285	3.13655470282062	1	0.696	1.32637520469368e-280
Apobr	4.27463673332907e-289	3.13195082604458	0.852	0.094	8.2500488953251e-285
Kcnq1	1.86913308821796e-276	3.1183816962785	0.733	0.042	3.60742686026067e-272
Ghr	6.83760625247079e-301	3.11193704261474	0.974	0.223	1.31965800672686e-296
Apol9b	5.89723099829948e-258	3.10988389434532	0.684	0.035	1.1381655826718e-253
Megf6	1.52536560449034e-256	3.10075784413633	0.706	0.045	2.94395561666635e-252
Sema3c	0	3.09790322016539	0.985	0.211	0
Itprid1	1.10321951392568e-262	3.09305080875015	0.66	0.024	2.12921366187657e-258
Acp5	0	3.08939478796492	0.943	0.133	0
Capg	8.81583177337686e-292	3.08517004680859	1	0.52	1.70145553226173e-287
Sept9	1.72129538872485e-286	3.07932782652727	1	0.604	3.32210010023896e-282
Arhgef5	0	3.07509763844882	0.87	0.075	0
Nos2	1.21430840654617e-194	3.06843514504625	0.631	0.066	2.34361522463412e-190
Prickle1	1.74814267197625e-299	3.06627912530216	0.987	0.262	3.37391535691416e-295
Gm37240	1.62380771366487e-286	3.06591969432138	0.784	0.055	3.1339488873732e-282
Sh3rf1	2.17546529238116e-300	3.06188699066378	0.954	0.176	4.19864801429565e-296
Cblc	2.02067895909327e-273	3.04977512510502	0.726	0.041	3.89991039105001e-269
Dusp4	4.51153372860488e-263	3.04164762522432	0.921	0.19	8.70726009620742e-259
Lama3	5.79016516224441e-265	3.0388230173002	0.707	0.039	1.11750187631317e-260
Mfge8	2.02342122864163e-275	3.03302176507735	1	0.632	3.90520297127835e-271
Rhbdf2	1.96428712014728e-301	3.02511108547023	0.932	0.133	3.79107414188426e-297
Esrp2	1.20157884757891e-259	3.02170265921421	0.616	0.012	2.3190471758273e-255
Unc13d	1.99816397760767e-285	3.01946294301567	0.867	0.099	3.8564564767828e-281
Mtap	1.36185712782819e-294	3.0176068313397	0.985	0.282	2.6283842567084e-290
Gata3	2.83440491449271e-289	3.01758794914127	0.808	0.061	5.47040148497093e-285
Pmepa1	3.29872534215681e-281	3.01686389182156	1	0.713	6.36653991036265e-277
Rab11fip1	5.68994373621546e-299	3.01325482597283	0.949	0.159	1.09815914108958e-294
Prrg4	1.09459572765697e-281	3.01288764241333	0.762	0.048	2.11256975437794e-277
Crybg1	5.9694339087405e-275	3.01288470797028	0.799	0.072	1.15210074438692e-270
Vill	5.52707363130464e-261	3.0049507513822	0.7	0.04	1.0667252108418e-256
Lamb3	4.63147587374596e-269	2.99852642486104	0.746	0.051	8.9387484363297e-265
Cdh3	2.55335739304042e-287	2.99640889242927	0.896	0.116	4.927979768568e-283
Ephb4	6.35347558397611e-303	2.99086388336116	0.956	0.163	1.22622078770739e-298
Myo1c	1.96845030897773e-285	2.9801611467219	1	0.636	3.79910909632702e-281
Pof1b	6.17529341682997e-262	2.97938311195853	0.665	0.025	1.19183162944818e-257
St6galnac2.1	1.53392416542176e-276	2.97793529216721	0.793	0.067	2.96047363926399e-272
Irx2	1.45559838050199e-294	2.97173647564333	0.971	0.211	2.80930487436884e-290
Slc25a10	3.67538751221674e-288	2.96510894170987	1	0.588	7.0934978985783e-284
Fblim1	4.31061020251394e-283	2.96450492526528	0.969	0.244	8.31947769085191e-279
Plekhs1	2.4504904252821e-226	2.9638401696677	0.563	0.016	4.72944652079445e-222
Mmp14	6.30392349916764e-283	2.96222528367873	0.998	0.606	1.21665723533935e-278
Iqgap1	6.42889594115519e-286	2.95720308714405	1	0.637	1.24077691664295e-281
Plcg2	1.05961544108028e-283	2.95714436692164	0.998	0.486	2.04505780128495e-279
Cdca7l	1.27087365425121e-265	2.95521583959989	0.713	0.04	2.45278615270484e-261
Adgrg6	2.26458826241675e-279	2.95261326279126	0.843	0.09	4.37065534646432e-275
Plau	5.05543516643956e-280	2.95206387893029	0.921	0.153	9.75698987122836e-276
Pamr1	3.27252767642254e-214	2.95016604335801	0.654	0.058	6.3159784154955e-210
Tnfrsf12a	1.23096424774783e-284	2.93808960275862	1	0.671	2.37576099815332e-280
C77080	4.27470383124033e-285	2.9375532086459	1	0.603	8.25017839429384e-281
Piezo2	7.01017296770079e-271	2.93414611528924	0.91	0.157	1.35296338276625e-266
Cxcl16	3.13654858943143e-287	2.93372877593155	1	0.453	6.05353877760266e-283
Myadm	2.87120827923057e-283	2.93180006452028	1	0.693	5.54143197891499e-279
Slco2a1	1.48530364884074e-273	2.92619424650684	0.973	0.27	2.86663604226263e-269
Noxo1	1.19633809167795e-279	2.91656537115442	0.872	0.112	2.30893251693844e-275
Ripk4	2.32405563991515e-255	2.91392646613867	0.717	0.05	4.48542738503625e-251
Tmprss2	1.4419662025612e-245	2.90967299330808	0.689	0.045	2.78299477094312e-241
Celsr1	3.1122176573556e-260	2.90899582131919	0.759	0.064	6.00658007869631e-256
Myo1b	8.16689558440116e-287	2.9083969676829	0.982	0.262	1.57621084778942e-282
Atg9b	8.09866882471646e-227	2.89736568302598	0.662	0.051	1.56304308317028e-222
Igsf9	7.96749101090512e-240	2.89346447105005	0.653	0.036	1.53772576510469e-235
Tmem184a	5.88912448597392e-280	2.88858872659062	0.801	0.062	1.13660102579297e-275
Tead2	7.4135524574643e-263	2.88851560135728	0.773	0.068	1.43081562429061e-258
Rassf7	8.56466608902033e-272	2.88717144123422	0.812	0.079	1.65298055518092e-267
Fam83g	8.53303046383827e-241	2.88339315672965	0.642	0.031	1.64687487952079e-236
Ppp1r13l	1.24366091316384e-291	2.88047688617355	0.963	0.19	2.40026556240622e-287
Lsr	3.76192431783738e-284	2.87338433167318	0.993	0.343	7.26051393342614e-280
Ap1m2	9.48064167599104e-254	2.86614677387201	0.693	0.04	1.82976384346627e-249
Pdgfc	7.17059755517283e-273	2.86497460983605	0.819	0.08	1.38392532814836e-268
Llgl2	1.40838824344909e-268	2.86345134526502	0.777	0.064	2.71818930985675e-264
Klhdc7a	1.32277540103256e-263	2.85533153718084	0.978	0.283	2.55295652399285e-259
Map2k3	8.02637443167623e-285	2.85202681574691	0.947	0.183	1.54909026531351e-280
Sertad4	1.95845487954727e-279	2.84941495047778	0.934	0.176	3.77981791752623e-275
Fam83h	6.78328308183638e-277	2.84019975994156	0.89	0.13	1.30917363479442e-272
Agrn	1.08701724890281e-279	2.83553536263128	1	0.585	2.09794329038242e-275
Nes	6.42965367943715e-273	2.83542300663346	0.96	0.223	1.24092316013137e-268
Adgrl2	8.45780785808851e-285	2.83533912713233	0.996	0.374	1.63235691661108e-280
Aebp1	1.14202121250846e-273	2.83379490831698	0.94	0.184	2.20410094014134e-269
Itpr3	3.45636874833439e-286	2.83220711173361	0.973	0.225	6.67079168428537e-282
Oas3	2.51954336899101e-170	2.83108026319311	0.654	0.101	4.86271870215266e-166
Trps1	1.64592842238207e-282	2.82965370111008	1	0.75	3.17664185519739e-278
Rph3al	2.72998063868666e-264	2.82093838349257	0.854	0.115	5.26886263266525e-260
AA467197	1.71261448644087e-240	2.81844890949218	0.735	0.068	3.30534595883087e-236
Tgfb3	9.93118438187658e-277	2.81648832793146	0.989	0.312	1.91671858570218e-272
Jpt1	2.08310888661031e-283	2.81487646330075	1	0.638	4.0204001511579e-279
Loxl1	1.31163535506819e-254	2.81288819573583	0.892	0.16	2.53145623528161e-250
St6galnac2	4.80492409178197e-282	2.81058771180008	0.909	0.127	9.27350349713921e-278
Mex3a	4.90732467630362e-244	2.80912681231856	0.731	0.064	9.47113662526599e-240
Mybl1	1.56088630626664e-253	2.79699016282755	0.907	0.192	3.01251057109461e-249
Tnip3	6.85947457100877e-216	2.78907247054611	0.563	0.022	1.32387859220469e-211
Ccn1	5.75606958365023e-277	2.78843370380507	0.998	0.47	1.11092142964449e-272
Armc10	1.10338624947626e-275	2.78613163262525	0.938	0.184	2.12953546148919e-271
Kcnn4	2.25414397059333e-211	2.7777682393199	0.605	0.039	4.35049786324513e-207
Shmt1	5.25598101877221e-252	2.77653530325787	0.804	0.09	1.01440433662304e-247
Myo5b	7.44979766745668e-270	2.77033915171853	0.815	0.077	1.43781094981914e-265
Fam129a	6.73732726632812e-241	2.76855837110289	0.766	0.085	1.30030416240133e-236
Prkg2	3.20048119884127e-197	2.76451499352064	0.596	0.047	6.17692871376364e-193
Adm	8.77025520399121e-132	2.75946755985751	0.656	0.158	1.6926592543703e-127
Vdr	6.25501399668323e-224	2.74346003922863	0.72	0.078	1.20721770135986e-219
Pthlh	3.5843501570171e-179	2.74258192196554	0.607	0.069	6.91779580304301e-175
Gsto1	3.56951489774194e-272	2.73829139281358	0.998	0.537	6.88916375264194e-268
Pafah2	6.20160459631249e-267	2.73704307991213	0.912	0.158	1.19690968708831e-262
Frrs1	1.23397239276217e-273	2.72820097633178	0.921	0.148	2.38156671803098e-269
Maff	1.49292153331449e-223	2.7269	0.839	0.159	2.88133855929696e-219
Tmem79	5.07460582316234e-234	2.71880866143909	0.733	0.074	9.79398923870332e-230
Sh3pxd2b	1.64210021035864e-276	2.71484789654608	1	0.539	3.16925340599218e-272
Lmx1b	4.57479934498843e-221	2.7140470828034	0.583	0.024	8.82936273582766e-217
Marveld2	2.89926686620998e-245	2.70652031967084	0.808	0.106	5.59558505178526e-241
Baz1a	4.79009429302211e-268	2.69797907252609	0.903	0.137	9.24488198553267e-264
Rhoc	1.62076201508524e-271	2.69369189482332	0.962	0.224	3.12807068911452e-267
Ptbp3	2.14913528590666e-278	2.69262388567214	1	0.735	4.14783110179985e-274
Odaph	1.6489798900109e-201	2.69183593769207	0.541	0.023	3.18253118772104e-197
Ets2	7.74406514917802e-278	2.69113369362552	0.998	0.643	1.49460457379136e-273
Ubald2	1.44201447203655e-276	2.68899185717209	0.998	0.611	2.78308793103054e-272
Fhl3	3.28631604783569e-243	2.68667363755732	0.793	0.094	6.34258997232288e-239
Arhgef38	3.45727266654431e-208	2.68388622779777	0.623	0.048	6.67253624643051e-204
Adamts15	1.84299967969362e-257	2.68252271629203	0.958	0.23	3.55698938180869e-253
Phlda1	5.12011922191e-271	2.67944311630209	0.998	0.493	9.8818300982863e-267
Cp	1.41060382949229e-270	2.67792524766372	1	0.737	2.72246539092012e-266
Svil	3.82074800928803e-261	2.67735861968367	0.916	0.171	7.37404365792589e-257
Trpv6	2.48634614991463e-200	2.67618605704827	0.548	0.027	4.79864806933524e-196
Sema3f	1.38915637682928e-259	2.67142459298902	0.969	0.275	2.68107180728051e-255
Trim47	1.16229288058338e-242	2.66528587899788	0.868	0.148	2.24322525952592e-238
Serpine1	1.00675417225074e-127	2.66290624527355	0.486	0.061	1.94303555244393e-123
Anxa4	2.68744472139661e-276	2.66206295702352	0.998	0.483	5.18676831229546e-272
Tmc6	6.77933030951626e-261	2.6592961522776	0.878	0.126	1.30841074973664e-256
Cnn2	6.88646178437824e-267	2.65410848308642	0.995	0.439	1.329087124385e-262
Tk1	1.13616332049397e-244	2.65310333218628	0.941	0.246	2.19279520855335e-240
Tjp3	3.22375502681959e-236	2.64843864392324	0.724	0.062	6.2218472017618e-232
Prss22	3.15844819336359e-187	2.64602453537545	0.574	0.046	6.09580501319173e-183
Enc1	5.46114869292697e-267	2.6449851791471	0.998	0.456	1.0540016977349e-262
Syngr2	1.93565680408081e-277	2.64405761914115	1	0.513	3.73581763187596e-273
Wnt10b	2.54995494120367e-201	2.64142864285898	0.583	0.037	4.92141303652307e-197
Trim29	2.40138429722245e-194	2.64048316101561	0.581	0.041	4.63467169363933e-190
Adam8	1.4384818823133e-243	2.64025006050977	0.945	0.277	2.77627003286467e-239
Gm14137	1.12709674003256e-202	2.63668368132524	0.574	0.034	2.17529670826284e-198
Col7a1	1.60087955363027e-192	2.6352007726493	0.558	0.035	3.08969753850641e-188
Nabp1	6.68461511525369e-257	2.62944856391611	0.947	0.235	1.29013071724396e-252
Phldb2	1.03769269078333e-240	2.62925456824485	0.845	0.129	2.00274689321182e-236
Ajuba	7.20370115560806e-216	2.6290598104715	0.707	0.077	1.39031432303236e-211
Pxdc1	4.53535440872312e-264	2.62828233073204	0.982	0.299	8.75323400883562e-260
Col6a2	2.06962231907691e-249	2.62662579530215	0.958	0.297	3.99437107581844e-245
Cald1	1.17709482804894e-276	2.62382636076426	1	0.703	2.27179301813446e-272
Nbeal2	1.27313770421553e-259	2.62380701398195	0.982	0.356	2.45715576913598e-255
Pawr	2.16654486018331e-244	2.62322107653555	0.856	0.133	4.18143158015379e-240
Cd276	5.92143988888329e-230	2.62139479338383	0.757	0.088	1.14283789855447e-225
Wwc1	4.23792024723936e-270	2.62078936482982	0.996	0.497	8.17918607717197e-266
Mpzl2	2.04376197987333e-219	2.61655578843195	0.707	0.071	3.94446062115553e-215
Pdlim5	5.81912326104668e-280	2.61582611238914	1	0.641	1.12309078938201e-275
Plod2	2.94290429316481e-248	2.61481142026704	0.941	0.237	5.67980528580808e-244
Crb3	2.37785244054198e-217	2.61321276367393	0.664	0.055	4.58925521024601e-213
Arg1	1.78347207979727e-237	2.59730235843831	0.985	0.456	3.44210111400873e-233
2200002D01Rik	5.60502621631641e-227	2.59220828821857	0.704	0.063	1.08177005974907e-222
Runx1	2.77840998170292e-247	2.59060389398189	0.899	0.168	5.36233126468663e-243
Rab34	2.90552272059241e-252	2.59045156037402	0.916	0.181	5.60765885074334e-248
Bcl2l11	1.72028003562467e-255	2.58978822159774	0.94	0.193	3.32014046875561e-251
Apobec3	2.55841911592028e-268	2.58553577500263	1	0.575	4.93774889372615e-264
Plscr3	4.91761899015303e-262	2.58324182653304	0.993	0.432	9.49100465099534e-258
Znrf2	2.69560481064752e-269	2.58250019513084	0.998	0.463	5.20251728454972e-265
Ezr	6.35065212127865e-258	2.57880916548149	1	0.653	1.22567585940678e-253
Dusp6	2.49592996367388e-274	2.57680616959285	1	0.707	4.81714482989059e-270
Pi15	1.78791152809461e-154	2.57170853500979	0.431	0.02	3.45066924922259e-150
Osgin1	8.72096084553503e-166	2.57164021827091	0.581	0.064	1.68314544318826e-161
Foxa1	1.60302765854195e-170	2.57124090053444	0.483	0.025	3.09384338098596e-166
Tax1bp3	5.0276476574409e-269	2.57121002718007	0.993	0.404	9.70335997886093e-265
F11r	1.44103754167346e-274	2.56940406344525	1	0.689	2.78120245542978e-270
Ifi211	8.28434503952116e-229	2.5669870226595	0.832	0.132	1.59887859262758e-224
Igfbp3	4.08744733289346e-223	2.56362196316068	0.969	0.4	7.88877335248438e-219
Ptpn14	3.79385101598341e-236	2.55981145075046	0.815	0.111	7.32213246084798e-232
Rbm47	3.92369434391615e-263	2.55891915113525	0.96	0.21	7.57273008375818e-259
Capsl	7.64222416799678e-213	2.5586048445622	0.678	0.063	1.47494926442338e-208
Runx2	1.01336250647378e-193	2.55645	0.629	0.061	1.9557896374944e-189
Ero1l	8.81523268102845e-207	2.55455698567839	0.892	0.235	1.70133990743849e-202
Wfdc12	1.22793963013285e-108	2.55128265385363	0.346	0.025	2.36992348615639e-104
Perp	2.97401158086404e-175	2.54873561666075	0.457	0.015	5.7398423510676e-171
Edn1	3.62610603213963e-227	2.54545878066284	0.861	0.16	6.99838464202949e-223
Foxo6	6.9741743336015e-205	2.5393364576049	0.675	0.07	1.34601564638509e-200
Fermt1	4.47259163578728e-175	2.53777015401174	0.501	0.028	8.63210185706944e-171
Kctd11	1.43111210222288e-165	2.53751321385859	0.596	0.072	2.76204635729016e-161
Sik1	1.04677909032257e-251	2.53269994046337	0.995	0.442	2.02028364432255e-247
Chodl	2.50311874814482e-141	2.53147044593107	0.455	0.038	4.8310191839195e-137
Pclaf	1.23543896068539e-190	2.52919424130537	0.675	0.083	2.3843971941228e-186
Akr1b8	2.24575778962765e-217	2.52786014400855	0.79	0.117	4.33431253398137e-213
Bid	9.91495945648599e-229	2.52603716626765	0.824	0.129	1.9135871751018e-224
Rin2	9.89837289865905e-262	2.52406976023797	0.996	0.579	1.9103859694412e-257
Gm8439	4.50216693077075e-167	2.52341691160017	0.422	0.01	8.68918217638755e-163
Asap3	2.91260897415587e-248	2.52315854707541	0.985	0.395	5.62133532012083e-244
Mlph	1.94719059817712e-226	2.5214177422549	0.835	0.137	3.75807785448185e-222
Epb41l5	3.60788127834387e-246	2.51921744029935	0.931	0.216	6.96321086720367e-242
Mmp10	1.67479157586512e-118	2.51729969550833	0.296	0.004	3.23234774141969e-114
Creb5	6.17793673171259e-250	2.51636508085259	0.954	0.26	1.19234178922053e-245
Erbb3	9.57980104168122e-256	2.51481256635533	0.965	0.254	1.84890160104447e-251
Arhgap42	1.86858069154758e-216	2.51441548120805	0.761	0.103	3.60636073468684e-212
Pgf	9.07264208882484e-153	2.51328402611472	0.459	0.03	1.75101992314319e-148
Card10	2.20108196402872e-208	2.51272393984685	0.7	0.078	4.24808819057543e-204
Smurf1	1.00540425270232e-249	2.51194289059874	0.963	0.265	1.94043020771547e-245
Klf10	6.03399275820725e-243	2.50297527941369	0.916	0.187	1.164560602334e-238
Spry1	5.80980345236768e-255	2.50237638627541	0.995	0.536	1.12129206630696e-250
Ctnnd1	8.72906809234327e-275	2.50171058998981	1	0.652	1.68471014182225e-270
Plaur	5.94465516642445e-200	2.49961062886762	0.819	0.164	1.14731844711992e-195
Mki67	5.78917358822689e-208	2.49626666538104	0.892	0.252	1.11731050252779e-203
Osr1	8.34497424342222e-185	2.49216900434623	0.607	0.06	1.61058002898049e-180
Bnipl	1.79936940197868e-187	2.49185876295584	0.583	0.047	3.47278294581885e-183
Rarg	2.57452279166131e-243	2.4911673056727	0.936	0.213	4.96882898790633e-239
Rasal1	6.24186069330865e-226	2.49027829870163	0.85	0.152	1.20467911380857e-221
Flnb	2.54711856836737e-261	2.48920405090985	0.996	0.598	4.91593883694903e-257
Tspan8	5.05682380078588e-111	2.48864247328353	0.342	0.022	9.75966993551674e-107
Trabd2b	5.60028410407965e-206	2.48691131902428	0.775	0.124	1.08085483208737e-201
Lypd3	3.92700375227297e-165	2.48196181404034	0.424	0.011	7.57911724188683e-161
Ntn1	3.1605639912401e-259	2.48147525640487	1	0.621	6.09988850309339e-255
Fnbp1l	1.1235713926517e-249	2.48143199858374	0.974	0.291	2.16849278781778e-245
Pard6b	8.73230504173913e-216	2.47455745947889	0.793	0.123	1.68533487305565e-211
B4galnt3	5.3493409022349e-199	2.47350483068355	0.684	0.08	1.03242279413134e-194
Arhgap28	1.30704177816724e-202	2.47253308692066	0.669	0.068	2.52259063186277e-198
C1galt1	3.70916210615576e-258	2.47207457850883	0.989	0.346	7.15868286488061e-254
Col4a1	2.77629698150673e-218	2.46872786296155	0.974	0.506	5.358253174308e-214
Cdca8	2.51264258087631e-195	2.46847304086376	0.735	0.115	4.84940018109128e-191
Foxp1	1.38638741248758e-256	2.46537869728798	0.991	0.389	2.67572770610103e-252
Spint1	4.76428138053676e-256	2.46264574528086	1	0.388	9.19506306443595e-252
Alox12	1.21807984665353e-179	2.46239032097173	0.548	0.04	2.35089410404131e-175
Loxl2	4.43452120017995e-158	2.46157465969729	0.693	0.133	8.55862591634731e-154
Lmna	1.4975649211664e-269	2.46008949332994	0.996	0.662	2.89030029785115e-265
Mal2	3.3017647916776e-193	2.45680610585231	0.662	0.075	6.37240604793777e-189
Pdzrn3	2.76481431674303e-187	2.4560830272999	0.68	0.093	5.33609163131404e-183
Man2a1	1.41719537956651e-255	2.45456202031798	0.993	0.494	2.73518708256337e-251
Nipal2	6.02752715869689e-250	2.45236246992199	0.989	0.447	1.1633127416285e-245
Uaca	8.53199715961825e-240	2.44686239300636	0.929	0.204	1.64667545180632e-235
Dusp18	2.57626800458619e-226	2.44273375406594	0.903	0.212	4.97219724885135e-222
Col1a1	6.07540056217923e-117	2.43766094909492	0.757	0.279	1.17255230850059e-112
Adgra3	3.87578341915861e-232	2.43657782033476	0.94	0.251	7.48026199897612e-228
Tcea3	4.25609441245204e-181	2.43471612974911	0.614	0.064	8.21426221603243e-177
Krt23	1.3471908213049e-128	2.42763108789959	0.435	0.041	2.60007828511846e-124
Glis3	5.25219830186811e-245	2.42595984529982	0.963	0.268	1.01367427226054e-240
Rai14	1.64622218323866e-232	2.41867669457203	0.905	0.188	3.17720881365061e-228
Sgms2	6.14411414615947e-232	2.41761771142123	0.883	0.159	1.18581403020878e-227
Acads	8.39604896187737e-262	2.41751797239854	0.998	0.471	1.62043744964233e-257
Kcnk5	3.36111852466145e-151	2.41400518126111	0.45	0.028	6.48695875259659e-147
Tent5b	1.31594102464211e-184	2.41307919778629	0.603	0.057	2.53976617755928e-180
Elk3	1.10446397272196e-248	2.41207720034978	0.991	0.433	2.13161546735338e-244
Zfp503	5.08517815081646e-190	2.40883051313459	0.647	0.07	9.81439383107577e-186
Cnksr1	1.28228231310042e-165	2.40635246646096	0.483	0.028	2.47480486428382e-161
Lsp1	3.37633894413698e-213	2.4054187812135	0.898	0.227	6.51633416218436e-209
Cd14	4.00314811290689e-238	2.4043439343795	0.96	0.267	7.72607585791029e-234
Apol7a	1.94538008550132e-160	2.40338678334582	0.473	0.029	3.75458356501755e-156
Wipi1	6.93319110047752e-267	2.39414762189419	0.998	0.566	1.33810588239216e-262
Angpt2	1.516397136322e-80	2.39285730789904	0.428	0.092	2.92664647310146e-76
Emp2	3.79332015229581e-241	2.39047307169042	0.984	0.353	7.32110789393091e-237
Zbtb42	2.21314182406571e-193	2.38880664448834	0.698	0.091	4.27136372044681e-189
Trpm4	3.68330925393032e-199	2.38478612588403	0.709	0.09	7.10878686008552e-195
Ppic	2.43486154230632e-207	2.38281391755098	0.835	0.164	4.6992827766512e-203
Gadd45b	2.55331935826279e-242	2.37908614559479	0.993	0.441	4.92790636144719e-238
Lratd2	3.87060921870526e-203	2.37484410784391	0.779	0.123	7.47027579210115e-199
Acan	8.35337731135049e-149	2.3673745879541	0.631	0.108	1.61220182109064e-144
Reep4	1.88660224861567e-208	2.36604962392609	0.874	0.211	3.64114233982825e-204
Nfkbiz	3.93696227886857e-245	2.36584117981503	0.991	0.395	7.59833719821634e-241
Ier3	3.37709782392719e-236	2.3658404202955	0.995	0.567	6.51779880017948e-232
Ext1	8.25073013402548e-251	2.36213333115797	0.995	0.47	1.59239091586692e-246
Lama4	2.26916969950412e-166	2.35982843947615	0.665	0.104	4.37949752004294e-162
Swap70	2.31743001915231e-233	2.3562896522655	0.952	0.242	4.47263993696395e-229
Krt15	2.24229595539529e-105	2.35261077316576	0.267	0.004	4.32763119391291e-101
Fbxo32	3.79466879157253e-215	2.34949939746233	0.856	0.163	7.32371076773498e-211
Ammecr1	7.16308840696606e-197	2.34548708337197	0.761	0.122	1.38247606254445e-192
Wwp2	1.33619860521971e-259	2.3445225744731	1	0.613	2.57886330807404e-255
Tpcn1	1.15683986919465e-254	2.34406747034262	0.996	0.587	2.23270094754568e-250
Smpdl3b	3.39309061059011e-164	2.34374296158798	0.598	0.074	6.5486648784389e-160
Phf11d	3.62258189336737e-159	2.34352209390872	0.665	0.108	6.99158305419903e-155
Cast	6.83072283517839e-260	2.34315102195726	1	0.544	1.31832950718943e-255
Fndc3b	7.39385531890288e-238	2.33922054560762	0.976	0.315	1.42701407654826e-233
Erbb2	4.20459958934177e-187	2.33804294678434	0.682	0.089	8.11487720742962e-183
Arrdc1	1.69527419320016e-236	2.33653379895467	0.96	0.292	3.27187919287631e-232
Birc5	1.08432639453944e-176	2.33297654815774	0.693	0.107	2.09274994146112e-172
Tex15	2.27982956929163e-151	2.32903445893408	0.497	0.044	4.40007106873284e-147
Lgr6	1.41722653825635e-141	2.32685630577929	0.519	0.062	2.73524721883476e-137
Slc25a48	6.57288964582399e-151	2.32669037663492	0.51	0.049	1.26856770164403e-146
Nectin4	8.76007881885892e-234	2.32149690672456	0.98	0.351	1.69069521203977e-229
Col4a2	6.71742383474778e-190	2.3214114925543	0.96	0.427	1.29646280010632e-185
Ddx58	1.71318583156203e-224	2.3204312812476	0.982	0.393	3.30644865491471e-220
Zfp750	7.72684206962139e-168	2.32041106153404	0.607	0.074	1.49128051943693e-163
Clmn	5.03184627750753e-243	2.31648934962071	0.996	0.623	9.71146331558954e-239
Tbc1d1	7.69037924255627e-238	2.31642693107253	0.982	0.402	1.48424319381336e-233
Kif26a	2.46144311407508e-167	2.3120517327776	0.607	0.073	4.75058521016491e-163
Wtip	1.4808404563192e-218	2.30706540205164	0.92	0.242	2.85802208069606e-214
Hbq1b	6.10994848364473e-148	2.30531304564457	0.464	0.035	1.17922005734343e-143
Plek2	1.69560673517257e-152	2.29785727439568	0.506	0.045	3.27252099888306e-148
Dok1	1.22322028755942e-210	2.29776305060859	0.899	0.226	2.36081515498968e-206
Pvr	6.11808511694972e-195	2.29578999537974	0.79	0.146	1.1807904275713e-190
Atp10b	3.90999807398908e-148	2.29354766900011	0.468	0.036	7.54629628279893e-144
Mfsd10	1.5805171498732e-203	2.29173177280128	0.81	0.146	3.05039809925527e-199
Snai2	3.79814390338131e-137	2.29023292833024	0.527	0.069	7.33041773352592e-133
Apol9a	2.47062672477778e-138	2.28782453960813	0.501	0.057	4.76830957882112e-134
Proser2	2.56160363593515e-200	2.28572172743877	0.792	0.134	4.94389501735484e-196
Fzd2	4.31414620378895e-206	2.28446513171254	0.819	0.145	8.32630217331268e-202
Pwwp2b	2.29309070905969e-214	2.2840539377226	0.909	0.226	4.42566506848521e-210
Elf1	4.72829699318569e-229	2.28099667844119	0.967	0.322	9.12561319684839e-225
Gdf5	6.65112839186763e-141	2.27525910412496	0.43	0.029	1.28366777963045e-136
Itgb6	1.0382148139682e-147	2.27481801176209	0.468	0.036	2.00375459095862e-143
Ttll10	4.02848375456806e-129	2.27304601949797	0.433	0.039	7.77497364631636e-125
Gimap9	2.93330868715973e-162	2.27077521747981	0.563	0.058	5.66128576621828e-158
Arntl2	3.44701081907544e-173	2.26995968431482	0.645	0.085	6.6527308808156e-169
Itga5	1.40796321170186e-183	2.26740898780741	0.713	0.104	2.7173689985846e-179
Lima1	4.30446302944657e-215	2.26506455710908	0.927	0.253	8.30761364683188e-211
Stk3	1.43821212394521e-242	2.26237293640602	0.991	0.553	2.77574939921426e-238
Nucb2	6.19358833589662e-195	2.26055126970133	0.861	0.214	1.19536254882805e-190
Hist1h2bj	2.00740857062261e-185	2.25954719433485	0.938	0.36	3.87429854130163e-181
Vegfc	6.12901639383042e-160	2.25659141452407	0.62	0.088	1.18290016400927e-155
Hist1h3c	1.24983275384346e-197	2.25622830730791	0.974	0.483	2.41217721491787e-193
Cbx2	6.32403664406825e-168	2.25513	0.572	0.056	1.22053907230517e-163
Akap13	3.58306359076975e-227	2.25462762265309	0.951	0.261	6.91531273018561e-223
Phldb3	6.5773706642969e-141	2.25159509428566	0.494	0.051	1.2694325382093e-136
Wasf2	6.08877747987186e-263	2.25040771871051	1	0.719	1.17513405361527e-258
Gjb3	5.16311334665348e-137	2.25037259654177	0.369	0.013	9.96480875904121e-133
Etv4	2.67804419596273e-181	2.24788187707242	0.797	0.171	5.16862529820807e-177
Wnt7b	6.20415472083804e-212	2.24683040316619	0.971	0.421	1.19740186112174e-207
Hspb1	2.57242003858678e-248	2.2456885394132	1	0.668	4.96477067447249e-244
Mmgt2	2.9639866409458e-183	2.24410838967867	0.773	0.151	5.72049421702539e-179
Irf1	1.70247224371554e-219	2.24157103044736	0.954	0.289	3.28577143037099e-215
Cd24a	1.7442239672497e-245	2.24123527174928	1	0.745	3.36635225679192e-241
Nek8	1.62177453274262e-163	2.23629424889931	0.609	0.078	3.13002484819326e-159
Irx1	3.18429316036857e-204	2.2362340729171	0.965	0.437	6.14568579951135e-200
Myo1d	1.84875915346559e-211	2.2329645888175	0.89	0.207	3.56810516618858e-207
Fbln7	1.33189464093285e-131	2.23019438872771	0.583	0.105	2.57055665700041e-127
Tnfrsf23	4.12768728055091e-123	2.22983803617963	0.406	0.034	7.96643645146326e-119
Ddx54	2.91386777231104e-229	2.22889327503088	0.976	0.374	5.6237648005603e-225
Gm20219	3.23302487558749e-185	2.22690400659949	0.826	0.192	6.23973800988386e-181
Ccnd2	1.34132345448561e-174	2.22626267803755	0.717	0.121	2.58875426715724e-170
Klf4	6.42056105541176e-168	2.22236142002229	0.729	0.141	1.23916828369447e-163
Atp8b1	9.3346041410634e-162	2.21765165140723	0.609	0.078	1.80157859922524e-157
Pak4	7.86355958955114e-212	2.21267850354246	0.932	0.245	1.51766700078337e-207
Hist1h3b	1.82422911780246e-189	2.20949958621843	0.96	0.475	3.52076219735875e-185
Ptx3	1.0093003842789e-163	2.20864774670507	0.693	0.123	1.94794974165828e-159
Pycr1	8.0599097934637e-138	2.20760901454061	0.455	0.039	1.55556259013849e-133
Traf1	1.04863777979832e-192	2.20400789812047	0.834	0.175	2.02387091501077e-188
Ptges	2.01995280442807e-138	2.19903367378499	0.698	0.17	3.89850891254618e-134
Gdpd1	3.51490309714895e-234	2.19260495033806	0.993	0.626	6.78376297749748e-230
Clec2d	1.49020659683232e-221	2.19205437271825	0.985	0.516	2.87609873188638e-217
Rest	7.4396146829896e-192	2.19158113086242	0.846	0.19	1.43584563381699e-187
Wwtr1	2.26308952455169e-254	2.19102961782866	1	0.686	4.36776278238477e-250
Cyb561	1.66042245744174e-230	2.19039472516056	0.989	0.439	3.20461534286257e-226
Trip6	1.07432525259256e-198	2.18937026519079	0.887	0.227	2.07344773750363e-194
Serinc5	1.70586578388486e-247	2.18535583860718	1	0.714	3.29232096289778e-243
S100a10	4.51034560875393e-252	2.18462746638036	1	0.667	8.70496702489508e-248
Hook2	7.93047710771756e-218	2.18452121930885	0.973	0.381	1.53058208178949e-213
Helz2	2.81805467180855e-165	2.17957286134903	0.808	0.208	5.4388455165905e-161
Bicdl2	1.20995321712408e-135	2.17689914830323	0.424	0.03	2.33520970904947e-131
Palld	8.66073210520331e-228	2.17523752109739	0.984	0.444	1.67152129630424e-223
Mlxip	3.47899640804243e-232	2.17296809695582	0.991	0.472	6.71446306752188e-228
Zfp469	1.50221720072083e-134	2.16559776896124	0.495	0.058	2.89927919739119e-130
Oasl1	5.84687058553267e-99	2.1619915498787	0.527	0.112	1.1284460230078e-94
Vangl1	2.29888892483487e-171	2.16046720343666	0.715	0.122	4.43685562493129e-167
Inava	1.22010135243833e-206	2.16043742086207	0.89	0.194	2.35479561020597e-202
Kirrel	6.95843044832932e-202	2.15679342893309	0.91	0.239	1.34297707652756e-197
Tmem54	4.18254748727825e-128	2.15623557354413	0.43	0.037	8.07231665044703e-124
Dhcr7	9.42472831357685e-216	2.1560638180601	0.976	0.399	1.81897256452033e-211
Elovl7	2.74601558733691e-230	2.15547855433325	0.993	0.55	5.29981008356024e-226
Syt8	2.74041120334072e-120	2.15173261827412	0.437	0.047	5.28899362244759e-116
Trib3	1.96728539433401e-124	2.15119792515337	0.413	0.035	3.79686081106464e-120
Hoxb2	2.15376942756265e-137	2.15041732561609	0.47	0.044	4.15677499519591e-133
Tspan1	2.97494626337923e-112	2.14531352858106	0.393	0.038	5.74164628832191e-108
Slc35g1	2.51092999302847e-136	2.14406934040075	0.534	0.071	4.84609488654495e-132
Prc1	7.87902177868604e-168	2.14283151144789	0.7	0.115	1.52065120328641e-163
Slc6a2	1.41206132413088e-128	2.1424195897066	0.411	0.031	2.7252783555726e-124
Acpp	4.46193430010057e-129	2.14189703409168	0.344	0.01	8.61153319919411e-125
D930048N14Rik	3.28090946874091e-135	2.14156413565625	0.49	0.054	6.33215527466996e-131
Cdh13	7.66113962715793e-170	2.14113768879127	0.83	0.227	1.47859994804148e-165
Pcgf3	9.99359311101051e-233	2.13975029439528	0.991	0.484	1.92876347042503e-228
Ovol1	4.85508767747415e-124	2.13753755318062	0.384	0.025	9.37031921752511e-120
Ftsj3	1.0116622757417e-195	2.13706861355701	0.921	0.309	1.95250819218148e-191
Tlr5	6.78432570555365e-125	2.13392288006299	0.373	0.021	1.30937486117185e-120
Shox2	2.31021974128879e-125	2.13281050098014	0.384	0.024	4.45872410068736e-121
Rcn1	8.15241022591327e-194	2.1319675226525	0.92	0.292	1.57341517360126e-189
Efna1	3.04372514583145e-161	2.1306716643548	0.704	0.13	5.87438953145471e-157
Rara	4.24468667681425e-191	2.12953271305816	0.912	0.257	8.19224528625151e-187
Piezo1	1.09818741026131e-185	2.1284965624276	0.806	0.155	2.11950170180433e-181
Klf3	1.10015659647752e-237	2.12553164960466	0.996	0.551	2.12330223120161e-233
Cracr2b	4.08716743347602e-181	2.12338154615897	0.834	0.2	7.88823314660872e-177
Eps8l2	1.65046856680711e-207	2.12286972264357	0.947	0.281	3.18540433393772e-203
Esm1	2.46817990373677e-83	2.12182360204568	0.316	0.036	4.76358721421196e-79
Hist1h2bk	1.74351317649576e-166	2.12089770751572	0.903	0.345	3.36498043063682e-162
Rnd3	5.5346096301972e-186	2.11502424060696	0.859	0.216	1.06817965862806e-181
C1qtnf1	3.03140540570455e-138	2.1143159603747	0.631	0.117	5.85061243300979e-134
Actl6a	1.15773798168564e-191	2.11025126824828	0.903	0.261	2.23443430465328e-187
Lpar2	5.70829977872614e-143	2.11003008420454	0.589	0.09	1.10170185729415e-138
Mknk2	3.55383438829922e-245	2.10781562483308	0.993	0.66	6.8589003694175e-241
Pkp3	2.23237648130497e-154	2.10504893519935	0.634	0.098	4.3084866089186e-150
Col6a3	9.35070345492677e-90	2.10116549174838	0.402	0.063	1.80468576680087e-85
Serpinh1	3.7677889368242e-217	2.1001938820453	0.996	0.542	7.2718326480707e-213
Tmem102	1.28991671248891e-132	2.09761763997287	0.49	0.056	2.4895392551036e-128
Clca3b	2.61853387069388e-98	2.09740753189079	0.311	0.021	5.05377037043919e-94
Col4a5	6.49847719737005e-157	2.09689553500194	0.695	0.13	1.25420609909242e-152
Pafah1b3	6.51649435488481e-225	2.09348682835657	0.984	0.466	1.25768341049277e-220
Slfn3	6.22206223924335e-121	2.09277802111396	0.481	0.064	1.20085801217397e-116
Ngf	1.11263515892508e-120	2.09227912365038	0.488	0.067	2.14738585672541e-116
Il1rn	1.20594341661344e-157	2.09220844448639	0.74	0.154	2.32747079406393e-153
Rerg	1.24898853637796e-142	2.08941984941211	0.587	0.087	2.41054787520946e-138
Dram1	2.0475996861552e-142	2.08937105175156	0.585	0.087	3.95186739427953e-138
Mcm6	3.11736584613479e-187	2.08703305140557	0.899	0.251	6.01651608304014e-183
Ifi205	5.47455296430486e-116	2.08622933868086	0.444	0.053	1.05658872211084e-111
Plekha2	1.24354606497907e-188	2.08489168873144	0.885	0.232	2.4000439054096e-184
Dbf4	2.20489073026153e-134	2.08436046724719	0.53	0.07	4.25543910940475e-130
Cdk1	1.04478613204881e-195	2.08222192630604	0.945	0.295	2.01643723485421e-191
Top2a	1.75470227895664e-148	2.08201583447417	0.715	0.154	3.38657539838632e-144
Casp6	2.07239230940791e-163	2.08152959645835	0.724	0.137	3.99971715715726e-159
Btc	7.3744741946738e-120	2.07928638562451	0.386	0.029	1.42327351957204e-115
Mansc1	9.67375165397183e-160	2.07789450932049	0.726	0.143	1.86703406921656e-155
Nradd	8.50088665133221e-151	2.07640660097832	0.671	0.123	1.64067112370712e-146
Efnb2	4.61322508961546e-172	2.07545927372333	0.85	0.234	8.90352442295784e-168
Yap1	6.8757768759506e-230	2.07412403023861	0.995	0.533	1.32702493705847e-225
Col9a1	2.61625454856025e-102	2.07219870945544	0.342	0.028	5.04937127872128e-98
Cgn	5.49533304063285e-159	2.07116647957768	0.72	0.142	1.06059927684214e-154
Smarce1	1.02580387984443e-216	2.06845545111116	0.984	0.4	1.97980148809975e-212
Hes1	2.53201061039116e-154	2.06823235277633	0.751	0.179	4.88678047805495e-150
Trip10	2.00279917617855e-175	2.0665686760064	0.812	0.18	3.8654024100246e-171
Brinp3	2.91842729292188e-194	2.05957899456444	0.952	0.399	5.63256467533922e-190
Artn	1.98363470454676e-121	2.05796357713398	0.468	0.058	3.82841497977526e-117
Ly6a	3.37414333577444e-133	2.05376564071592	0.611	0.109	6.51209663804466e-129
Espn	7.32305454852377e-96	2.05276409067545	0.492	0.102	1.41334952786509e-91
Trim24	6.70674559631815e-192	2.04976099870658	0.934	0.315	1.2944019000894e-187
Dhx40	3.3313432786447e-227	2.04948536178911	0.995	0.532	6.42949252778428e-223
Psapl1	7.14863440922577e-109	2.04883580310325	0.366	0.031	1.37968644098057e-104
Anxa11	4.28861787422456e-196	2.04665985509331	0.931	0.283	8.2770324972534e-192
Sbspon	2.43609146179148e-121	2.0460057629646	0.367	0.022	4.70165652125756e-117
Gstt3	1.26931645145323e-142	2.04519161794939	0.622	0.105	2.44978075130474e-138
B3gnt2	1.43521180025806e-167	2.04176738319009	0.832	0.222	2.76995877449806e-163
Trp53bp2	4.7881224656597e-219	2.04027526159232	0.991	0.504	9.24107635872322e-215
Cldn23	6.34994747500034e-115	2.03842098784903	0.397	0.037	1.22553986267507e-110
Zfp53	4.52987850366804e-132	2.03802852655769	0.554	0.084	8.74266551207931e-128
Cxcl17	7.39416842167693e-108	2.03159798416439	0.309	0.014	1.42707450538365e-103
Pld2	1.58774897628504e-194	2.0292717732821	0.938	0.3	3.06435552423012e-190
Bmp2	1.57563211662259e-105	2.02849607200306	0.455	0.069	3.0409699850816e-101
Dcakd	1.08271671383034e-239	2.02551923375707	0.998	0.626	2.08964325769256e-235
Baiap2l1	9.97408440882177e-142	2.02547392261316	0.47	0.037	1.9249982909026e-137
Nusap1	7.68466713466356e-132	2.02508815387192	0.6	0.104	1.48314075699007e-127
Tmem40	1.08640093730988e-110	2.02469288412483	0.358	0.027	2.09675380900807e-106
Sh3d19	7.9552401398298e-225	2.02281532819659	0.998	0.48	1.53536134698715e-220
Rin1	6.55497008955852e-126	2.0199321289214	0.461	0.05	1.26510922728479e-121
Tc2n	4.75654198046159e-116	2.01790278979442	0.371	0.026	9.18012602229088e-112
Pus10	5.08630665198119e-182	2.01680941348691	0.898	0.271	9.8165718383237e-178
Limd1	1.25846712167789e-200	2.01585863122589	0.963	0.349	2.42884154483834e-196
Arhgef19	1.02760138732472e-196	2.01585863122589	0.956	0.345	1.98327067753671e-192
Dkk3	4.18499540535335e-213	2.01060748269655	0.993	0.644	8.07704113233196e-209
Txnip	1.74981648512147e-221	2.00865327056073	0.998	0.702	3.37714581628444e-217
2310030G06Rik	7.33696372232114e-124	2.0060969865226	0.457	0.051	1.41603399840798e-119
Iffo2	1.51327738462943e-188	2.00609490346341	0.96	0.441	2.92062535233479e-184
Metrnl	9.4605755138959e-168	2.00590133116634	0.799	0.18	1.82589107418191e-163
Sh3bp2	1.60852785076505e-191	2.00520250012436	0.934	0.284	3.10445875197654e-187
Lrrfip1	3.92935059516019e-243	2.00405973690835	0.998	0.663	7.58364664865917e-239
Apln	2.72772586285751e-57	2.00364639306994	0.439	0.139	5.26451091531499e-53
Sh3pxd2a	2.10170482159955e-196	2.00322394724405	0.958	0.352	4.05629030568714e-192
Fosl2	6.88434984626554e-214	2.0010595700762	0.991	0.563	1.32867952032925e-209
Eif4ebp1	2.95483915726131e-135	2.00033820605282	0.788	0.237	5.70283957351432e-131
Grhl3	3.52063398627038e-110	2.00026174548213	0.389	0.038	6.79482359350183e-106
Klf6	5.98316080351985e-239	1.99987811295816	0.996	0.704	1.15475003507933e-234
Smurf2	6.73761441978053e-247	1.99934577781068	0.996	0.702	1.30035958301764e-242
Adgre5	3.14691590224962e-176	1.9954016702197	0.905	0.286	6.07354769134177e-172
Srd5a1	7.14237377312343e-168	1.99398675195941	0.867	0.268	1.37847813821282e-163
Smim22	4.78545463968892e-120	1.99355620379212	0.424	0.041	9.23592745459961e-116
Ehd2	3.0579374865643e-186	1.9928658801629	0.921	0.287	5.9018193490691e-182
Ier5l	2.53481074451538e-179	1.99262791184639	0.863	0.216	4.89218473691468e-175
Ascc2	1.06599852879729e-191	1.98760399016665	0.951	0.365	2.05737716057878e-187
Riox2	5.56082179561784e-160	1.98696780904294	0.814	0.212	1.07323860655424e-155
Ccnb2	5.30826896002645e-135	1.98622072618542	0.667	0.144	1.0244959092851e-130
Rras2	2.22633539847188e-183	1.98590147099575	0.894	0.247	4.29682731905072e-179
Tmem95	6.03388071136775e-70	1.98539380154126	0.305	0.045	1.16453897729397e-65
Ddah2	7.20714055397761e-210	1.98414438397741	0.985	0.472	1.39097812691768e-205
Ier2	7.78751795414273e-186	1.98406744230103	0.936	0.322	1.50299096514955e-181
Chek2	1.45934030119834e-139	1.98382893071562	0.618	0.106	2.8165267813128e-135
Gpc4	7.2308669815468e-136	1.9834022742496	0.62	0.114	1.39555732743853e-131
Ifi203	2.1716765716803e-105	1.98269647780647	0.426	0.055	4.19133578334298e-101
Mybpc2	5.82292045995705e-100	1.98249124593336	0.342	0.03	1.12382364877171e-95
Pgd	2.13349216034164e-212	1.98222482350078	0.993	0.486	4.11763986945937e-208
4930523C07Rik	1.60863292691273e-135	1.98118387509876	0.638	0.121	3.10466154894157e-131
Prss23	7.59293626656366e-207	1.98044114577183	0.991	0.601	1.46543669944679e-202
Cbx1	5.35720980975393e-234	1.97927949805731	0.998	0.622	1.03394149328251e-229
Tnfaip3	2.30666486716551e-108	1.97780039154761	0.51	0.091	4.45186319362943e-104
Prkab1	7.32916914925633e-171	1.97384372513561	0.872	0.259	1.41452964580647e-166
Mtfr1	3.67399515118193e-190	1.9733249477092	0.952	0.342	7.09081064178112e-186
Vps37b	2.81795444791442e-188	1.97118331407281	0.956	0.416	5.43865208447484e-184
Pgap2	5.25932558127638e-158	1.96947545699546	0.792	0.19	1.01504983718634e-153
Plekhg6	2.18759844111075e-100	1.96905413094474	0.373	0.041	4.22206499134375e-96
Phactr4	5.05626819567546e-186	1.96558345702669	0.934	0.314	9.75859761765364e-182
Ccna2	2.87973112313671e-144	1.96538239755175	0.764	0.193	5.55788106765384e-140
Npm3	5.63665902249677e-174	1.96497580076654	0.89	0.267	1.08787519134188e-169
Prkx	6.29005541917295e-192	1.96385721967468	0.963	0.414	1.21398069590038e-187
Rbpj	1.02882102490203e-187	1.96218103689013	0.954	0.417	1.98562457806092e-183
Col18a1	2.05771458759108e-157	1.95821140898543	0.857	0.268	3.97138915405079e-153
Ect2	4.33705717109065e-121	1.95340226470556	0.49	0.065	8.37052034020495e-117
Traf3ip2	1.9762066158299e-119	1.95040637448975	0.514	0.079	3.81407876855171e-115
Atp2c2	1.36139003068902e-99	1.94913453874647	0.375	0.042	2.6274827592298e-95
Col3a1	7.20242118290916e-90	1.94824003876621	0.503	0.111	1.39006728830147e-85
3110082I17Rik	3.75306461247112e-168	1.94701581381726	0.867	0.243	7.24341470206927e-164
Zbp1	1.96811658590728e-126	1.94548293674628	0.881	0.382	3.79846501080104e-122
Il23a	3.82749175319106e-102	1.94410396003772	0.331	0.024	7.38705908365875e-98
Ptpn3	1.92358665599569e-188	1.94330456958448	0.956	0.352	3.71252224607168e-184
Abhd11	2.42458408663268e-237	1.94273589968229	0.998	0.729	4.67944728720107e-233
Ptrh2	2.39813767816683e-198	1.94174954120326	0.969	0.428	4.62840571886198e-194
Dctd	1.84211507471595e-118	1.93920163473789	0.49	0.068	3.55528209420179e-114
Wls	9.1172471519861e-230	1.93730832863389	0.995	0.733	1.75962870033332e-225
Tedc1	1.30397306616554e-116	1.9368305767027	0.512	0.081	2.51666801769948e-112
Pde7a	2.82307871264539e-222	1.93673222469206	0.996	0.529	5.4485419154056e-218
Mmp12	1.51801737267908e-75	1.93653793478244	0.378	0.068	2.92977352927063e-71
Stat6	1.35463316598068e-164	1.93615509575754	0.83	0.213	2.61444201034272e-160
Ephb3	5.10943701044236e-133	1.93299359579243	0.596	0.103	9.86121343015375e-129
Col12a1	1.43869315246608e-118	1.93271109623321	0.543	0.094	2.77667778425954e-114
Mapk13	7.98178596800904e-198	1.9278346755907	0.984	0.422	1.54048469182574e-193
Shtn1	7.68667862982276e-227	1.92743697684314	0.996	0.626	1.48352897555579e-222
Nck2	9.68730200171782e-169	1.92717845304733	0.885	0.284	1.86964928633154e-164
Ifitm2	6.68853779761002e-176	1.92470722515191	0.931	0.329	1.29088779493873e-171
Car13	1.92230208286619e-138	1.92363366035176	0.653	0.125	3.71004301993175e-134
Lrrc26	2.95953363524165e-105	1.92266676540676	0.41	0.05	5.71189991601638e-101
Nxn	3.50868400631662e-140	1.92181496783478	0.72	0.17	6.77176013219107e-136
Hmga2	1.43569520292831e-95	1.92103059947439	0.267	0.01	2.77089174165164e-91
Mob1b	6.92523998959983e-174	1.92061531407386	0.909	0.326	1.33657131799277e-169
Sh3tc2	8.46409281339565e-117	1.91744106952459	0.537	0.093	1.63356991298536e-112
Tmod3	5.19001491506004e-238	1.9164929650914	1	0.742	1.00167287860659e-233
Tubb6	1.25386722056405e-167	1.91628587313766	0.91	0.316	2.41996373568863e-163
AI467606	2.62693138039268e-126	1.91618863112387	0.592	0.11	5.06997756415787e-122
Nectin2	7.39271557372569e-165	1.91566678855726	0.859	0.24	1.42679410572906e-160
B4galt1	1.00643065617069e-200	1.91368735054716	0.982	0.514	1.94241116640942e-196
Tmem30b	9.19512963433699e-104	1.91091471294544	0.419	0.055	1.77466001942704e-99
Plekhg2	6.7371499915368e-178	1.90889879541142	0.927	0.335	1.3002699483666e-173
Sp6	2.93923367749443e-105	1.90616559371749	0.395	0.044	5.67272099756424e-101
S1pr2	6.30830772872534e-133	1.90482836622832	0.58	0.092	1.21750339164399e-128
Samd9l	1.03470102775329e-133	1.90449233143437	0.706	0.164	1.99697298356385e-129
Acta2	2.06420066782009e-112	1.90410556429809	0.563	0.11	3.98390728889277e-108
Lpp	2.79846144021581e-235	1.90385840524561	0.996	0.675	5.40103057961652e-231
Adamts14	1.79875475866489e-97	1.90208663885991	0.351	0.035	3.47159668422325e-93
Agmo	1.27110190494818e-150	1.90207975682832	0.77	0.181	2.45322667654999e-146
Abca12	7.87466617215494e-106	1.90122427815128	0.256	0.002	1.5198105712259e-101
Ly6g6g	4.28700732928004e-99	1.89948671917828	0.347	0.032	8.27392414551047e-95
Smc2	1.24734379021888e-116	1.89712975894013	0.55	0.1	2.40737351512244e-112
N4bp2	2.65556162031405e-131	1.89607469775391	0.658	0.139	5.12523392720612e-127
C1qtnf12	1.0011466652306e-153	1.89429427649246	0.79	0.198	1.93221306389505e-149
Hdac1	1.63818769625147e-186	1.89424162765722	0.96	0.437	3.16170225376533e-182
Pdlim7	1.70704825686738e-209	1.8931909552808	0.996	0.619	3.29460313575404e-205
Slc44a3	1.00676314067187e-99	1.89312842311791	0.327	0.025	1.94305286149671e-95
F2rl1	3.0855673148438e-96	1.89111353815327	0.325	0.027	5.95514491764854e-92
Nhp2	2.19984410201748e-156	1.89100809072327	0.835	0.235	4.24569911689374e-152
Knop1	1.89167814207102e-179	1.88990624043584	0.934	0.339	3.65093881419706e-175
Smoc1	2.21889330943434e-124	1.88968882235522	0.684	0.17	4.28246408720827e-120
Shb	6.73269133706895e-113	1.88653492321418	0.519	0.088	1.29940942805431e-108
Dock7	4.22174729144389e-219	1.8863604998316	0.995	0.625	8.1479722724867e-215
Lamb1	8.21299850112432e-195	1.88580874218849	0.982	0.43	1.58510871071699e-190
Slc45a3	8.73751188115011e-107	1.8854298196542	0.439	0.059	1.68633979306197e-102
Prelid2	4.88677822474961e-84	1.88486132486802	0.355	0.05	9.43148197376674e-80
Stk26	2.028603693231e-99	1.88445537835997	0.305	0.018	3.91520512793583e-95
Ocln	1.09552284212526e-152	1.88388439351935	0.823	0.235	2.11435908530175e-148
Cdk4	2.09815158175063e-217	1.88373715986321	0.993	0.58	4.04943255277872e-213
Dock11	3.99798077149933e-159	1.88310429935952	0.848	0.241	7.71610288899371e-155
Col4a6	1.18787688644107e-105	1.88261648819827	0.442	0.062	2.29260239083127e-101
Chdh	7.03418965891232e-149	1.88258076868815	0.729	0.153	1.35759860417008e-144
Fkbp11	1.72078016762143e-101	1.88034854438911	0.435	0.063	3.32110572350936e-97
Snx7	1.22794649135119e-129	1.87914994331615	0.629	0.126	2.3699367283078e-125
Prrg2	1.73043100598234e-129	1.87820764549851	0.673	0.152	3.33973184154592e-125
Cenpa	5.54068665363532e-120	1.87787059286355	0.558	0.097	1.06935252415162e-115
Ralb	2.844784142834e-206	1.87723497308056	0.984	0.633	5.49043339566962e-202
Afap1	1.87071012199994e-214	1.87710544007144	0.993	0.584	3.61047053545988e-210
Plekha7	1.5246484656272e-161	1.87533134403581	0.888	0.308	2.94257153866049e-157
Micall2	3.33697798089141e-155	1.87347008007855	0.848	0.251	6.44036750312042e-151
Xpnpep1	7.27212987997518e-225	1.87104769436733	0.996	0.729	1.40352106683521e-220
Fndc3a	9.5317668571756e-203	1.87010065377234	0.985	0.539	1.83963100343489e-198
Hist1h2bb	3.28615935486282e-166	1.87005525910408	0.956	0.594	6.34228755488525e-162
Phf13	1.25622822968361e-156	1.86855959614896	0.832	0.228	2.42452048328937e-152
Mpzl1	7.71869057558032e-223	1.86855366280164	0.995	0.597	1.489707281087e-218
Rbms1	2.13465981575807e-231	1.86777732943894	0.991	0.716	4.11989344441307e-227
Ovol2	2.1923710482138e-99	1.86738984381394	0.351	0.033	4.23127612305264e-95
Nup210	9.41953284750041e-158	1.86700651895899	0.863	0.273	1.81796983956758e-153
Snx18	3.22671217124795e-198	1.86603990564049	0.991	0.68	6.22755449050854e-194
Sntb2	5.77741835612489e-170	1.86391238273869	0.92	0.332	1.1150417427321e-165
Agbl5	4.9018758213591e-142	1.86300214060722	0.79	0.225	9.46062033522307e-138
Rflnb	2.30352662326272e-170	1.86158515609735	0.947	0.381	4.44580638289705e-166
Abcc1	4.74779354896041e-160	1.85852385618575	0.899	0.297	9.1632415494936e-156
Dlgap5	3.32156816635548e-96	1.85694742610362	0.419	0.062	6.41062656106608e-92
Erf	1.85321170182545e-197	1.8565709133042	0.989	0.54	3.57669858452311e-193
Irx5	1.72841618855194e-127	1.85598135878794	0.656	0.143	3.33584324390525e-123
Tmc4	4.5702660162266e-115	1.85112635008572	0.634	0.154	8.82061341131734e-111
Cldn1	4.56204336986331e-149	1.84830178689509	0.631	0.095	8.80474370383619e-145
Prom1	2.55856267108632e-73	1.84726365941819	0.706	0.342	4.93802595519659e-69
Ccdc125	1.16138417199437e-97	1.84341230199679	0.367	0.04	2.24147145194913e-93
Arhgef28	5.34367240245199e-150	1.84313963668319	0.808	0.213	1.03132877367323e-145
Kif11	7.97647549468057e-107	1.84277862342026	0.53	0.101	1.53945977047335e-102
Rbp1	3.21517819215388e-158	1.84240770294814	0.962	0.546	6.20529391085699e-154
Rnf213	1.95469177720437e-133	1.84073052674993	0.94	0.46	3.77255513000444e-129
Trim25	2.2497798306136e-147	1.83583909722859	0.874	0.294	4.34207507308424e-143
Ptbp1	1.51672396417536e-223	1.83422188804446	0.996	0.718	2.92727725085845e-219
Mdfi	1.59357350644159e-177	1.83419525892656	0.96	0.396	3.07559686743226e-173
Galnt2	5.6280036622304e-207	1.83366880118867	0.996	0.604	1.08620470681047e-202
Casp1	2.1088957877303e-110	1.83322778376236	0.567	0.117	4.07016887031949e-106
Tgfbi	1.50931320344618e-140	1.83141018335972	0.815	0.25	2.91297448265113e-136
Tec	2.23826557051614e-118	1.83066343547967	0.554	0.096	4.31985255109615e-114
Il34	1.81095538521867e-143	1.83048203049459	0.764	0.187	3.49514389347203e-139
Fbln2	9.24062876429405e-116	1.83018810625901	0.658	0.163	1.78344135150875e-111
2810408A11Rik	4.47279146071203e-93	1.82768098811401	0.296	0.02	8.63248751917422e-89
Vasn	3.67615247133405e-144	1.8275049607973	0.737	0.168	7.09497426967472e-140
Sav1	2.01163220745431e-182	1.82293045801759	0.965	0.437	3.88245016038683e-178
Klhl21	1.2893479698003e-134	1.82188808656856	0.7	0.158	2.48844158171458e-130
Eif3b	3.21296361907643e-206	1.82181442335271	0.996	0.631	6.20101978481752e-202
Ripk2	1.39063773818524e-124	1.82021675583091	0.697	0.175	2.68393083469752e-120
Vars	1.3495339406766e-216	1.81810924473497	0.993	0.727	2.60460050550584e-212
Tnfrsf10b	1.91212471205054e-108	1.81664565024062	0.492	0.08	3.69040069425754e-104
Smc4	1.64424897040512e-143	1.81586375830814	0.823	0.253	3.17340051288189e-139
Map3k20	9.62916919620779e-147	1.81550789641993	0.803	0.217	1.8584296548681e-142
Mab21l4	8.92539687142246e-85	1.81372433747758	0.283	0.022	1.72260159618453e-80
Mme	2.86751919795794e-78	1.81360710538211	0.342	0.05	5.53431205205883e-74
Trappc6a	1.3937501059131e-145	1.81262082262855	0.846	0.271	2.68993770441227e-141
2510039O18Rik	2.0907964955324e-232	1.81143111414742	0.998	0.743	4.03523723637753e-228
Mlkl	4.09332203289838e-96	1.81129984819128	0.463	0.082	7.90011152349387e-92
Pdgfb	2.78813166852386e-145	1.80829100995507	0.907	0.359	5.38109412025105e-141
Cdca4	1.19452955286141e-138	1.80779107571413	0.764	0.201	2.30544203702252e-134
Tmem43	4.6212518051906e-175	1.80362969388101	0.962	0.42	8.91901598401785e-171
Plcd3	6.38893870019085e-144	1.80349473762132	0.788	0.211	1.23306516913683e-139
Itpripl2	3.32752714844063e-159	1.8020455488643	0.894	0.272	6.42212739649041e-155
Rhod	1.51371844617888e-146	1.80186719280732	0.85	0.262	2.92147660112523e-142
Galk1	9.02451325449023e-159	1.79825820291956	0.899	0.291	1.74173105811661e-154
Diaph1	1.45540737685366e-180	1.79819640889751	0.967	0.463	2.80893623732757e-176
Pik3c2a	2.66737594280164e-146	1.79689590311124	0.846	0.273	5.14803556960716e-142
Qars	1.2241929149055e-175	1.79653022123996	0.962	0.436	2.36269232576761e-171
Fhod1	9.21353034142006e-131	1.79609757683748	0.698	0.16	1.77821135589407e-126
Dusp10	2.26586477954549e-164	1.79439522627504	0.969	0.53	4.3731190245228e-160
Echdc2	2.28325659106079e-138	1.79294846178424	0.861	0.342	4.40668522074732e-134
Slit2	4.68964202299974e-98	1.79051830614281	0.594	0.152	9.0510091043895e-94
Nol9	3.87902138036865e-151	1.78867747765166	0.876	0.302	7.4865112641115e-147
Tjp2	1.85427030478634e-189	1.78766143548287	0.982	0.521	3.57874168823763e-185
Fzd6	6.47616967676637e-118	1.78706570963319	0.644	0.149	1.24990074761591e-113
Trim56	1.69086719894822e-132	1.7863104271316	0.751	0.201	3.26337369397007e-128
Smtnl2	4.29065942139223e-71	1.78599544995238	0.382	0.079	8.280972683287e-67
Chaf1b	1.58139388109491e-93	1.78494508272757	0.453	0.08	3.05209019051318e-89
Ltbp4	3.27528936961728e-130	1.78287792575133	0.786	0.233	6.32130848336134e-126
Tmprss13	2.72457266934872e-95	1.78118042538541	0.269	0.01	5.25842525184303e-91
Trp63	9.98146434411489e-84	1.77793430703369	0.399	0.067	1.92642261841417e-79
Lmntd2	6.90265728502276e-87	1.77679278976592	0.329	0.036	1.33221285600939e-82
Fmnl3	5.58309712384494e-148	1.77661872317554	0.83	0.233	1.07753774490207e-143
Bcl2l12	1.10527601196737e-110	1.77642547959091	0.58	0.121	2.13318270309702e-106
Mex3d	7.05711910064816e-157	1.77569714492786	0.921	0.365	1.3620239864251e-152
Resf1	1.28275677822142e-149	1.77480034234846	0.887	0.316	2.47572058196735e-145
Cbfb	1.21411711623985e-176	1.77392938916201	0.965	0.405	2.34324603434292e-172
Grb7	2.70827874420927e-115	1.77388451717247	0.616	0.137	5.22697797632389e-111
Trp53i11	2.11571402976101e-153	1.77278491178008	0.947	0.526	4.08332807743875e-149
Gmds	1.18834681579893e-153	1.77076493400002	0.914	0.347	2.29350935449193e-149
9130008F23Rik	3.11407188833826e-91	1.77033958470101	0.417	0.066	6.01015874449283e-87
Col8a1	8.52479539929164e-184	1.76985248276493	0.755	0.122	1.64528551206329e-179
Col14a1	1.86359251905084e-78	1.76837257815746	0.375	0.064	3.59673356176812e-74
Hist1h3d	1.41096452964629e-124	1.7643855424248	0.828	0.317	2.72316154221734e-120
Rasef	2.64721224551927e-88	1.76384391235664	0.289	0.021	5.10911963385218e-84
Eva1b	2.91853408274333e-134	1.76347416382295	0.782	0.219	5.63277077969463e-130
Tlr4	1.81647531959998e-98	1.76062522069079	0.444	0.069	3.50579736682796e-94
Zfp7	2.16933534950621e-121	1.76023463698834	0.675	0.164	4.18681722454699e-117
Hsd17b2	2.64642378254232e-81	1.75907938016526	0.325	0.04	5.10759790030669e-77
Ube2z	5.23536417875516e-215	1.75799224361412	0.993	0.668	1.01042528649975e-210
Itprip	6.9546886623844e-91	1.75791695510996	0.404	0.06	1.34225491184019e-86
Nt5c	3.68072780715844e-220	1.75669853792434	0.996	0.717	7.10380466781579e-216
Cenpf	1.41964523268987e-88	1.75357225412065	0.435	0.077	2.73991529909145e-84
Nedd1	2.83545111454171e-104	1.75350899067592	0.49	0.082	5.4724206510655e-100
Parp14	1.20618621406897e-109	1.75252178822149	0.697	0.191	2.32793939315311e-105
Ecscr	2.2390361960633e-115	1.7514431572077	0.713	0.204	4.32133985840216e-111
Elf4	3.19624473553266e-97	1.75121991719664	0.455	0.076	6.16875233957803e-93
Anpep	5.87888598885285e-85	1.75055206830061	0.36	0.049	1.1346249958486e-80
Rcc1	5.02147299966236e-129	1.74855088578037	0.777	0.24	9.69144288934835e-125
Ttc23	5.40075990516382e-113	1.74820917577711	0.552	0.103	1.04234666169662e-108
Rin3	4.77752337761611e-141	1.7456871952503	0.814	0.224	9.2206201187991e-137
Zc3hav1	3.15682946235811e-148	1.74440858066481	0.887	0.314	6.09268086235116e-144
Evc2	5.64149252525311e-108	1.7432095781245	0.569	0.119	1.08880805737385e-103
Eif4a3	3.76385584705631e-205	1.7426645650501	0.996	0.632	7.26424178481867e-201
Prom2	2.96329916384162e-80	1.74122299575432	0.355	0.053	5.71916738621432e-76
Tmem123	2.87410241178526e-192	1.73734403055449	0.989	0.507	5.54701765474554e-188
Sh3d21	3.18532822747479e-92	1.73458920855792	0.457	0.083	6.14768347902635e-88
Sbsn	3.79173751502799e-90	1.73386284132801	0.505	0.111	7.31805340400402e-86
Ldlrap1	1.42836658560489e-170	1.73371808969446	0.965	0.433	2.75674751021744e-166
Myh14	4.18742652989359e-176	1.73370144809689	0.973	0.519	8.08173320269463e-172
Fam83b	1.65815667303497e-80	1.73109351229596	0.353	0.051	3.20024237895749e-76
Ptpn21	1.20527892980062e-128	1.7281552883667	0.762	0.22	2.32618833451519e-124
Lsm10	3.00113577252813e-160	1.72719104244586	0.914	0.316	5.79219204097928e-156
Iqgap3	2.86169189005104e-97	1.72716890465665	0.505	0.098	5.52306534779851e-93
Ccdc68	2.60054182508978e-84	1.72515269213181	0.296	0.026	5.01904572242328e-80
Spty2d1	9.57932042572671e-134	1.72268774728991	0.797	0.234	1.84880884216525e-129
Ppfibp1	8.68100821157029e-141	1.71961768703524	0.852	0.277	1.67543458483307e-136
Plekhh1	5.06365546314441e-149	1.71816280582176	0.867	0.264	9.77285504386871e-145
Plekhg5	3.07607330099873e-109	1.71672067719525	0.614	0.143	5.93682147092755e-105
Prkci	6.50719824608712e-161	1.71655285769411	0.945	0.409	1.25588926149481e-156
Klf11	6.89950373187192e-97	1.71620166317856	0.501	0.098	1.33160422025128e-92
Zbtb8a	1.13534640767246e-96	1.7124839041851	0.501	0.1	2.19121856680785e-92
Dusp7	2.88015175908019e-203	1.71224048045501	0.998	0.706	5.55869289502476e-199
Eml3	1.17880971630112e-173	1.71137458406632	0.963	0.507	2.27510275246116e-169
Hps1	3.73449920208036e-112	1.71065454249788	0.656	0.164	7.20758346001509e-108
Melk	5.19438578561344e-85	1.70920207436273	0.415	0.073	1.00251645662339e-80
Gale	9.41132308911989e-109	1.70640570572134	0.631	0.159	1.81638535620014e-104
Fchsd1	4.90279935760604e-95	1.70399285175232	0.477	0.088	9.46240276017966e-91
Cd2ap	9.2637665888791e-198	1.70274492388403	0.996	0.63	1.78790695165367e-193
Jag1	2.36799906610173e-114	1.70235999017733	0.673	0.167	4.57023819757634e-110
Morc2a	2.16241155202588e-192	1.70227811609364	0.993	0.603	4.17345429540995e-188
Ifi44	6.54645648272104e-60	1.70213446101067	0.486	0.154	1.26346610116516e-55
Plekhg3	1.2617836614713e-151	1.70102994057426	0.927	0.381	2.43524246663961e-147
Lims1	7.55955520197121e-162	1.70078063099255	0.945	0.428	1.45899415398044e-157
Crybg2	6.87240661794001e-79	1.70058972642326	0.293	0.03	1.32637447726242e-74
Gnai3	1.28351705364145e-180	1.69988881376577	0.98	0.492	2.47718791352799e-176
Syne2	2.21628164221205e-137	1.69981748767465	0.85	0.283	4.27742356946926e-133
Hexdc	5.26907180642034e-107	1.69804233881839	0.625	0.155	1.01693085863913e-102
Trib2	1.61124185300281e-149	1.69745026985011	0.929	0.361	3.10969677629542e-145
Nfya	8.66448930967886e-138	1.69674475710177	0.846	0.283	1.67224643676802e-133
Ctxn1	3.71711994377386e-138	1.69500673688198	0.881	0.327	7.17404149148355e-134
Ltbp2	9.16722302916022e-82	1.69465249312784	0.503	0.124	1.76927404462792e-77
Aldh3a2	1.39820096690966e-171	1.69383769083453	0.973	0.553	2.69852786613565e-167
Itga8	1.13804694057104e-76	1.69336413731834	0.333	0.047	2.19643059530211e-72
Tuft1	2.40517223211089e-120	1.69331057178724	0.676	0.158	4.64198240797402e-116
Ubap2	4.80548547772543e-169	1.69302185946575	0.974	0.492	9.27458697201009e-165
0610040J01Rik	9.1623831459187e-113	1.69299805553621	0.658	0.166	1.76833994716231e-108
G3bp1	3.53556659822533e-144	1.69241516153671	0.899	0.367	6.82364353457488e-140
Fam57a	1.19823961443843e-130	1.69182045105822	0.803	0.245	2.31260245586617e-126
Ptger4	1.64303254507206e-91	1.69138150045632	0.455	0.082	3.17105281198908e-87
Tsr1	4.43545365893787e-148	1.69065549985285	0.912	0.374	8.56042556175009e-144
Hip1r	1.79606899723687e-175	1.68935558817748	0.971	0.483	3.46641316466717e-171
Nipsnap3b	1.06509997333137e-121	1.68880922000245	0.718	0.189	2.05564294852954e-117
Rars	9.63247918561705e-193	1.68636542778887	0.991	0.639	1.85906848282409e-188
Ccdc43	1.12603176740489e-136	1.68537866976809	0.852	0.286	2.17324131109144e-132
Iqcd	2.05635977241729e-78	1.6829066696253	0.338	0.047	3.96877436076537e-74
Kif23	9.52972778022635e-82	1.68284041935642	0.355	0.049	1.83923746158368e-77
Zbtb1	5.87876997549349e-176	1.68277113952658	0.984	0.529	1.13460260527024e-171
Notch2	1.33513191329641e-145	1.68151886107255	0.874	0.276	2.57680459266207e-141
Bbox1	1.09569422993223e-86	1.67873269265621	0.516	0.122	2.11468986376921e-82
Dusp16	3.27240967899645e-189	1.67798151999214	0.987	0.604	6.31575068046315e-185
Lasp1	4.70533711717167e-199	1.67732854766701	0.991	0.72	9.08130063614133e-195
Rgs11	1.95535648759641e-93	1.67729918246063	0.525	0.116	3.77383802106108e-89
Smagp	7.09543586885668e-127	1.67558671878647	0.726	0.18	1.36941912268934e-122
Rbbp8nl	3.58543389713326e-75	1.67499556650555	0.282	0.029	6.9198874214672e-71
Socs6	1.15299615886776e-153	1.67471006335961	0.94	0.411	2.22528258661478e-149
Dap	9.23667369563912e-150	1.67395889880969	0.923	0.342	1.78267802325835e-145
Map3k1	9.2695355123927e-187	1.67344624131395	0.991	0.691	1.78902035389179e-182
Mov10	7.86392994669929e-112	1.67272545868785	0.667	0.17	1.51773847971296e-107
Amotl1	1.78383973331518e-151	1.67253712347023	0.927	0.377	3.4428106852983e-147
Spdl1	4.40844000325642e-80	1.67233016155543	0.309	0.034	8.50828920628489e-76
Tcf7	3.44389520363488e-77	1.67209511059726	0.305	0.036	6.64671774301532e-73
Zfhx3	1.59216392802834e-164	1.67175584527252	0.965	0.45	3.07287638109469e-160
Plekhh2	5.12741620809382e-103	1.6713146061107	0.612	0.152	9.89591328162106e-99
Cdk2	1.1295570136362e-90	1.6710826352543	0.492	0.103	2.18004503631786e-86
Cavin1	2.73224442109048e-135	1.67089753651197	0.861	0.299	5.27323173270462e-131
St8sia6	1.68096721403375e-66	1.67047433225099	0.378	0.083	3.24426672308514e-62
Grasp	2.62991787642621e-115	1.66965114623556	0.7	0.189	5.07574150150258e-111
Vps4b	2.89890720046434e-151	1.66950010128012	0.931	0.4	5.59489089689618e-147
Deptor	3.34964688351299e-87	1.66852241996602	0.516	0.121	6.46481848518007e-83
Sft2d2	2.55444116392144e-145	1.66583145225948	0.901	0.358	4.93007144636838e-141
Pf4	3.65071607033077e-64	1.66470736216987	0.459	0.128	7.04588201573839e-60
Gtf3a	5.2776324582154e-177	1.66386380338408	0.982	0.53	1.01858306443557e-172
Med11	6.20162384140137e-115	1.66211950990755	0.691	0.184	1.19691340139046e-110
Ints2	1.19360312018182e-116	1.6602766515205	0.702	0.184	2.30365402195092e-112
Etv6	2.88701069534792e-162	1.65750826256748	0.96	0.479	5.57193064202148e-158
Lrba	7.30620898822661e-180	1.65723541322873	0.982	0.647	1.41009833472774e-175
Igf2r	2.82007742553482e-177	1.65713432412968	0.985	0.556	5.44274943128221e-173
Junb	1.1460492635006e-176	1.6564706959708	0.989	0.684	2.21187507855616e-172
Adamts1	6.40190231475892e-147	1.65487413300027	0.92	0.356	1.23556714674847e-142
Plekhf2	1.38224391175229e-151	1.65271463219326	0.932	0.393	2.66773074968193e-147
Rbbp8	1.51207464099558e-118	1.65268190166497	0.709	0.185	2.91830405712148e-114
Enpp1	9.60342912703675e-118	1.65137104857226	0.759	0.231	1.85346182151809e-113
Smarcc1	4.22810860767545e-190	1.64895540375131	0.985	0.63	8.16024961281362e-186
Rcor1	6.62862556777698e-144	1.64575163885663	0.907	0.352	1.27932473458096e-139
Rbpms	6.70880425317018e-88	1.64510550741191	0.494	0.106	1.29479922086185e-83
Zbtb7c	7.10040677156857e-76	1.6447237726664	0.313	0.04	1.37037850691273e-71
Ttpa	1.66503157059021e-68	1.64451346174812	0.466	0.128	3.21351093123911e-64
Notch1	2.56098111871335e-171	1.64197558249491	0.984	0.531	4.94269355911676e-167
Blnk	1.66357163683207e-118	1.64156163325718	0.733	0.201	3.2106932590859e-114
Mxra8	9.68697048401054e-127	1.64099289143354	0.907	0.443	1.86958530341403e-122
Aff1	1.86950776160384e-156	1.64011128436582	0.951	0.445	3.60814997989542e-152
Zfp217	4.61683575367723e-99	1.6398399538195	0.536	0.111	8.91049300459705e-95
Pard3	9.91359029757043e-131	1.63974254292507	0.814	0.244	1.91332292743109e-126
Arrdc4	8.10482068225514e-108	1.63801015106025	0.673	0.182	1.56423039167524e-103
Crot	1.03102955647403e-158	1.63783429824179	0.958	0.506	1.98988704399488e-154
Scrn2	4.0441551398532e-93	1.63737070994439	0.589	0.157	7.80521941991667e-89
Frmd6	3.84720052377936e-140	1.63727412768792	0.887	0.32	7.42509701089416e-136
Stx1a	4.12884732847827e-86	1.63599351383644	0.448	0.085	7.96867534396306e-82
Pus7	2.80011635654952e-102	1.63593472805404	0.598	0.142	5.40422456814058e-98
Rarb	7.07092275006741e-106	1.63335448631896	0.656	0.175	1.36468809076301e-101
Prep	1.65487315742263e-122	1.63221956518846	0.768	0.222	3.19390519382567e-118
Ptgs2	1.45840019168349e-53	1.63201803807372	0.367	0.095	2.81471236994914e-49
Lrrk1	1.33768987744362e-89	1.62704279765806	0.484	0.098	2.5817414634662e-85
Nfkb2	1.75308361238598e-100	1.62537286746399	0.585	0.136	3.38345137190495e-96
Usb1	1.66060346014532e-113	1.62441008013319	0.748	0.236	3.20496467808047e-109
Oxld1	5.77124960396514e-111	1.62394870895665	0.695	0.194	1.11385117356527e-106
Tmem154	1.13251833275795e-66	1.62373739859044	0.3	0.045	2.18576038222285e-62
Acap1	8.85168342668005e-66	1.62204974233591	0.294	0.044	1.70837490134925e-61
Copz2	6.87179189329997e-126	1.61864516404759	0.821	0.274	1.32625583540689e-121
Atic	1.09136386521184e-113	1.61767169840416	0.757	0.243	2.10633225985885e-109
Smad2	2.05184918298531e-151	1.61673507408473	0.952	0.432	3.96006892316165e-147
Rfwd3	2.81683804975331e-151	1.61487483106857	0.956	0.472	5.43649743602389e-147
Kdm1a	6.91757943782671e-207	1.6140969013685	1	0.749	1.33509283150056e-202
Ptk7	1.40771133421121e-87	1.61321	0.453	0.086	2.71688287502763e-83
Limd2	8.89513774266318e-177	1.61055660350581	0.987	0.638	1.71676158433399e-172
Gtf2e2	9.35189660416848e-129	1.6103742564831	0.874	0.337	1.80491604460452e-124
Tiam2	1.99152942558217e-91	1.61002085895881	0.576	0.152	3.84365179137358e-87
Stim2	1.08820532453971e-177	1.60972079934662	0.991	0.578	2.10023627636164e-173
Faah	1.01929952973076e-168	1.60882995869223	0.978	0.564	1.96724809238036e-164
Tmco4	7.50187349531775e-83	1.60849430467602	0.439	0.084	1.44786158459633e-78
Cav2	1.20737489961966e-174	1.60823867854433	0.985	0.585	2.33023355626594e-170
Sinhcaf	1.53718518912781e-72	1.60804836829818	0.347	0.058	2.96676741501668e-68
Slain2	1.3466410024129e-148	1.60637190234831	0.947	0.467	2.59901713465689e-144
Sh3bp4	2.94037048329234e-104	1.60634210663809	0.686	0.196	5.67491503275421e-100
Ntf5	2.11168837383922e-74	1.60503013959238	0.316	0.042	4.0755585615097e-70
Txndc17	2.19961435751556e-137	1.6050195924867	0.903	0.346	4.24525571000504e-133
Cdca3	1.13098458924562e-87	1.60452905544533	0.55	0.138	2.18280025724406e-83
Txlna	1.59007132759543e-151	1.60429534164645	0.954	0.454	3.06883766225918e-147
Snrpg	8.01857198112032e-146	1.60205000540032	0.949	0.413	1.54758439235622e-141
Slc40a1	7.84872068832678e-106	1.60049706853753	0.618	0.145	1.51480309284707e-101
Lfng	2.28167453818384e-134	1.60034590649857	0.888	0.33	4.4036318586948e-130
Dok4	3.81386579082738e-101	1.59904484471772	0.664	0.192	7.36076097629684e-97
Ckap2l	8.3476366437433e-81	1.59826062481678	0.413	0.075	1.61109387224246e-76
Lgr4	9.00349344570354e-170	1.59754734421001	0.987	0.708	1.73767423502078e-165
Msrb3	3.76741629242376e-95	1.59633276292712	0.559	0.13	7.27111344437785e-91
Igfbp4	9.85132279707754e-150	1.59626854940847	0.989	0.607	1.90130529983596e-145
Tyms	1.11433489623408e-84	1.59603234748964	0.512	0.122	2.15066634973178e-80
Il17re	2.63073682842528e-68	1.59347705749137	0.32	0.051	5.07732207886079e-64
Smg8	6.58807022116936e-99	1.59151448102679	0.647	0.184	1.27149755268569e-94
Gfra2	4.84395985079904e-78	1.58901065365492	0.693	0.276	9.34884251204214e-74
Ndrg1	1.63297598483832e-101	1.58651153056302	0.978	0.721	3.15164365073796e-97
Tvp23b	9.07896655416441e-162	1.58637968406901	0.982	0.554	1.75224054495373e-157
Fam110a	1.40872337887941e-98	1.58302216739781	0.638	0.176	2.71883612123726e-94
Oas1a	5.24479394345042e-65	1.58239582929491	0.609	0.233	1.01224523108593e-60
Mmp11	2.75767111760722e-73	1.57945645348707	0.415	0.088	5.32230525698193e-69
Tfap2a	3.96556628479522e-118	1.57576434470002	0.7	0.17	7.65354292965477e-114
Cad	6.24359068460283e-110	1.57378581701184	0.77	0.264	1.20501300212835e-105
Spag7	1.88898016859984e-195	1.57374128616696	0.995	0.741	3.6457317253977e-191
Sostdc1	1.38622140281101e-88	1.57326572961133	0.355	0.041	2.67540730742525e-84
Pla2g4a	4.5693064074204e-110	1.57121891482651	0.702	0.191	8.81876136632138e-106
Wnt5a	1.5401983546395e-98	1.57027996649224	0.74	0.261	2.97258282445424e-94
Zfp362	1.01127870875713e-150	1.56987496528181	0.952	0.481	1.95176790790126e-146
Gpbp1l1	1.88533673111518e-101	1.56887957677657	0.644	0.171	3.63869989105229e-97
Htatip2	1.12995869388454e-105	1.56793722954578	0.7	0.202	2.18082027919717e-101
Slc35e4	1.24327004455971e-158	1.56708053889741	0.967	0.502	2.39951118600024e-154
Ephb6	4.9901076470919e-121	1.5661531158694	0.843	0.309	9.63090775888736e-117
Chic2	2.70525568175209e-190	1.56480124183929	1	0.688	5.22114346578153e-186
Vcl	1.17824960362878e-160	1.56457889956608	0.969	0.62	2.27402173500354e-156
Gipc1	4.32200098497064e-186	1.56443105671526	0.998	0.709	8.34146190099334e-182
Atp6v1g1	1.3066774165239e-124	1.5644042157525	0.85	0.311	2.52188741389112e-120
Rras	1.13869640857455e-152	1.56428509576215	0.965	0.472	2.19768406854889e-148
Cdkl2	1.36649351017746e-95	1.56360300336888	0.609	0.159	2.6373324746425e-91
Leprot	2.13601782956541e-117	1.56174718774406	0.793	0.253	4.12251441106124e-113
Hist1h1b	3.6518712417151e-93	1.56080726000159	0.614	0.167	7.04811149651015e-89
Tmem52	5.79824477372147e-60	1.55969444141283	0.333	0.068	1.11906124132824e-55
Noc2l	7.42755335260237e-173	1.55891661275732	0.985	0.646	1.43351779705226e-168
Usp18	3.10709776845787e-87	1.55848695021579	0.828	0.376	5.99669869312369e-83
Pcgf2	6.62722681093398e-153	1.55719594098999	0.963	0.49	1.27905477451026e-148
Cep55	4.13970729606064e-74	1.55533138083937	0.373	0.065	7.98963508139703e-70
Lmo1	4.00965048628545e-90	1.55486895905235	0.611	0.177	7.73862543853092e-86
Nasp	5.28886497044494e-123	1.55410060152439	0.874	0.345	1.02075093929587e-118
Il1rl2	3.02411527260882e-65	1.55372071715567	0.331	0.059	5.83654247613502e-61
Cmtm8	1.38712448456245e-61	1.55202	0.309	0.055	2.67715025520554e-57
Cd248	2.23929272311524e-65	1.55161905918835	0.444	0.116	4.32183495561242e-61
Mybl2	3.23951349651347e-78	1.55057634400746	0.41	0.077	6.252261048271e-74
Tpst2	5.30209735375822e-141	1.54989769197416	0.945	0.475	1.02330478927534e-136
Rad50	1.04109865079795e-88	1.54857670911803	0.541	0.129	2.00932039604005e-84
Tcf3	1.39858076374765e-113	1.54760566864402	0.775	0.254	2.69926087403297e-109
Casp8	4.30330909368131e-110	1.54538188396403	0.72	0.206	8.30538655080493e-106
Map3k21	2.9301338107235e-63	1.54529575547844	0.318	0.056	5.65515825469636e-59
Myo19	6.33515775818025e-96	1.5439226436745	0.627	0.167	1.22268544732879e-91
Ar	4.05958941932318e-117	1.5432374901673	0.779	0.235	7.83500757929373e-113
Rhbdf1	4.91025997701688e-152	1.54299542002655	0.969	0.517	9.47680175564259e-148
Serpinb6a	1.01509338312791e-133	1.54243849904805	0.923	0.388	1.95913022943687e-129
Odf2l	3.31888727472185e-126	1.54235125256845	0.896	0.391	6.40545244021317e-122
Il15	1.58327826718663e-65	1.54196825897679	0.38	0.082	3.05572705567019e-61
Zfp568	1.71712056432236e-72	1.54175273923287	0.41	0.085	3.31404268914216e-68
Casp3	9.44725010231827e-107	1.54126511903481	0.706	0.201	1.82331926974743e-102
Rassf3	3.3805757621193e-111	1.54058981025937	0.779	0.257	6.52451122089025e-107
Serf1	1.86510058662967e-123	1.53783711730729	0.865	0.318	3.59964413219526e-119
Pus1	2.53532957298332e-132	1.53746907902716	0.923	0.444	4.8931860758578e-128
Slc25a30	6.86344538818282e-89	1.53684574046236	0.6	0.166	1.32464495991928e-84
Alkbh2	1.22891937806915e-94	1.53656348527974	0.676	0.212	2.37181439967345e-90
Ern1	3.44142931146635e-105	1.53634647629791	0.746	0.245	6.64195857113006e-101
Rgs12	8.10418994239772e-109	1.53619520207838	0.781	0.268	1.56410865888276e-104
Hist1h1d	1.1534902467208e-113	1.53588375353942	0.899	0.508	2.22623617617114e-109
Ints4	3.22525256299713e-132	1.5345389817824	0.914	0.429	6.22473744658447e-128
Dyrk2	1.39388069410431e-98	1.53411066994869	0.673	0.197	2.69018973962131e-94
Zdhhc5	1.63632945779671e-118	1.53014846640383	0.852	0.331	3.15811585354764e-114
Nans	1.08151305495269e-136	1.52992508363366	0.925	0.456	2.08732019605869e-132
Parp10	6.05617313770884e-98	1.52698861036421	0.724	0.239	1.16884141557781e-93
Dstn	6.58411099684257e-183	1.52618151768541	0.991	0.727	1.27073342239062e-178
Elmo3	1.16645893896806e-71	1.52526154444549	0.415	0.09	2.25126575220836e-67
H2-T23	5.04449560490963e-160	1.52504878832331	0.998	0.697	9.73587651747559e-156
Lyar	3.59423345884511e-82	1.52483343663644	0.55	0.149	6.93687057557107e-78
Atl3	6.29538246579045e-150	1.52422896557879	0.969	0.508	1.21500881589756e-145
Sox7	7.50744564127167e-63	1.52322548090119	0.322	0.058	1.44893700876543e-58
Atp10a	2.10287179716227e-97	1.52300023867842	0.682	0.208	4.05854256852318e-93
Scx	9.96327610648953e-94	1.52211023040613	0.638	0.182	1.92291228855248e-89
Uhrf1	3.82222352629078e-76	1.52149789439593	0.426	0.088	7.37689140574121e-72
Shc1	1.13543947124488e-142	1.52036991115633	0.956	0.449	2.19139817950261e-138
Mrtfa	1.94748704119683e-141	1.51919882031617	0.947	0.421	3.75864998950988e-137
Fcf1	1.30004323836005e-98	1.51901541841371	0.687	0.208	2.50908345003489e-94
Eef2kmt	3.60645616609833e-96	1.51791900293053	0.66	0.197	6.96046040056977e-92
Dnajc2	3.2585809286405e-122	1.51586468900357	0.888	0.378	6.28906119227617e-118
Ermp1	2.20205285425125e-135	1.51526206684144	0.958	0.541	4.24996200870491e-131
Gk5	3.78961044706549e-63	1.51379873109994	0.302	0.049	7.31394816283639e-59
Taf5l	6.85644708041999e-101	1.51366500769229	0.654	0.174	1.32329428652106e-96
Gpc6	2.27870945477807e-126	1.51334317736443	0.936	0.486	4.39790924772167e-122
Lsm2	1.61497934726292e-88	1.51328789346381	0.567	0.143	3.11691014021744e-84
Aco1	2.11567929144376e-147	1.51282163747516	0.956	0.534	4.08326103248646e-143
Pgm2	2.00056981393809e-114	1.50859459001838	0.815	0.287	3.86109974090052e-110
Pdk1	9.34908438081768e-86	1.5072741640001	0.773	0.341	1.80437328549781e-81
Topors	4.33671308533972e-126	1.50707726607084	0.896	0.371	8.36985625470566e-122
Aspm	1.0595603327421e-65	1.50610622432954	0.353	0.067	2.04495144219226e-61
Nid1	1.87648811121687e-72	1.50362525524108	0.532	0.157	3.62162205464857e-68
D630039A03Rik	7.8105662949381e-62	1.50330527737448	0.307	0.053	1.50743929492305e-57
Zbed4	2.78778597794527e-108	1.50245193972484	0.782	0.261	5.38042693743437e-104
Sh3bp1	3.46070511046572e-110	1.50215872912006	0.797	0.279	6.67916086319883e-106
Polm	1.16911929550139e-75	1.49944193437491	0.479	0.117	2.25640024031769e-71
Lrp5	3.41940372854817e-95	1.49801261928679	0.649	0.183	6.59944919609798e-91
Pmf1	2.22844308845399e-84	1.49725772018215	0.592	0.17	4.30089516071619e-80
Lsm12	9.97290170484837e-155	1.49714039754436	0.984	0.544	1.92477002903573e-150
Ints11	1.35159027102946e-130	1.49703010610243	0.923	0.412	2.60856922308685e-126
Exo5	4.44627395720253e-83	1.49545177190559	0.552	0.146	8.58130873740087e-79
Rab27b	6.62042593212498e-68	1.49471202449377	0.415	0.095	1.27774220490012e-63
Slc1a5	5.25609827722054e-89	1.49426111269572	0.6	0.163	1.01442696750356e-84
Dhx32	2.28006339015443e-119	1.4937663825288	0.861	0.321	4.40052234299806e-115
Agpat2	2.80177158424456e-72	1.48949410878528	0.413	0.087	5.40741915759201e-68
Sec61b	9.76486932681412e-173	1.48934161279474	0.993	0.707	1.88461978007513e-168
Apex1	3.70238484662856e-114	1.48878101969014	0.824	0.303	7.14560275399312e-110
Hacd4	5.89990984586051e-100	1.48830981678826	0.686	0.196	1.13868260025108e-95
Shq1	5.03686928769902e-85	1.48741706549152	0.537	0.133	9.72115772525911e-81
Gnl2	3.24352729235902e-169	1.48727518527178	0.987	0.677	6.26000767425291e-165
Zfp516	4.52817557772453e-106	1.48555987855735	0.764	0.254	8.73937886500834e-102
Mettl2	4.18075878084324e-78	1.48480778707933	0.55	0.157	8.06886444702744e-74
Klrg2	5.61349940925821e-64	1.48471770320548	0.355	0.072	1.08340538598683e-59
Spats2l	5.88639199004841e-94	1.48471328049153	0.676	0.202	1.13607365407934e-89
Fam114a1	6.27859313599371e-81	1.48329680129801	0.508	0.122	1.21176847524679e-76
Spidr	3.57954850311086e-68	1.48308147429928	0.393	0.083	6.90852861100396e-64
2700081O15Rik	9.89019234777041e-104	1.48243224146903	0.729	0.225	1.90880712311969e-99
Slc35f5	2.39406967028045e-97	1.48122	0.755	0.279	4.62055446364127e-93
Dhrs7b	4.60778495716049e-108	1.48073615153028	0.817	0.316	8.89302496731974e-104
Mindy3	5.54588866601021e-165	1.48055738861402	0.995	0.698	1.07035651253997e-160
Magoh	1.61057212559796e-128	1.47880053677422	0.909	0.382	3.10840420240407e-124
Mast2	2.74655669501e-132	1.47827410878534	0.94	0.508	5.3008544213693e-128
Tmem53	1.00978504972548e-76	1.47803993871215	0.45	0.099	1.94888514597017e-72
Arpc5	7.76328814751952e-114	1.47752198848696	0.814	0.276	1.49831461247127e-109
Tnip2	7.44993005100346e-111	1.47699319224851	0.821	0.296	1.43783649984367e-106
Tdg	1.73639043202069e-111	1.47610940614325	0.832	0.304	3.35123353379994e-107
Cep85	1.89113266267715e-99	1.47607642084056	0.755	0.267	3.6498860389669e-95
Ctdnep1	4.45337066522855e-136	1.47442913612646	0.951	0.502	8.59500538389111e-132
Dnaaf5	3.93187289454678e-97	1.4723063120454	0.709	0.23	7.58851468647528e-93
Tstd2	7.5477798112993e-83	1.4713566588741	0.605	0.185	1.45672150358076e-78
Dynlt1f	1.19521665726597e-136	1.47001654862485	0.945	0.498	2.30676814852332e-132
Foxp4	1.36168706392768e-136	1.4695159780344	0.949	0.439	2.62805603338042e-132
Ddx60	1.39848449928055e-53	1.46948414386956	0.481	0.164	2.69907508361146e-49
Mvp	2.4708076743828e-90	1.4691	0.653	0.198	4.7686588115588e-86
Ncaph	1.22715171772034e-67	1.46903825789164	0.384	0.078	2.36840281520025e-63
Mapk1ip1l	7.23558367857019e-163	1.46897171740101	0.987	0.676	1.39646764996405e-158
Slc8b1	8.63211210715466e-102	1.46878887572741	0.737	0.234	1.66599763668085e-97
Cpne3	8.15383262448029e-99	1.46837235925079	0.673	0.191	1.5736896965247e-94
Trim14	8.76649261974189e-92	1.46789692823698	0.717	0.246	1.69193307561019e-87
Utp11	4.70615664189203e-123	1.46609744795474	0.896	0.374	9.08288231885162e-119
Mia	6.25393515199191e-125	1.46527836037659	0.817	0.253	1.20700948433444e-120
Ppan	6.46566085650374e-113	1.46492096299322	0.845	0.322	1.24787254530522e-108
Mms22l	3.53101003537589e-65	1.4640873825247	0.358	0.071	6.81484936827547e-61
Tacc3	2.05520149669565e-66	1.4640423542784	0.346	0.062	3.96653888862261e-62
Phf23	4.48664991665108e-160	1.46143877875105	0.987	0.657	8.65923433913658e-156
Oasl2	3.30163343990524e-98	1.46089342536591	0.98	0.721	6.37215253901711e-94
Isg20l2	1.88015766578613e-98	1.46009592708406	0.715	0.225	3.62870429496723e-94
Tmem165	4.86458670694353e-157	1.46008805645953	0.978	0.649	9.38865234440101e-153
Kif20b	4.34930213238299e-59	1.45921111306258	0.32	0.062	8.39415311549917e-55
Myo1e	1.01690511216036e-115	1.45702276298525	0.85	0.302	1.9626268664695e-111
Snrnp40	8.67782950487529e-105	1.45474192532579	0.803	0.303	1.67482109444093e-100
Ms4a7	3.34039522289233e-65	1.45435150486409	0.42	0.101	6.44696278018219e-61
Hpn	4.37665180158734e-73	1.45416093895838	0.499	0.132	8.44693797706357e-69
Cblb	3.4119763052295e-118	1.45287684422238	0.912	0.437	6.58511426909294e-114
Adamts8	1.27045727206027e-61	1.45211552674819	0.4	0.098	2.45198253507633e-57
Bend3	2.84186470855044e-72	1.45022401391197	0.468	0.116	5.48479888750234e-68
Ctsh	2.04596559862931e-168	1.45019189901781	1	0.748	3.94871360535457e-164
Sertad3	1.74853999213041e-80	1.44899715581378	0.592	0.176	3.3746821848117e-76
Ncmap	1.21830638313777e-62	1.44835899837762	0.373	0.083	2.3513313194559e-58
Matn4	9.33904624526324e-99	1.44688625375941	0.777	0.283	1.80243592533581e-94
Tead3	4.71401022374027e-76	1.44544729837458	0.517	0.137	9.09803973181872e-72
0610010K14Rik	1.28412947073462e-116	1.44414157120545	0.892	0.384	2.47836987851782e-112
Slc12a7	1.10986665392696e-76	1.44391466804391	0.481	0.112	2.14204264207903e-72
Eif4enif1	2.93537668055065e-140	1.44262971566939	0.962	0.578	5.66527699346275e-136
Rtkn	5.83074205793893e-134	1.44207	0.956	0.476	1.12533321718221e-129
Dcaf4	2.54597902538652e-115	1.43888574579376	0.87	0.342	4.91373951899599e-111
Mettl27	4.36228428824748e-69	1.43788128460961	0.452	0.112	8.41920867631764e-65
Syde2	2.4133786294726e-58	1.43724092255668	0.355	0.08	4.65782075488213e-54
Lgals1	5.02571636154043e-154	1.43689220701349	0.984	0.652	9.69963257777304e-150
Fbxl20	1.06827173482933e-123	1.4364143744594	0.921	0.433	2.0617644482206e-119
Mcm7	1.48338488705973e-62	1.43611300581005	0.377	0.083	2.86293283202528e-58
Cwc25	1.09445683955248e-96	1.43468453095464	0.733	0.244	2.11230170033629e-92
Cip2a	1.80131687572002e-65	1.43411937193474	0.472	0.131	3.47654157013965e-61
Jag2	4.53281704526763e-82	1.43317677045181	0.607	0.18	8.74833689736652e-78
Bcl9l	6.50425266690908e-150	1.43309010178474	0.985	0.619	1.25532076471345e-145
Spata6	1.12711882667839e-72	1.43194556532334	0.508	0.138	2.17533933548929e-68
Pelp1	3.71666140117167e-106	1.43146168321411	0.846	0.355	7.17315650426132e-102
Amz2	2.00788312152183e-153	1.43117644792657	0.984	0.636	3.87521442453713e-149
Samd1	3.42906625236473e-144	1.43000143587706	0.974	0.558	6.61809786706393e-140
Foxk1	2.8101713700194e-118	1.42930783914786	0.923	0.469	5.42363074413744e-114
Fxyd5	3.4993469666711e-128	1.42386816461818	0.956	0.491	6.75373964567523e-124
Nid2	1.04283605021607e-64	1.42174308371782	0.523	0.164	2.01267357691701e-60
Mthfd2l	6.77423569103593e-80	1.4197680617115	0.642	0.219	1.30742748836993e-75
Zfp593	1.46833009390597e-88	1.41935553856134	0.675	0.218	2.83387708123851e-84
Tgfbr1	2.96212844991965e-126	1.41814381564905	0.931	0.444	5.71690790834492e-122
Ptgfrn	7.15460366975188e-165	1.4163305164814	0.996	0.684	1.38083850826211e-160
Rell1	1.24322621975714e-145	1.41569251798213	0.976	0.608	2.39942660413129e-141
Uba6	7.50060352005046e-111	1.41340104406892	0.888	0.393	1.44761647936974e-106
Caskin2	1.40635286138929e-105	1.41004342789833	0.848	0.348	2.71426102248133e-101
Abtb2	1.08892217058598e-86	1.40844881389427	0.698	0.249	2.10161978923093e-82
Ccdc163	5.42457844093836e-82	1.40757232417039	0.598	0.176	1.0469436391011e-77
Cat	7.36125951801689e-108	1.40719355637957	0.909	0.495	1.42072308697726e-103
Mfsd11	1.01661760605651e-118	1.40604697157232	0.92	0.424	1.96207197968907e-114
Polr1e	1.35659767929516e-65	1.40604287443411	0.47	0.13	2.61823352103965e-61
Recql5	5.85244014471727e-78	1.4058728877521	0.603	0.189	1.12952094793043e-73
Proser3	2.18163012217036e-58	1.40373	0.38	0.093	4.2105461357888e-54
Tnks1bp1	4.59054236924862e-113	1.40289483388554	0.876	0.381	8.85974677264984e-109
Gjc1	2.99209548663822e-73	1.40147880004362	0.516	0.139	5.77474428921177e-69
Plk2	2.02643550863372e-99	1.40114471135658	0.901	0.451	3.91102053166308e-95
Bin3	2.36561998402133e-77	1.40077099530239	0.501	0.121	4.56564656916116e-73
Cc2d1b	5.3927623471264e-101	1.40003241791356	0.817	0.315	1.04080313299539e-96
Pacsin2	1.80525262424724e-90	1.39999690985894	0.682	0.213	3.48413756479718e-86
Rad51	3.69288848997889e-57	1.39872111707838	0.362	0.084	7.12727478565925e-53
Dusp1	6.92417735348031e-133	1.39782915454512	0.958	0.599	1.3363662292217e-128
Mllt3	5.76840786056313e-108	1.39396837650068	0.837	0.311	1.11330271708868e-103
Rnf38	2.76495140261848e-146	1.39340476874441	0.982	0.684	5.33635620705366e-142
Tbl1x	1.49013214015726e-110	1.39231692968134	0.898	0.417	2.87595503050351e-106
Pigx	3.04543652038849e-102	1.39097801962893	0.83	0.335	5.87769248434979e-98
Vgll4	1.98303969772123e-127	1.3875925035605	0.956	0.487	3.82726661660197e-123
Stt3a	5.92151880324421e-88	1.38735406976741	0.739	0.277	1.14285312902613e-83
Prickle3	5.50008171224455e-60	1.38613310850662	0.389	0.093	1.0615157704632e-55
Atad2	1.56373895495947e-78	1.38558274223013	0.623	0.201	3.01801618307178e-74
Ociad2	2.63541518634088e-121	1.38413074923713	0.947	0.541	5.08635130963789e-117
Aimp2	3.09143578977169e-126	1.38406057186406	0.945	0.455	5.96647107425936e-122
Ppp4r2	4.70735474666268e-147	1.38340740387304	0.973	0.616	9.08519466105898e-143
Slc25a13	7.97230484567134e-62	1.3831692456909	0.446	0.122	1.53865483521457e-57
Topbp1	1.30962448177401e-89	1.3819954949538	0.739	0.271	2.52757524982384e-85
Sap30bp	8.04962771972995e-130	1.3797719921184	0.954	0.552	1.55357814990788e-125
Aspscr1	4.9442514745915e-124	1.37910082843566	0.945	0.506	9.5424053459616e-120
Pml	1.06575396819339e-80	1.37868131352962	0.664	0.223	2.05690515861325e-76
Eaf1	3.07742547312186e-99	1.37751611931627	0.832	0.34	5.93943116312519e-95
Zdhhc12	6.99080535661362e-66	1.37590779652605	0.463	0.124	1.34922543382643e-61
Tpbg	6.30053716586444e-95	1.37565939896339	0.753	0.261	1.21600367301184e-90
Miip	1.34921150085809e-78	1.37543377149879	0.623	0.205	2.60397819665611e-74
Pdlim4	2.62296689902999e-101	1.37399098875512	0.845	0.356	5.06232611512788e-97
Tmem238	4.14547589736705e-86	1.37375896650476	0.68	0.224	8.00076848191841e-82
Fam126a	5.37850540581802e-96	1.37298275908337	0.75	0.251	1.03805154332288e-91
Rcor2	3.22561933598707e-53	1.37264915644265	0.347	0.085	6.22544531845505e-49
Cdk5rap3	4.33444431461455e-140	1.37157831792982	0.973	0.561	8.36547752720608e-136
Hyal2	2.06516275082355e-91	1.36999858871444	0.715	0.234	3.98576410908945e-87
Tmem11	1.99633111970591e-127	1.3691689882812	0.956	0.551	3.85291906103241e-123
Cdh24	1.2405482545125e-69	1.36895	0.543	0.166	2.39425813120912e-65
Asf1b	2.04416655749541e-59	1.36894307249281	0.367	0.082	3.94524145596615e-55
Ccdc58	6.09034311425148e-82	1.36810405651177	0.693	0.249	1.17543622105054e-77
Klhl1	1.262081207981e-54	1.36781056046037	0.369	0.094	2.43581673140332e-50
Trp53inp1	1.02995638238197e-112	1.36538400657095	0.929	0.482	1.9878158179972e-108
Wdr5	2.24293162778178e-89	1.36468291293879	0.7	0.229	4.32885804161884e-85
Prkd2	2.33121058540945e-93	1.36217916822858	0.761	0.272	4.49923642984024e-89
Cisd3	3.57312618701928e-91	1.36127568069305	0.77	0.294	6.89613354094722e-87
Dbn1	2.00916588217761e-140	1.36079553263072	0.976	0.657	3.87769015260278e-136
N4bp3	1.11668177508204e-90	1.36059565854088	0.751	0.281	2.15519582590833e-86
Foxj1	1.68221113017011e-92	1.36044728635032	0.733	0.256	3.24666748122832e-88
Tor4a	5.47035380824915e-61	1.35816386121098	0.389	0.091	1.05577828499209e-56
Fam129b	1.47283282958074e-145	1.35709390216201	0.991	0.673	2.84256736109082e-141
Ets1	1.06768852687866e-76	1.35688161070642	0.58	0.167	2.06063885687582e-72
Parp16	7.77500538681309e-62	1.35684504243652	0.475	0.141	1.50057603965493e-57
Tspan14	2.47657804999277e-118	1.3567711064994	0.927	0.447	4.77979563648605e-114
Tcirg1	4.22389068335449e-110	1.35633744774839	0.914	0.434	8.15210901887417e-106
Mdfic	7.76876404192283e-90	1.35375239137138	0.676	0.203	1.49937146009111e-85
Maml3	1.40821384010559e-56	1.35332584513823	0.382	0.096	2.71785271140379e-52
Yrdc	8.77456487194852e-119	1.35307532371598	0.936	0.491	1.69349102028606e-114
Crtap	3.08298236400559e-75	1.35274171963985	0.611	0.197	5.95015596253079e-71
Jmjd6	6.99467963240612e-91	1.35227466457715	0.826	0.372	1.34997316905438e-86
Errfi1	6.71890391388387e-139	1.35205089083381	0.982	0.701	1.29674845537959e-134
Tgfb1	3.72634390081588e-133	1.3516675439192	0.978	0.613	7.19184372857466e-129
Nhlrc2	2.59993829270811e-111	1.34988363072366	0.91	0.461	5.01788090492666e-107
Rab20	9.53285485616933e-72	1.34965894291468	0.49	0.123	1.83984098724068e-67
Mob1a	5.29688739272147e-157	1.3481817885765	0.993	0.703	1.02229926679524e-152
Erich1	1.85208139521846e-66	1.34776054793105	0.527	0.164	3.57451709277163e-62
Haus6	6.44977023098526e-82	1.3443161488794	0.687	0.244	1.24480565458015e-77
Elovl1	6.0347392571413e-114	1.34431534519589	0.918	0.442	1.16470467662827e-109
Wwc2	1.38954029193292e-78	1.34350971117699	0.664	0.228	2.68181276343054e-74
Egr1	5.84195699171494e-116	1.34220370879428	0.954	0.641	1.12749769940098e-111
Stap2	1.47803563693712e-100	1.34009946792148	0.77	0.244	2.85260877928864e-96
Bcl10	1.04185662789963e-92	1.33978131220123	0.761	0.269	2.01078329184628e-88
Shroom2	1.46793991429959e-72	1.33873570717921	0.583	0.186	2.83312403459821e-68
1810058I24Rik	3.55171162116041e-74	1.3385584399266	0.629	0.218	6.85480342883959e-70
Dtx3l	9.50578567652132e-96	1.33827546301789	0.85	0.38	1.83461663556861e-91
Dr1	5.31746554118308e-114	1.33789587056314	0.916	0.48	1.02627084944833e-109
Mtmr12	2.29613252598731e-94	1.33677165140783	0.845	0.389	4.43153577515551e-90
Pced1b	1.3533545139651e-49	1.33581026913545	0.42	0.133	2.61197421195265e-45
Sox13	4.85392477242179e-56	1.33501645131268	0.415	0.115	9.36807481077405e-52
Furin	1.22695113618511e-122	1.33451851365554	0.969	0.547	2.36801569283726e-118
Fam189a2	1.22673944538837e-80	1.33445454938438	0.803	0.38	2.36760712959955e-76
Utp20	1.38801689057576e-75	1.3335127534846	0.633	0.21	2.67887259881122e-71
Sgsm2	2.44696320141347e-103	1.33306711493416	0.881	0.401	4.722638978728e-99
Rassf1	2.40551300389855e-87	1.33169873507703	0.753	0.276	4.64264009752419e-83
Tmem131l	3.01965419446564e-61	1.33169150160199	0.43	0.112	5.82793259531868e-57
Sf3b3	4.80476054041761e-142	1.33071742722108	0.98	0.701	9.27318784300598e-138
Lmnb1	3.41195522291726e-72	1.33032009063346	0.653	0.244	6.5850735802303e-68
Sdad1	7.48275339207141e-77	1.32880281450352	0.651	0.227	1.44417140466978e-72
Gch1	1.79236608343896e-66	1.3277628059919	0.548	0.171	3.45926654103719e-62
Ccdc34	2.31125018660689e-83	1.32710191281216	0.726	0.27	4.4607128601513e-79
Pctp	1.87666307785364e-62	1.32694242965949	0.49	0.147	3.62195974025753e-58
Pum1	1.27054909997659e-146	1.32613097246187	0.982	0.648	2.45215976295481e-142
Usp6nl	4.66743756485414e-84	1.32428685373183	0.777	0.319	9.0081545001685e-80
Impa2	1.83340011654307e-66	1.32427376348024	0.556	0.18	3.53846222492813e-62
Sun1	4.7133316029361e-128	1.32404766131462	0.976	0.556	9.09672999366668e-124
Supt4a	1.61703669242354e-112	1.32384716675752	0.94	0.532	3.12088081637742e-108
Sec11a	1.4432924135667e-124	1.32308280770576	0.952	0.581	2.78555435818374e-120
Pcdh19	1.47398006840795e-61	1.32298464321592	0.466	0.135	2.84478153202734e-57
Xpc	1.78867034013321e-95	1.3225551459833	0.839	0.359	3.45213375645709e-91
Mgat4a	7.46836623223605e-112	1.32228855959954	0.949	0.529	1.44139468282156e-107
Slc39a11	1.28726937907785e-81	1.32061476065686	0.673	0.228	2.48442990162025e-77
Col15a1	3.37195609197996e-50	1.32055258257504	0.433	0.139	6.50787525752132e-46
Acss1	8.38604374532488e-80	1.31976706274454	0.675	0.229	1.6185064428477e-75
Gtf2ird1	2.70824526589571e-113	1.31972312513144	0.932	0.498	5.22691336317872e-109
Rrp15	3.72875695909562e-70	1.31955821101894	0.57	0.18	7.19650093105454e-66
Srd5a3	1.85519696345913e-71	1.31886909386973	0.627	0.221	3.58053013947612e-67
Lrrc75a	5.67244975233015e-63	1.31810855580616	0.464	0.128	1.09478280219972e-58
Sptlc2	1.00265025318347e-145	1.31705359137725	0.985	0.721	1.9351149886441e-141
Fzd7	6.73515169500423e-82	1.31684180135052	0.654	0.209	1.29988427713582e-77
Ptk2b	6.50100171648221e-81	1.31613998735585	0.671	0.222	1.25469333128107e-76
Ahsa2	1.02390238090317e-86	1.31431197939225	0.75	0.282	1.97613159514312e-82
Zc3h12a	1.85387771909808e-52	1.31407302375731	0.386	0.104	3.5779839978593e-48
Brix1	1.82533479002275e-97	1.31402072273788	0.868	0.4	3.5228961447439e-93
Adamtsl4	1.68520294616656e-73	1.31268639013102	0.58	0.175	3.25244168610147e-69
Bak1	3.24239986188568e-102	1.31200834635859	0.859	0.367	6.25783173343936e-98
Malt1	2.77227701721366e-77	1.31167124755888	0.658	0.226	5.35049464322236e-73
Pheta1	3.15452523306326e-78	1.31164042951958	0.707	0.272	6.08823369981208e-74
Hebp2	5.17929046298052e-73	1.3115426024687	0.618	0.209	9.9960305935524e-69
Pak2	1.82519008597954e-143	1.31109100566873	0.987	0.695	3.52261686594052e-139
Tradd	4.33201347970091e-76	1.31049222969226	0.651	0.228	8.36078601582276e-72
Cdc14a	1.80719883072416e-57	1.30920329190592	0.388	0.095	3.48789374329762e-53
Smu1	2.05130983809313e-90	1.30881421467168	0.793	0.325	3.95902798751974e-86
Cemip2	8.03028469382473e-56	1.30867364990469	0.366	0.088	1.54984494590817e-51
Dnajb6	1.74961792572575e-74	1.30852191245207	0.616	0.201	3.37676259665069e-70
Sigmar1	4.22082324153157e-76	1.30824435978749	0.649	0.223	8.14618885615593e-72
Prps1l3	1.48848020755625e-102	1.30742599195837	0.89	0.448	2.87276680058357e-98
Chaf1a	9.45831338122112e-58	1.30732289267685	0.459	0.137	1.82545448257568e-53
Ints12	1.653356536002e-67	1.30713584306961	0.567	0.186	3.19097811448387e-63
Igsf3	1.32316374117464e-59	1.30703795634597	0.525	0.179	2.55370602046706e-55
Emp3	7.98215712154581e-92	1.30696744657402	0.784	0.294	1.54055632445834e-87
Ephx2	2.09558172537731e-56	1.30569232282904	0.464	0.146	4.04447272997821e-52
Mastl	1.20016636016878e-52	1.30555987091454	0.327	0.073	2.31632107512575e-48
Tex10	3.10058335492363e-101	1.30544208757411	0.896	0.449	5.98412587500261e-97
Gtf2h3	3.5870030208829e-75	1.30529093867908	0.658	0.236	6.92291583030399e-71
Tgm2	1.31901663141085e-117	1.30516	0.952	0.508	2.54570209862295e-113
Spats2	4.15657350800817e-112	1.30450527659859	0.931	0.537	8.02218687045577e-108
Otud3	9.0805904749767e-83	1.30336338204669	0.729	0.27	1.7525539616705e-78
Ap4m1	6.89806476724162e-52	1.30262302469757	0.36	0.092	1.33132650007763e-47
Chd1	6.81277155961189e-89	1.2998089295083	0.786	0.32	1.31486491100509e-84
Als2cl	1.02089010411893e-84	1.29954605509241	0.835	0.394	1.97031790094954e-80
Sipa1l1	5.33201037638812e-134	1.29932234283443	0.987	0.632	1.02907800264291e-129
Zkscan6	1.13449122201126e-62	1.29800354190194	0.486	0.142	2.18956805848174e-58
Ttc39a	1.74587774019577e-71	1.29669647808111	0.616	0.212	3.36954403857784e-67
Ss18	2.01773516884004e-123	1.29634715352492	0.954	0.588	3.89422887586128e-119
Rnaseh2b	1.8338358509074e-98	1.29582235418634	0.865	0.397	3.53930319225129e-94
Dennd4c	3.65106142564183e-65	1.29350980149769	0.514	0.154	7.04654855148873e-61
Sulf2	1.2523308650005e-129	1.29311068140126	0.984	0.6	2.41699856945096e-125
Pxn	1.61899489573121e-95	1.2930380283099	0.868	0.387	3.12466014876123e-91
Kctd10	2.82840062131478e-107	1.29004297382381	0.918	0.455	5.45881319913753e-103
Dhx37	7.28708285374121e-92	1.28945772967977	0.803	0.315	1.40640699077205e-87
Sp1	1.26879587012804e-99	1.28866288696558	0.878	0.414	2.44877602934711e-95
Wdr43	4.50370725208409e-110	1.2884508907779	0.932	0.475	8.69215499652229e-106
Kdm5b	6.00104999824256e-101	1.28831139245022	0.896	0.433	1.15820264966081e-96
Mcm3	3.57093990676337e-78	1.28720052422963	0.669	0.23	6.8919140200533e-74
Hbp1	1.40884792339298e-133	1.2868315353701	0.974	0.67	2.71907649214846e-129
Knstrn	2.03558885700378e-58	1.28604	0.49	0.153	3.9286864940173e-54
Plk3	5.81935508892138e-79	1.28269522630339	0.717	0.273	1.12313553216183e-74
0610010F05Rik	1.39385491000987e-126	1.2816853389147	0.974	0.618	2.69013997631906e-122
Parp9	2.48446051557764e-75	1.28143412833142	0.695	0.251	4.79500879506485e-71
Cbx8	1.11665345706631e-73	1.28080603942504	0.664	0.236	2.15514117213798e-69
Srf	1.71931188231584e-91	1.28070028661605	0.824	0.34	3.31827193286957e-87
Dock8	7.53520663986229e-86	1.28022038385309	0.717	0.243	1.45429488149342e-81
Tirap	5.09641271520206e-54	1.28012721067661	0.424	0.123	9.83607654033999e-50
Birc3	1.28482174110477e-66	1.27887479213993	0.525	0.155	2.4797059603322e-62
Trnau1ap	3.17755941562439e-89	1.27848858258201	0.81	0.33	6.13268967215507e-85
Agps	1.69754572298303e-140	1.27709827600528	0.987	0.684	3.27626324535725e-136
Eya3	1.38753492748044e-96	1.27679433712086	0.868	0.396	2.67794241003724e-92
Kti12	1.64320427759655e-80	1.27493614377896	0.695	0.243	3.17138425576135e-76
Mex3c	3.77324693835749e-123	1.27356398869553	0.967	0.608	7.28236659102996e-119
Fam222b	2.07233375878615e-123	1.27344131248908	0.967	0.603	3.99960415445727e-119
Nudt1	4.62273412241404e-59	1.27231373601517	0.483	0.147	8.92187685625911e-55
Med18	3.1035063694617e-82	1.27230144710358	0.729	0.267	5.98976729306108e-78
Gli3	6.79486758423448e-60	1.27167325363759	0.536	0.184	1.31140944375726e-55
Fbl	7.45649981669222e-94	1.27136707252617	0.867	0.42	1.4391044646216e-89
Kit	6.44701166565725e-135	1.27134758997722	0.998	0.745	1.24427325147185e-130
Twnk	9.30611509259098e-66	1.27117923380101	0.556	0.18	1.79608021287006e-61
Akr7a5	4.33830397442681e-140	1.27110773350681	0.982	0.682	8.37292667064374e-136
Katna1	6.2042320238377e-87	1.27079970077137	0.766	0.288	1.19741678060068e-82
Ppie	2.5977442056074e-80	1.27056006382742	0.764	0.319	5.01364631682229e-76
Narf	2.58109928638631e-141	1.27046980454206	0.991	0.734	4.98152162272557e-137
Isg20	4.40682972356829e-48	1.26914193823531	0.386	0.112	8.50518136648679e-44
Lrch4	7.59773288345115e-113	1.26876739469879	0.94	0.534	1.46636244650607e-108
Zfp46	8.23814541410664e-66	1.26855836450494	0.57	0.191	1.58996206492258e-61
Rtp4	7.31461214081962e-60	1.26729363942066	0.795	0.441	1.41172014317819e-55
Rel	3.82773408570311e-55	1.26588205611595	0.419	0.117	7.387526785407e-51
Fam3c	4.80366063701887e-131	1.26468975363604	0.985	0.661	9.27106502944642e-127
Ptpn12	2.20139239370446e-121	1.26392663284432	0.971	0.625	4.24868731984961e-117
Nadsyn1	9.68076399239092e-49	1.26369894940035	0.358	0.098	1.86838745053145e-44
Ankrd37	9.24958840202245e-43	1.26358325403475	0.488	0.2	1.78517056159033e-38
Nup54	9.5763626750095e-68	1.26334619815464	0.629	0.231	1.84823799627683e-63
Def6	2.48455454210144e-55	1.2632480934859	0.395	0.103	4.79519026625578e-51
Casp12	2.99941020782765e-113	1.26308510652269	0.951	0.481	5.78886170110737e-109
Flrt2	8.14086528636723e-73	1.26275188144293	0.662	0.241	1.57118700026887e-68
Mgp	2.77695126592081e-59	1.26271546797395	0.759	0.399	5.35951594322715e-55
Pip5k1a	1.07177601693868e-90	1.26217185243694	0.845	0.367	2.06852771269166e-86
Atf3	2.33062729871143e-86	1.26212462274891	0.739	0.256	4.49811068651305e-82
Eif2b1	1.54885564043024e-81	1.26148343995008	0.786	0.333	2.98929138603036e-77
Endov	1.6047746218537e-97	1.26146353983032	0.894	0.441	3.09721502017765e-93
Nrp1	2.28865177503593e-73	1.26089127183411	0.678	0.255	4.41709792581935e-69
Acp6	2.14641477465614e-72	1.26065119252607	0.68	0.257	4.14258051508635e-68
Usp1	3.20153935005746e-64	1.25921470133864	0.603	0.218	6.17897094561089e-60
Cavin2	4.29564264248438e-58	1.25892808570468	0.473	0.142	8.29059029999486e-54
Fam89b	1.03911887520636e-79	1.25870811710621	0.761	0.316	2.00549942914828e-75
Ube2j2	2.58683279854243e-101	1.25857237219268	0.921	0.504	4.99258730118689e-97
Dtwd1	4.49653206372909e-44	1.2580248506913	0.362	0.11	8.67830688299715e-40
Caap1	3.35065271225618e-66	1.25754094161888	0.596	0.204	6.46675973465443e-62
Nop14	5.41159658757261e-77	1.25618935769188	0.715	0.277	1.04443814140151e-72
Zkscan7	3.98828565294888e-51	1.25585536005346	0.413	0.123	7.69739131019134e-47
Tbrg1	3.42072222922166e-110	1.25535783015095	0.947	0.574	6.60199390239781e-106
Mcm2	1.06118939597853e-62	1.25152329837177	0.517	0.158	2.04809553423857e-58
Commd2	5.51451853434669e-89	1.25140310705251	0.852	0.406	1.06430207712891e-84
G2e3	4.97754449051739e-86	1.25071488832931	0.801	0.331	9.60666086669856e-82
Fam102b	1.60469979936682e-102	1.24946310539177	0.94	0.551	3.09707061277797e-98
Ifih1	4.79687953285015e-48	1.24911849150184	0.428	0.138	9.2579774984008e-44
Robo1	1.83469535229181e-78	1.24845773863955	0.731	0.279	3.54096202992319e-74
Ift43	3.13750138836051e-85	1.24827405869646	0.812	0.354	6.05537767953578e-81
Cstf3	3.24878381912892e-66	1.24822743217093	0.634	0.238	6.27015277091881e-62
Rhno1	4.2178486772015e-63	1.2477100461254	0.598	0.221	8.14044794699889e-59
Nifk	5.2910911082127e-83	1.24745916322365	0.801	0.341	1.02118058388505e-78
Mis18a	6.17505218507891e-53	1.24737846517313	0.399	0.109	1.19178507172023e-48
P3h4	6.08525719024226e-70	1.24569733603231	0.689	0.275	1.17445463771676e-65
Fam162a	8.07378587729242e-65	1.24527736736429	0.878	0.591	1.55824067431744e-60
Crybg3	1.10369844867698e-74	1.24448844896497	0.633	0.208	2.13013800594657e-70
Lamb2	1.23620724184667e-83	1.24410672365584	0.77	0.3	2.38587997676408e-79
Ddx27	6.61461312307865e-88	1.24194221632222	0.834	0.369	1.27662033275418e-83
Tmem120a	5.71710886467095e-58	1.24141930368243	0.486	0.152	1.10340201088149e-53
Cebpb	1.58902156318222e-111	1.24032020926746	0.973	0.667	3.06681161694169e-107
Mast4	5.79457337550479e-105	1.23909235138501	0.918	0.449	1.11835266147242e-100
Noct	4.9546805718423e-88	1.23844601402821	0.854	0.399	9.56253350365564e-84
Mxra7	5.82194642614049e-83	1.23632695257139	0.803	0.342	1.12363566024512e-78
Vamp8	1.66415449331885e-135	1.23580739831221	0.98	0.706	3.21181817210538e-131
Clip4	1.05197835330912e-116	1.23473412528233	0.969	0.588	2.0303182218866e-112
Smad3	6.30985483657699e-101	1.23439998731433	0.914	0.463	1.21780198345936e-96
Eif4e2	1.65661452439801e-138	1.23398241932923	0.982	0.729	3.19726603208816e-134
Hmgb3	1.44560971432712e-72	1.23341774933095	0.667	0.24	2.79002674865135e-68
Ung	3.38117966741122e-51	1.23272698662687	0.448	0.145	6.52567675810365e-47
Atad3a	5.8638745263468e-82	1.23186641472314	0.841	0.394	1.13172778358493e-77
Uevld	1.59299077321304e-73	1.23185715618682	0.675	0.245	3.07447219230116e-69
Nop9	5.76739813425054e-47	1.23163	0.351	0.095	1.11310783991035e-42
Traf2	6.41123248166501e-69	1.22922505836613	0.665	0.256	1.23736786896135e-64
Tnfrsf1b	8.77640298912738e-67	1.22918567987985	0.622	0.217	1.69384577690158e-62
Dus1l	4.77483911193745e-117	1.2284349464853	0.967	0.614	9.21543948603928e-113
Efnb1	4.23383904425976e-49	1.22827975676932	0.364	0.097	8.17130935542134e-45
Src	5.86767390145224e-120	1.22741900454093	0.967	0.583	1.13246106298028e-115
Acer3	1.36817004838317e-75	1.22612731797725	0.711	0.272	2.64056819337952e-71
Sh3yl1	2.96502405007215e-48	1.22464706916347	0.426	0.138	5.72249641663926e-44
Stat5a	2.61580228632332e-55	1.22365434381988	0.463	0.142	5.04849841260401e-51
Asl	1.79446098037865e-91	1.22223709943111	0.868	0.402	3.4633096921308e-87
Ezh2	1.70513934238949e-90	1.22119342888311	0.865	0.391	3.29091893081171e-86
Kdm4a	1.51334376062164e-118	1.22116169478822	0.976	0.656	2.92075345799976e-114
Xrn2	5.15791299255363e-118	1.22099685166379	0.969	0.612	9.9547720756285e-114
Lig3	2.98474225040647e-83	1.21900916412525	0.81	0.346	5.76055254328449e-79
Mafk	1.02266763252426e-67	1.21705209064261	0.651	0.238	1.97374853077183e-63
Zswim7	1.64356310444494e-70	1.21693335759864	0.684	0.261	3.17207679157874e-66
Etfbkmt	5.12832117544932e-63	1.21645395391071	0.525	0.164	9.89765986861718e-59
Urb2	1.99549965764141e-56	1.21574860361532	0.516	0.174	3.85131433924792e-52
Fam53a	3.64390444862406e-79	1.21540584320254	0.779	0.332	7.03273558584443e-75
Mad2l2	3.47094402880389e-76	1.21416771493372	0.739	0.298	6.69892197559151e-72
Rfc3	1.74840500207167e-47	1.21376384615619	0.411	0.128	3.37442165399832e-43
9430015G10Rik	2.61854798211994e-71	1.21371543819487	0.662	0.238	5.05379760549149e-67
Rgp1	4.2928198059833e-99	1.21341871829609	0.916	0.499	8.28514222554778e-95
Shisa5	1.9443873879664e-95	1.21332001895966	0.892	0.412	3.75266765877515e-91
Zbtb17	1.21674245703402e-63	1.21264460443791	0.587	0.201	2.34831294207565e-59
Ddx42	2.90338322430716e-93	1.21188258011347	0.912	0.498	5.60352962291281e-89
Nip7	2.08524326121572e-51	1.21174643880844	0.439	0.137	4.02451949414634e-47
Pdik1l	1.20333526190831e-75	1.21136742406027	0.72	0.275	2.32243705548305e-71
Acaa2	3.51742333258321e-98	1.21126635241407	0.892	0.391	6.78862703188559e-94
Esyt2	3.93719571262406e-128	1.21074312755758	0.969	0.694	7.59878772536443e-124
Nup37	1.64549294948387e-54	1.2101970176662	0.457	0.139	3.17580139250386e-50
Pigv	4.98325827774881e-74	1.20943153889776	0.704	0.269	9.6176884760552e-70
Dcbld2	1.53045812618252e-61	1.20903863289636	0.625	0.245	2.95378418353226e-57
Cttnbp2nl	2.26609992541531e-120	1.20846192325058	0.974	0.641	4.37357285605155e-116
Isyna1	1.2622392701233e-74	1.20825840316346	0.697	0.26	2.43612179133797e-70
D11Wsu47e	9.41398635520879e-65	1.20620456588543	0.618	0.224	1.8168993665553e-60
Bag3	1.61339490290481e-57	1.20595208635471	0.503	0.162	3.11385216260628e-53
Shkbp1	4.74085028773404e-84	1.20590578798183	0.83	0.379	9.1498410553267e-80
Ell2	6.75521151418011e-91	1.20497610155388	0.885	0.436	1.30375582223676e-86
Gpr153	2.07101122271066e-60	1.20326284523648	0.581	0.212	3.99705165983157e-56
Nudt2	8.41813770736812e-69	1.2026966236283	0.675	0.257	1.62470057752205e-64
Ltbr	3.71669853910353e-98	1.20223825424316	0.931	0.499	7.17322818046981e-94
Samhd1	1.08601044244534e-79	1.20205462847489	0.85	0.426	2.09600015391951e-75
Gss	1.01609818013277e-78	1.20169615866791	0.788	0.346	1.96106948765624e-74
Gmeb1	1.07268949236763e-78	1.19788533924025	0.812	0.365	2.07029072026953e-74
Zfp462	1.63574167142638e-83	1.19733717382221	0.834	0.367	3.1569814258529e-79
Kifc1	8.16961253827812e-47	1.19632688438823	0.378	0.11	1.57673521988768e-42
Eloa	1.56167340259159e-82	1.19541488450521	0.826	0.384	3.01402966700177e-78
Notch3	2.14444845078429e-60	1.19489796279106	0.543	0.18	4.13878551001367e-56
Sertad2	6.13280440507063e-77	1.19439164029909	0.775	0.332	1.18363125017863e-72
Abhd5	6.53967367600106e-84	1.19423746276859	0.804	0.332	1.2621570194682e-79
Akip1	3.26175119245934e-54	1.19381751154196	0.47	0.147	6.29517980144652e-50
Plin3	2.20626035686143e-98	1.19374903513927	0.914	0.421	4.25808248874257e-94
Pik3cb	1.32067401523099e-74	1.19251665977197	0.751	0.305	2.5489008493958e-70
Ogfod3	9.93357468251758e-61	1.19250946074701	0.589	0.216	1.91717991372589e-56
Plagl2	3.12603670471605e-68	1.19133189029457	0.684	0.268	6.03325084010198e-64
Sf3a3	6.29119194796418e-93	1.19085303354157	0.901	0.49	1.21420004595709e-88
Rbms2	4.5826791145154e-89	1.19044507547815	0.857	0.391	8.84457069101473e-85
Slc25a37	6.25872567657467e-74	1.18963401214764	0.724	0.287	1.20793405557891e-69
Ppp1r18	1.04926025723504e-89	1.18873074171639	0.887	0.44	2.02507229646364e-85
Mvb12a	8.72843919263188e-72	1.1879866878564	0.706	0.272	1.68458876417795e-67
Ddx39	3.08427051486154e-89	1.18794724684408	0.905	0.552	5.95264209368277e-85
Dnase1l1	2.76702808781847e-45	1.18772178588033	0.369	0.108	5.34036420948965e-41
Acsl5	2.45097091408987e-68	1.18646155150434	0.59	0.189	4.73037386419344e-64
Cobl	2.52237705029435e-58	1.1861261044771	0.512	0.164	4.8681877070681e-54
Tnfrsf22	1.61693314768713e-43	1.18536376328387	0.373	0.115	3.12068097503616e-39
Armc7	2.54537294079224e-51	1.1852290673688	0.444	0.14	4.91256977572903e-47
Nup85	3.32361921694137e-98	1.18508441039241	0.936	0.572	6.41458508869684e-94
Pacs1	2.43165073161647e-82	1.18488893804053	0.843	0.404	4.69308591201978e-78
Unc119	6.27182182157123e-102	1.18315365075522	0.943	0.564	1.21046161156325e-97
Cd93	2.77561688716858e-56	1.18217902812405	0.669	0.299	5.35694059223536e-52
Ctnnbip1	6.00795754180594e-95	1.18141757031924	0.925	0.525	1.15953580556855e-90
Ston1	2.61218603548799e-68	1.17754473940633	0.647	0.235	5.04151904849182e-64
Impdh2	5.70927286536882e-93	1.17724513388637	0.918	0.544	1.10188966301618e-88
Gtf3c2	7.93684279332296e-83	1.17697652088208	0.845	0.399	1.53181065911133e-78
Acadvl	2.9858851433682e-110	1.1754766408733	0.967	0.61	5.76275832670063e-106
Ppm1g	2.00667223066589e-115	1.17542437320104	0.974	0.624	3.87287740518516e-111
Tsen54	1.48199172129534e-44	1.17462561167489	0.424	0.144	2.86024402210001e-40
Tead1	3.14287043573826e-93	1.17242766036916	0.912	0.508	6.06573994097485e-89
Stam2	5.82487711681448e-78	1.17050696052123	0.81	0.369	1.1242012835452e-73
Eri1	1.96008894941106e-49	1.16796476092424	0.47	0.16	3.78297167236334e-45
Ckap4	1.74931402538324e-74	1.16732033674434	0.773	0.338	3.37617606898966e-70
Chmp2b	1.36275991102162e-110	1.16675399251265	0.965	0.643	2.63012662827173e-106
Srebf1	1.09908879620547e-93	1.16603401370476	0.914	0.462	2.12124137667655e-89
Hmg20b	6.2540837659353e-99	1.16427692240291	0.94	0.563	1.20703816682551e-94
Zfp395	9.96208484571498e-80	1.16355940864155	0.824	0.39	1.92268237522299e-75
Farp1	2.41471421206148e-105	1.16340391938357	0.962	0.594	4.66039842927865e-101
Cep95	1.79516237727529e-66	1.16328300519976	0.669	0.258	3.4646633881413e-62
Cmtm3	2.07707066861807e-69	1.16253128916681	0.729	0.297	4.00874639043288e-65
Mier1	2.08165817297383e-113	1.16238920774079	0.973	0.647	4.01760027383949e-109
Net1	2.70833732432927e-72	1.16050200783823	0.784	0.352	5.22709103595549e-68
Smarcd2	1.91733425480429e-122	1.16047037410463	0.993	0.66	3.70045511177228e-118
Nkiras2	1.90691715288202e-60	1.16036155398854	0.62	0.236	3.68035010506229e-56
Nmi	5.63007718155425e-43	1.15916844610129	0.41	0.138	1.08660489603997e-38
Marveld1	3.35278793153519e-56	1.15836645675577	0.539	0.188	6.47088070786291e-52
Eps8l1	2.5126183973063e-57	1.15703964204331	0.545	0.187	4.84935350680116e-53
Nubp1	2.90757418201175e-68	1.15659026550983	0.729	0.316	5.61161817128267e-64
Tcf7l1	9.18693910476509e-51	1.15627187530591	0.479	0.163	1.77307924721966e-46
Vps72	3.83894494852932e-75	1.15572438044091	0.781	0.348	7.40916375066158e-71
Snrpf	8.46030231844294e-66	1.15529133121395	0.729	0.319	1.63283834745949e-61
Klf16	2.98663764424676e-51	1.15383196284727	0.527	0.193	5.76421065339624e-47
Lrch1	3.42496823801926e-81	1.15376743016024	0.839	0.38	6.61018869937718e-77
Pprc1	1.22143687701646e-59	1.15165586534193	0.6	0.22	2.35737317264176e-55
Acsl4	6.1323508488075e-86	1.15056101677908	0.918	0.556	1.18354371381985e-81
Il1r1	1.60934966664797e-85	1.14989162188307	0.892	0.457	3.10604485663058e-81
Slbp	3.65038420385612e-66	1.14982728687195	0.717	0.307	7.0452415134423e-62
Pbrm1	7.32626306825766e-97	1.14975327614324	0.938	0.506	1.41396877217373e-92
Ctns	6.81581575301742e-69	1.14972051092313	0.737	0.314	1.31545244033236e-64
Nsa2	4.08136497292368e-105	1.14929871412233	0.967	0.603	7.8770343977427e-101
Tctn1	1.39227817730693e-58	1.14884549043572	0.596	0.224	2.68709688220237e-54
Wdr46	1.88468871873095e-67	1.14882030463599	0.689	0.268	3.63744922715074e-63
Map3k11	3.26192210113706e-60	1.14766196938574	0.62	0.239	6.29550965519452e-56
Pank3	3.10583820578942e-87	1.14703166719792	0.888	0.467	5.99426773717357e-83
Utp3	2.80853164706057e-94	1.14432965875791	0.936	0.553	5.42046607882691e-90
Mdn1	8.79977140644007e-91	1.14428947862517	0.907	0.486	1.69835588144293e-86
1600012H06Rik	1.93946247920806e-79	1.14423043667041	0.834	0.412	3.74316258487156e-75
Lig1	5.40828628025303e-64	1.14408197634824	0.697	0.293	1.04379925208883e-59
Spag5	2.21306379680378e-47	1.14353668182172	0.406	0.124	4.2712131278313e-43
Capn5	4.90347222682623e-51	1.14331376313406	0.64	0.297	9.46370139777462e-47
Itsn2	2.74803668658044e-89	1.14297	0.896	0.471	5.30371080510025e-85
Idh2	2.32788256156022e-100	1.14224706309759	0.951	0.591	4.49281334381123e-96
Slc26a2	1.62129550895814e-52	1.13984568704417	0.484	0.159	3.12910033228922e-48
Unc119b	1.60641236210186e-102	1.13932773740373	0.967	0.631	3.10037585885659e-98
Pold1	2.7749007373062e-51	1.13870528322971	0.495	0.172	5.35555842300097e-47
Prpf40a	2.79961011642743e-110	1.13864459091287	0.969	0.674	5.40324752470494e-106
Cmpk1	5.28318206137203e-96	1.13856758755979	0.94	0.567	1.0196541378448e-91
Pign	1.02721500720334e-65	1.13843777676423	0.686	0.277	1.98252496390244e-61
Ano6	8.27431180213854e-82	1.13788218624607	0.828	0.361	1.59694217781274e-77
Dvl2	7.59862989524542e-57	1.13749164845312	0.601	0.235	1.46653556978237e-52
Sertad1	6.55860335599342e-46	1.13645901539103	0.484	0.181	1.26581044770673e-41
Cdc42ep3	3.17011725286776e-53	1.13633323447213	0.581	0.23	6.11832629803479e-49
Fgd3	1.04144642103671e-75	1.13598957153545	0.852	0.43	2.00999159260085e-71
Zscan21	6.11320656086197e-72	1.13454555235089	0.762	0.321	1.17984886624636e-67
Hmbs	2.32165445325081e-56	1.13366230046308	0.58	0.213	4.48079309477407e-52
Cmtm7	3.86409717250137e-75	1.13322949178099	0.779	0.33	7.45770754292764e-71
Lipt2	6.450496521606e-45	1.13128123092639	0.408	0.131	1.24494582866996e-40
Wdr75	5.26633817227581e-42	1.13075229417335	0.38	0.122	1.01640326724923e-37
Racgap1	2.11052729120842e-50	1.1305531656151	0.516	0.19	4.07331767203225e-46
C1qbp	4.21779919414878e-110	1.13046371407901	0.985	0.695	8.14035244470714e-106
Ugdh	1.7175062524716e-82	1.12912217970252	0.879	0.449	3.3147870672702e-78
Ypel2	1.57216408027853e-74	1.1283004042182	0.832	0.395	3.03427667493757e-70
Snx33	1.62313513373526e-61	1.12762560446948	0.633	0.241	3.13265080810905e-57
Nudt14	7.31009167273203e-45	1.12522060116802	0.43	0.146	1.41084769283728e-40
Ddi2	6.73636765527134e-94	1.12512816574176	0.936	0.53	1.30011895746737e-89
Pkmyt1	2.46364008771749e-40	1.12458132343785	0.43	0.161	4.75482536929476e-36
Zbtb33	3.4764876454945e-61	1.12456202714517	0.676	0.283	6.70962115580438e-57
Heca	2.3811640329432e-77	1.12430433680633	0.859	0.456	4.59564658358037e-73
Grwd1	1.34178700077992e-45	1.12398799958163	0.455	0.162	2.58964891150524e-41
Irf3	1.45044552566331e-94	1.12378678397126	0.936	0.571	2.79935986453019e-90
Arl6ip6	4.36014958954308e-64	1.12336538257559	0.713	0.299	8.41508870781815e-60
Nt5dc1	6.54024395853083e-51	1.12276190077043	0.51	0.181	1.26226708399645e-46
Chmp6	1.43417669862447e-71	1.12263011395362	0.812	0.388	2.76796102834522e-67
Ccdc171	8.15284459968778e-50	1.12230684649778	0.508	0.182	1.57349900773974e-45
Gne	8.92421338047506e-56	1.12218607731585	0.559	0.201	1.72237318243169e-51
Ccdc114	1.39824235056661e-52	1.1212176511539	0.428	0.125	2.69860773659356e-48
Cyren	6.19143626411104e-46	1.12073241520128	0.45	0.154	1.19494719897343e-41
Ccdc57	1.10089874379662e-54	1.11971169465636	0.527	0.18	2.12473457552747e-50
Ska2	6.05801339211553e-46	1.11959646695714	0.481	0.176	1.1691965846783e-41
Rrp1b	2.09829750708296e-58	1.11832020407069	0.633	0.255	4.04971418867011e-54
Ttll4	3.92961086694627e-76	1.11782741162474	0.839	0.403	7.58414897320631e-72
Hddc2	5.95576282614235e-50	1.1172807055562	0.521	0.193	1.14946222544547e-45
Fhdc1	4.53689604156237e-45	1.11711089191426	0.45	0.158	8.75620936021537e-41
Setd5	5.33274782690359e-116	1.11613526403834	0.98	0.725	1.02922033059239e-111
Polr1a	1.72896248256213e-68	1.11511132207192	0.748	0.33	3.33689759134492e-64
Helz	1.44931605892122e-74	1.11509330703837	0.839	0.413	2.79717999371796e-70
Slc9a1	4.09176630427157e-99	1.11384442052753	0.963	0.603	7.89710896724412e-95
Alg5	4.76072474903446e-76	1.11220487797765	0.857	0.423	9.18819876563651e-72
Slc27a3	8.55583185202024e-45	1.11204030919564	0.375	0.109	1.65127554743991e-40
Dapp1	3.32768867194908e-48	1.11107719667235	0.402	0.117	6.42243913686171e-44
Thap3	1.44238698137058e-69	1.10976447075956	0.777	0.35	2.78380687404523e-65
Rgs19	1.86493102187718e-64	1.10775747136072	0.733	0.329	3.59931687222296e-60
Abl1	3.27476993914112e-82	1.10770768516696	0.885	0.462	6.32030598254236e-78
Ahdc1	7.3515992452138e-102	1.10745101414529	0.962	0.635	1.41885865432626e-97
Naa25	1.80811546376305e-70	1.1048370306877	0.801	0.367	3.48966284506268e-66
Xaf1	5.38767549183397e-67	1.10305518966836	0.854	0.481	1.03982136992396e-62
Gtf3c6	5.39963144942963e-87	1.10072700613987	0.921	0.506	1.04212886973992e-82
Prpf38a	1.54008901482237e-56	1.0989620242329	0.653	0.276	2.97237179860718e-52
Hes6	2.60506150191352e-73	1.09845649709257	0.832	0.391	5.02776869869309e-69
Slc7a1	2.01343833966649e-44	1.09773429809213	0.479	0.179	3.88593599555632e-40
Rpa3	3.00913098070291e-51	1.0970528237202	0.554	0.213	5.80762279275662e-47
Nr2c2ap	8.6093187831945e-73	1.09685218814742	0.806	0.358	1.66159852515654e-68
Ebna1bp2	3.41782306774872e-99	1.09659466858383	0.965	0.655	6.59639852075503e-95
Cyp26b1	2.72270785088479e-44	1.09650309414436	0.503	0.198	5.25482615220764e-40
Ttc7	4.12330101477871e-44	1.09644817464432	0.386	0.117	7.95797095852291e-40
Ing4	2.97739226218311e-72	1.0962399521538	0.841	0.441	5.74636706601341e-68
Lrp10	4.05898375841876e-107	1.09600771003007	0.962	0.652	7.83383865374821e-103
Lrrc47	2.98164029196068e-99	1.09593152287923	0.954	0.628	5.75456576348411e-95
Rbm19	1.69652748557809e-57	1.0958160779422	0.607	0.23	3.27429804716572e-53
Pdcl3	1.28161093220307e-65	1.09549652596237	0.737	0.32	2.47350909915193e-61
Lrfn4	6.35959879494665e-76	1.0947112134261	0.841	0.402	1.2274025674247e-71
Triobp	3.11108447851777e-43	1.09404768603366	0.431	0.151	6.0043930435393e-39
Scrib	7.09845783994937e-63	1.09375553960034	0.715	0.306	1.37000236311023e-58
Lrrc42	2.25366732360263e-66	1.09202342769726	0.775	0.359	4.34957793455307e-62
Kdm6b	4.57907400514814e-63	1.09147126225181	0.697	0.278	8.83761282993591e-59
Nop16	1.84923347302346e-55	1.09145057872818	0.647	0.276	3.56902060293529e-51
Mycbp	5.68116697374048e-50	1.09003681380757	0.569	0.229	1.09646522593191e-45
Fcho2	1.97953844635889e-100	1.08962203416667	0.963	0.669	3.82050920147266e-96
Nit2	2.01597923879223e-43	1.08943192591801	0.464	0.173	3.89083993086901e-39
Gcn1	3.23648348638427e-107	1.08625412334804	0.984	0.679	6.24641312872165e-103
Thop1	7.06145183076987e-60	1.08615789607604	0.704	0.303	1.36286020333858e-55
Phrf1	2.31401505774462e-65	1.08580131895147	0.731	0.31	4.46604906144712e-61
Faap100	2.51979865734586e-52	1.08544919155111	0.543	0.198	4.86321140867751e-48
Btbd7	1.57161706015487e-75	1.08432774791052	0.867	0.438	3.03322092609891e-71
Pttg1ip	8.79599790409232e-91	1.08397537033284	0.956	0.641	1.69762759548982e-86
Dhrs3	7.77788325472556e-92	1.08362194336083	0.945	0.562	1.50113146816203e-87
Spg21	2.46544345540087e-84	1.08319867235067	0.916	0.51	4.75830586892368e-80
Gpn2	3.27402615285273e-53	1.08279204341939	0.596	0.236	6.31887047500576e-49
Tmem98	1.13526088037452e-118	1.08261715150725	0.956	0.531	2.19105349912282e-114
Nop2	3.22616745488826e-74	1.0816708477753	0.834	0.381	6.22650318793434e-70
Mak16	9.29811781274358e-71	1.08116067929967	0.804	0.358	1.79453673785951e-66
Slc35e3	2.24170137415654e-68	1.08096470621694	0.801	0.379	4.32648365212213e-64
Ulk3	5.81281967187318e-58	1.08082645658557	0.739	0.353	1.12187419667152e-53
Tyk2	7.68623737497227e-65	1.07976196250887	0.693	0.275	1.48344381336965e-60
Tepsin	1.40775794667819e-51	1.07942539390277	0.578	0.226	2.7169728370889e-47
Smcr8	1.28572768213223e-76	1.07903312392089	0.883	0.474	2.4814544265152e-72
Gnl3	5.72013676466098e-67	1.07865364104022	0.782	0.368	1.10398639557957e-62
Ddx19a	4.6292148796549e-62	1.07813566703932	0.695	0.287	8.93438471773397e-58
Uhrf2	8.30659092930441e-82	1.07650865935765	0.905	0.509	1.60317204935575e-77
Slk	1.55245916420145e-109	1.07592938776537	0.963	0.707	2.9962461869088e-105
Magt1	5.93319599046655e-63	1.07589756850467	0.64	0.23	1.14510682616004e-58
Ifi35	9.96289413530875e-57	1.07549676433677	0.704	0.307	1.92283856811459e-52
Mapkapk3	6.80725837700773e-48	1.07488802510389	0.505	0.182	1.31380086676249e-43
Hs2st1	5.71170672453465e-96	1.07481985029945	0.96	0.649	1.10235939783519e-91
Rab22a	5.39708721160565e-98	1.07428881917232	0.956	0.662	1.04163783183989e-93
Cfap20	8.65397435649723e-84	1.07397	0.923	0.518	1.67021705080396e-79
Gca	5.68805966848632e-65	1.07386365112527	0.722	0.299	1.09779551601786e-60
Cdt1	2.16689151751926e-40	1.07353269755794	0.42	0.149	4.18210062881218e-36
Cybb	7.35634105501314e-58	1.07226082586578	0.547	0.182	1.41977382361754e-53
Gfpt1	9.82661814902487e-85	1.07217301768693	0.929	0.557	1.8965373027618e-80
Dera	2.69397153483329e-37	1.07183563531441	0.395	0.143	5.19936506222826e-33
2810004N23Rik	7.93075473376375e-65	1.07115538431195	0.768	0.347	1.5306356636164e-60
Dvl1	3.44764866729246e-104	1.0703832436565	0.976	0.714	6.65396192787444e-100
Mgat2	3.20737358367836e-86	1.06999458919899	0.931	0.566	6.19023101649924e-82
Rnft1	1.74153535282558e-77	1.0693592828181	0.883	0.483	3.36116323095337e-73
Dpp3	2.21941694314664e-86	1.06801457016872	0.938	0.598	4.28347470027302e-82
Rsl1d1	5.95477040425173e-71	1.06788537870245	0.852	0.434	1.14927068802058e-66
Plcd1	1.74913800467363e-41	1.0671507311188	0.428	0.15	3.3758363490201e-37
Mri1	1.52230981460278e-68	1.06646155413886	0.817	0.403	2.93805794218337e-64
Wdr55	8.29349754836827e-58	1.06552444909614	0.687	0.293	1.60064502683508e-53
Fstl1	9.60670521673063e-65	1.0647205820755	0.746	0.318	1.85409410682901e-60
Lmf2	1.16974510955495e-58	1.06467708268957	0.689	0.296	2.25760806144106e-54
Trim12c	1.71305693621143e-50	1.06340360264724	0.59	0.235	3.30619988688805e-46
Epn3	1.7787019663981e-60	1.06266971144985	0.605	0.222	3.43289479514833e-56
Trrap	6.40386481675215e-91	1.06152230247566	0.947	0.619	1.23594590963317e-86
Cib1	8.36852401826072e-61	1.06091337816636	0.695	0.287	1.61512513552432e-56
Utp18	3.34899703543408e-68	1.05981574491272	0.764	0.325	6.46356427838778e-64
Nup155	2.08155289345845e-74	1.05969649814937	0.867	0.418	4.0173970843748e-70
Nle1	3.88536026250293e-49	1.05882669642011	0.534	0.2	7.49874530663065e-45
Ythdf2	2.60031536642454e-48	1.05882669642011	0.539	0.209	5.01860865719936e-44
Acot1	3.25452343663434e-59	1.05848914110748	0.676	0.279	6.28123023270427e-55
Sppl2a	1.02371702122435e-95	1.05813043875732	0.967	0.713	1.97577385096299e-91
Aprt	8.14738673306545e-39	1.05586545741375	0.389	0.132	1.57244563948163e-34
Cptp	3.11068030447832e-59	1.05579304073944	0.731	0.336	6.00361298764316e-55
Etl4	8.25755706124683e-67	1.05557847347365	0.72	0.282	1.59370851282064e-62
Tmem248	1.92699897715526e-105	1.05513758963847	0.987	0.736	3.71910802590964e-101
Lrrc45	1.05994708222519e-79	1.05349216553448	0.91	0.562	2.04569786869462e-75
Uprt	1.6236390338138e-48	1.05298062800003	0.55	0.213	3.13362333526064e-44
Gusb	1.18584867689525e-105	1.05276398033974	0.98	0.708	2.28868794640782e-101
Nme7	2.26534100283966e-57	1.0527252906348	0.649	0.258	4.37210813548055e-53
Smo	1.253572717315e-64	1.05037219254914	0.757	0.332	2.41939534441795e-60
Zfp68	5.53266272807718e-89	1.04995721871459	0.943	0.607	1.0678039065189e-84
Exosc10	8.13870905309482e-65	1.04923925291433	0.799	0.399	1.5707708472473e-60
Ruvbl2	3.07199818497916e-67	1.0485902459108	0.843	0.449	5.92895649700978e-63
Nup43	6.62991541294443e-44	1.0485387606286	0.49	0.186	1.27957367469827e-39
Lsg1	2.14899321043645e-63	1.04846580487173	0.777	0.362	4.14755689614235e-59
Sirt7	7.60203540613444e-74	1.0482636258538	0.856	0.42	1.46719283338395e-69
Tap1	1.69986203468236e-43	1.04825945292392	0.622	0.281	3.28073372693696e-39
Pgls	4.26982863179657e-93	1.04800213330333	0.96	0.652	8.24076925936738e-89
Relb	4.97687507449735e-45	1.04747409051853	0.472	0.168	9.60536889377989e-41
Tnip1	3.22624293162698e-74	1.04673910534287	0.867	0.424	6.22664885804006e-70
Hid1	7.90440555245618e-89	1.04671400928936	0.951	0.673	1.52555027162404e-84
Mplkip	2.00060147322945e-62	1.0459070865033	0.731	0.316	3.86116084333284e-58
Elac2	1.90461251386583e-63	1.04515823996651	0.792	0.375	3.67590215176104e-59
Dock5	2.01137032015227e-59	1.04495598518281	0.612	0.22	3.88194471789389e-55
Cgnl1	4.06322272528105e-61	1.04482502988675	0.687	0.288	7.84201985979243e-57
Srrm1	8.82984608129546e-98	1.04417243533688	0.965	0.698	1.70416029369002e-93
Svbp	1.3099503412618e-58	1.04338279498024	0.737	0.343	2.52820415863528e-54
Cnpy4	4.34300153360189e-52	1.04301889175276	0.605	0.245	8.38199295985165e-48
Taf12	5.0036784103388e-72	1.04166363084405	0.885	0.476	9.65709933195388e-68
Yes1	5.04614036213622e-62	1.03938482217194	0.762	0.362	9.73905089892291e-58
Arhgap11a	7.83619720056043e-40	1.03840259409681	0.415	0.146	1.51238605970816e-35
Tctn2	3.71293635295925e-44	1.0384019742502	0.516	0.208	7.16596716121136e-40
Prkd3	2.24683678553725e-54	1.03833708762621	0.665	0.282	4.33639499608689e-50
Slc16a13	2.90180462749942e-45	1.03791733430931	0.532	0.212	5.60048293107388e-41
Trabd	5.69122876647795e-54	1.03739328666345	0.667	0.288	1.09840715193025e-49
Mogs	6.20755943893074e-54	1.03712679435092	0.644	0.27	1.19805897171363e-49
Acadm	1.6267767634147e-68	1.03665354113176	0.843	0.421	3.13967915339036e-64
Ttll12	3.66451092451436e-52	1.03656512948458	0.611	0.248	7.07250608431272e-48
Fbxo30	1.95425269999211e-50	1.03576788522959	0.59	0.239	3.77170771098476e-46
Nrp2	1.79372088861525e-59	1.03526202071655	0.733	0.331	3.46188131502743e-55
Ccdc107	3.56320017789835e-78	1.03454943219863	0.903	0.505	6.87697634334382e-74
Hspb8	2.14044932957827e-97	1.03412	0.967	0.633	4.13106720608606e-93
Cybc1	3.47059775584404e-64	1.03397280723193	0.804	0.393	6.698253668779e-60
Ddx18	8.35385141620078e-51	1.03391151546072	0.642	0.285	1.61229332332675e-46
Vamp5	9.36909122846031e-52	1.03379367942814	0.569	0.215	1.80823460709284e-47
Ctdspl	8.4015876326019e-54	1.03362143007507	0.649	0.273	1.62150641309217e-49
Lrrc8b	1.00647057429637e-82	1.03361644406277	0.94	0.595	1.942488208392e-78
Taf10	1.192575654987e-69	1.03324059194139	0.857	0.474	2.30167101412491e-65
Adam17	3.38558863587199e-76	1.03210596863594	0.892	0.481	6.53418606723295e-72
Anapc7	1.5588384983114e-55	1.0313536166277	0.62	0.236	3.00855830174101e-51
Mitd1	1.72327551081218e-47	1.03102375512473	0.6	0.26	3.32592173586751e-43
Elk4	2.65932197140474e-84	1.03030480511397	0.945	0.578	5.13249140481115e-80
Cdkn2aipnl	2.90364056732925e-55	1.0302902298957	0.662	0.278	5.60402629494546e-51
Cnot6	3.47916885955554e-73	1.0301264065039	0.878	0.463	6.7147958989422e-69
Zfp646	5.99798401629543e-47	1.03004179244776	0.572	0.239	1.15761091514502e-42
Inpp5k	5.2014814547558e-74	1.02977456100742	0.912	0.556	1.00388592076787e-69
Plin2	7.27516394192785e-70	1.02965959609228	0.854	0.46	1.40410664079207e-65
Bms1	1.15748928064216e-64	1.02923764494697	0.821	0.413	2.23395431163936e-60
Zmynd19	3.89115720063019e-48	1.02888251742083	0.59	0.25	7.50993339721626e-44
Myo10	4.69924145518624e-94	1.02848365912201	0.965	0.658	9.06953600850944e-90
Ccl9	1.93029747082642e-41	1.02779185436346	0.527	0.217	3.72547411869499e-37
Spata24	6.50442476639628e-39	1.02687248423058	0.386	0.13	1.25535397991448e-34
Exosc3	1.92237377885313e-68	1.0267346867313	0.834	0.416	3.71018139318655e-64
Usp10	4.72985438959398e-70	1.0259271467644	0.881	0.481	9.12861897191638e-66
Sumf2	3.06314538864903e-61	1.02323448093441	0.757	0.35	5.91187060009262e-57
Map3k14	5.94652538896121e-48	1.02272250844453	0.519	0.19	1.14767940006951e-43
Mapk7	8.8367155965972e-67	1.02219589614504	0.846	0.447	1.70548611014326e-62
Txndc12	2.73099974058245e-86	1.02166276249945	0.949	0.619	5.27082949932412e-82
Ptrh1	2.99711525477402e-38	1.0210570886014	0.411	0.148	5.78443244171386e-34
Rapgef6	2.46320822367958e-58	1.02097404170162	0.718	0.322	4.75399187170159e-54
Midn	1.01813390229487e-92	1.01982630959916	0.974	0.708	1.9649984314291e-88
Rlf	5.65651304648977e-59	1.01955298353953	0.744	0.337	1.09170701797252e-54
Dock1	4.18679094368061e-96	1.01832653785356	0.967	0.694	8.08050652130358e-92
Bcorl1	7.20315454162074e-49	1.01626101273025	0.611	0.259	1.3902088265328e-44
St5	6.07787297921378e-77	1.01600127972323	0.923	0.557	1.17302948498826e-72
Unk	4.58599177025128e-93	1.01550743936277	0.965	0.658	8.85096411658497e-89
Erp44	3.13215546288433e-86	1.01400938839703	0.941	0.609	6.04506004336676e-82
Szrd1	1.95290815272268e-104	1.01385711401718	0.982	0.707	3.76911273475477e-100
Lrrc41	2.60122664026163e-57	1.0137715523336	0.781	0.408	5.02036741570495e-53
Dusp22	3.05226301477305e-52	1.01341334012939	0.633	0.263	5.89086761851199e-48
Galnt4	8.91079246473969e-39	1.01307019770511	0.424	0.154	1.71978294569476e-34
Gatad2a	1.3161621907443e-91	1.01265774806028	0.965	0.643	2.5401930281365e-87
Nup188	7.72047003882687e-37	1.01238783006897	0.437	0.17	1.49005071749359e-32
Atg101	7.56262089144773e-65	1.01185561970682	0.808	0.383	1.45958583204941e-60
Zbtb43	9.30418170150705e-68	1.01175425484924	0.872	0.476	1.79570706839086e-63
Rasa1	8.33541511384207e-58	1.01116369357208	0.771	0.39	1.60873511697152e-53
Sestd1	1.15804666351898e-61	1.00943798567623	0.759	0.336	2.23503006059163e-57
Spry4	3.38158300154068e-48	1.00923454081165	0.654	0.309	6.52645519297351e-44
Tfdp1	4.01743832924836e-51	1.00786288022307	0.656	0.288	7.75365597544933e-47
Hist2h2ac	1.28658195555065e-46	1.00773052045116	0.687	0.334	2.48310317421275e-42
Imp3	4.4626831034917e-69	1.00691767321281	0.868	0.47	8.61297838973899e-65
2210016F16Rik	1.87913507173814e-52	1.00646753742298	0.647	0.276	3.62673068845461e-48
B4galt3	4.95440849204803e-83	1.00637805223579	0.941	0.642	9.5620083896527e-79
Il13ra1	6.61346524412171e-52	1.00625667315348	0.6	0.237	1.27639879211549e-47
Stxbp2	1.17412703957399e-84	1.00608719414033	0.956	0.598	2.2660651863778e-80
Eva1a	6.84170898575725e-50	1.0055643997576	0.558	0.211	1.32044983425115e-45
Taf6	5.57883165978042e-47	1.00506738709653	0.581	0.241	1.07671451033762e-42
Cpsf4	6.28834150732998e-70	1.00462524353464	0.881	0.477	1.21364991091469e-65
Chmp1b	2.00612879098621e-86	1.00382872746827	0.954	0.614	3.87182856660338e-82
Bgn	1.13495125469368e-38	1.00329521757937	0.576	0.27	2.1904559215588e-34
Tmpo	1.31411046071832e-81	1.00227845185432	0.931	0.609	2.53623318918636e-77
Noc4l	6.26191029042882e-53	1.00207061677673	0.678	0.298	1.20854868605276e-48
Dnttip2	1.11380976508825e-40	1.00020283330307	0.455	0.168	2.14965284662033e-36
Lrwd1	5.8171675146665e-38	0.99954041675784	0.437	0.166	1.12271333033063e-33
Tlcd1	6.60318693481257e-61	0.998355047147528	0.726	0.301	1.27441507841883e-56
Gramd4	1.74038832831195e-63	0.997973892483884	0.852	0.473	3.35894947364207e-59
Fbxw9	1.36512094968698e-44	0.997494922982599	0.53	0.208	2.63468343289588e-40
Gtf2f2	3.54759777330364e-54	0.99674507083921	0.709	0.331	6.84686370247602e-50
Dtnb	6.49226873588666e-68	0.996677767576615	0.903	0.562	1.25300786602612e-63
Rnf2	2.3482412422452e-64	0.995914018594025	0.817	0.399	4.53210559753323e-60
Fam107b	6.26625485785569e-92	0.995788710932243	0.976	0.666	1.20938718756615e-87
Tmtc3	7.01743041461538e-53	0.994130979892272	0.693	0.315	1.35436407002077e-48
Gys1	6.94681614821265e-45	0.993333683234704	0.58	0.252	1.34073551660504e-40
Fubp3	1.01466773718641e-66	0.992682800552626	0.881	0.486	1.95830873276978e-62
Cd74	1.45993904269587e-57	0.992374458349992	0.863	0.599	2.81768235240303e-53
Banf1	1.31887206976004e-59	0.990248197629434	0.806	0.411	2.54542309463688e-55
Prelid1	8.07012526575935e-64	0.990213472258766	0.852	0.455	1.55753417629156e-59
Sema4f	1.78099169206582e-49	0.989841215094446	0.733	0.377	3.43731396568703e-45
Cln3	2.38263428116781e-38	0.989456785340808	0.428	0.158	4.59848416265387e-34
Prkd1	6.57829045142979e-43	0.987975302269319	0.516	0.203	1.26961005712595e-38
Micu2	3.52211293159024e-64	0.987097752711422	0.834	0.428	6.79767795796917e-60
Clcn2	5.58131925861477e-50	0.986867734267906	0.702	0.338	1.07719461691265e-45
Prrc1	1.09988324305187e-49	0.986844364945212	0.634	0.273	2.12277465909011e-45
Pold2	9.67743036153972e-53	0.985661668979722	0.706	0.334	1.86774405977717e-48
Apool	1.39296269627733e-41	0.985395068201058	0.49	0.189	2.68841800381525e-37
Zfand2a	1.74965170724716e-58	0.985288763906926	0.89	0.635	3.37682779498701e-54
Adsl	6.56889987698223e-57	0.985014251683369	0.781	0.395	1.26779767625757e-52
Lpcat3	1.91543788730057e-57	0.984246257652338	0.773	0.373	3.6967951224901e-53
Arhgap24	1.8767663088663e-37	0.983757783553552	0.406	0.147	3.62215897611196e-33
Arhgap27	1.41946792584472e-64	0.983720141319023	0.843	0.449	2.73957309688031e-60
Tmem234	1.40197150442623e-73	0.983149104127275	0.92	0.551	2.70580500354262e-69
Grpel2	3.48567760377001e-52	0.982261690026148	0.675	0.302	6.72735777527612e-48
Zbtb48	3.87067391491782e-49	0.9819221758999	0.6	0.244	7.47040065579139e-45
Alg10b	6.6505998212707e-45	0.981844152073697	0.614	0.28	1.28356576550525e-40
Osgin2	1.71140099983501e-40	0.981465164911041	0.578	0.267	3.30300392968156e-36
Mcm5	1.26559906587459e-36	0.981140461872281	0.428	0.163	2.44260619713797e-32
Nr2f6	6.91062566148803e-59	0.979544219607262	0.821	0.454	1.33375075266719e-54
Ccz1	6.36661166897737e-99	0.978983595682639	0.987	0.735	1.22875605211263e-94
Dazap1	1.04251696162721e-84	0.978290981097402	0.952	0.626	2.01205773594052e-80
H2-K1	3.19617644767154e-64	0.977678917663611	0.949	0.653	6.16862054400607e-60
Tet3	4.75054336921478e-65	0.977174381946407	0.85	0.432	9.16854870258453e-61
Cdc26	3.49335321606571e-38	0.977056685281195	0.525	0.23	6.74217170700682e-34
Memo1	5.67031748416649e-63	0.976726908815242	0.835	0.441	1.09437127444413e-58
Axin1	1.29396138547116e-44	0.976464745690269	0.59	0.257	2.49734547395934e-40
Krcc1	6.00249516163636e-70	0.975564326639443	0.85	0.399	1.15848156619582e-65
Exosc1	9.39306269847998e-48	0.975059311279387	0.6	0.251	1.81286110080664e-43
Brd3	5.35502415953907e-77	0.974786786640035	0.952	0.56	1.03351966279104e-72
Fam76b	1.23498708264299e-63	0.974384442128478	0.83	0.419	2.38352506950098e-59
Lzts2	2.06663009416839e-89	0.974231868098982	0.969	0.668	3.98859608174499e-85
Med10	5.4657704484555e-69	0.97342599933921	0.901	0.572	1.05489369655191e-64
Rnf149	3.86088771374877e-93	0.971408207179882	0.969	0.7	7.45151328753512e-89
Pisd	1.452163251427e-59	0.97033849430626	0.797	0.398	2.80267507525411e-55
Uvssa	9.85368339842331e-44	0.969474238115432	0.569	0.241	1.9017608958957e-39
Sin3a	2.67515825530671e-71	0.967306107583067	0.899	0.531	5.16305543274196e-67
Dcaf12	4.32072470108286e-78	0.967263339880121	0.951	0.614	8.33899867308992e-74
Stx17	4.19174210608252e-56	0.967227111947939	0.771	0.383	8.09006226473927e-52
1700123O20Rik	1.1614981663179e-50	0.966647953253778	0.645	0.278	2.24169146099355e-46
Scyl2	3.03904173812842e-59	0.966363555492856	0.788	0.381	5.86535055458785e-55
Kansl1l	1.19536965108798e-37	0.965939926750742	0.453	0.178	2.30706342659981e-33
Twsg1	6.97170418718066e-87	0.965894890810697	0.967	0.673	1.34553890812587e-82
Slc38a10	2.12340980493565e-70	0.965626186913196	0.914	0.53	4.0981809235258e-66
Bcl3	2.95582425456105e-60	0.965085638097928	0.744	0.315	5.70474081130283e-56
Cflar	2.98225556222927e-76	0.965029522831696	0.934	0.588	5.75575323510249e-72
Cdc42se1	3.13301399349495e-102	0.964823405355156	0.987	0.734	6.04671700744526e-98
Amotl2	2.06017633506193e-64	0.962760894028997	0.868	0.493	3.97614032666952e-60
Ccdc47	4.07343810594895e-82	0.962674852191301	0.954	0.626	7.86173554448146e-78
Nr6a1	1.89176655564348e-41	0.961588198518794	0.53	0.22	3.65110945239193e-37
Cdk18	8.32231443019988e-54	0.961437688605151	0.667	0.272	1.60620668502858e-49
Tnrc6c	2.3132515743694e-76	0.958955027910858	0.949	0.624	4.46457553853293e-72
Ackr3	5.75635261134584e-50	0.958918928926352	0.649	0.286	1.11097605398975e-45
Edem1	2.29781270630116e-82	0.957825014820691	0.954	0.649	4.43477852316124e-78
Snapc3	2.98820977046631e-54	0.957765511376699	0.77	0.388	5.76724485699997e-50
Tnks2	5.5877197136524e-83	0.957670522584268	0.952	0.682	1.07842990473491e-78
Kctd1	2.92735606439116e-54	0.956879835147596	0.759	0.367	5.64979720427494e-50
Lrrc8d	7.44858671277505e-61	0.956207694524387	0.85	0.494	1.43757723556558e-56
Lin9	2.89348204246129e-34	0.956053309633616	0.424	0.168	5.5844203419503e-30
Chtf8	3.02598683626978e-68	0.95557100808611	0.907	0.512	5.84015459400068e-64
Ap1g2	1.04703822133502e-41	0.955334136809518	0.552	0.234	2.02078376717658e-37
Parp4	7.35431316009312e-54	0.95516783019057	0.713	0.318	1.41938243989797e-49
Natd1	4.93157911291507e-42	0.954882011922284	0.539	0.224	9.51794768792609e-38
Nfil3	4.48687049143556e-45	0.954656113608501	0.651	0.307	8.65966004847064e-41
Fbf1	7.50047540092962e-58	0.953789739352864	0.762	0.357	1.44759175237942e-53
Hs6st1	2.09875253225569e-75	0.953362122032526	0.943	0.63	4.05059238725348e-71
Ssh1	2.26042874553984e-51	0.952825732220644	0.706	0.33	4.3626274788919e-47
Cep104	1.17684692052917e-64	0.951177499081891	0.848	0.433	2.27131455662131e-60
Tnrc18	6.18992418336726e-62	0.95112138459732	0.865	0.463	1.19465536738988e-57
Lzic	8.13115156829625e-52	0.949599834006082	0.718	0.338	1.56931225268118e-47
Arhgef10	3.17674196224601e-52	0.949062466114427	0.728	0.354	6.13111198713479e-48
Golga3	6.4370520074686e-50	0.94841108303534	0.684	0.309	1.24235103744144e-45
Eci1	4.61655093903665e-69	0.948310753876635	0.898	0.548	8.90994331234074e-65
Adnp	4.72167801241124e-66	0.947607307654886	0.916	0.553	9.1128385639537e-62
Fkbp9	3.51978360760498e-35	0.947531424266542	0.448	0.18	6.79318236267762e-31
Eif1a	1.63065640915725e-86	0.947242555263165	0.958	0.704	3.14716686967349e-82
Tgfbr2	5.97175840103222e-85	0.946559396603746	0.969	0.641	1.15254937139922e-80
Ncbp1	5.6775647730656e-67	0.945023136057086	0.907	0.562	1.09577000120166e-62
Dnttip1	9.49040983359142e-58	0.944580432706691	0.848	0.463	1.83164909788314e-53
Kifc3	1.98584088856046e-57	0.943999417178039	0.781	0.372	3.83267291492169e-53
Kmt5c	4.67771994943783e-41	0.943188028656463	0.589	0.272	9.02799950241501e-37
Capn1	2.84809671962294e-61	0.940621134698684	0.828	0.44	5.49682666887227e-57
Arhgap1	2.9076634518972e-58	0.940549375800165	0.846	0.457	5.6117904621616e-54
Med8	4.35879024204232e-60	0.939577096504194	0.861	0.474	8.41246516714167e-56
Plxnd1	5.07197099754901e-40	0.939403034627144	0.733	0.435	9.78890402526959e-36
St6gal1	2.2829008359104e-62	0.939400579891099	0.879	0.506	4.40599861330707e-58
Rbm42	1.02098176715214e-59	0.938289427854382	0.857	0.485	1.97049481060363e-55
Aimp1	1.00144907519667e-43	0.938217666707037	0.607	0.275	1.93279671512957e-39
Chmp1a	4.01030240968259e-56	0.937349643662146	0.823	0.433	7.7398836506874e-52
Atp2b1	1.53908189985724e-78	0.936791759140382	0.954	0.655	2.97042806672447e-74
Brms1	6.95998945518563e-40	0.936389075244904	0.559	0.248	1.34327796485083e-35
Wdr77	1.92444714462478e-59	0.93540904127984	0.863	0.502	3.71418298912582e-55
Bnip2	8.0724027482453e-45	0.935397015875343	0.627	0.283	1.55797373041134e-40
Tlk2	8.89906787648516e-85	0.935379882540023	0.974	0.706	1.71752010016163e-80
Nufip1	4.88475331245898e-34	0.935318616455893	0.475	0.209	9.42757389304582e-30
Slc25a51	1.79744505693157e-72	0.934592415806851	0.923	0.578	3.46906895987794e-68
Dnajc25	1.40037120191786e-33	0.934509538647123	0.417	0.165	2.70271641970148e-29
Rhbdd1	4.75661983452913e-36	0.93436447759708	0.51	0.225	9.18027628064123e-32
Pygo2	7.28113953693322e-51	0.93422613810232	0.731	0.358	1.40525993062811e-46
Zfp513	4.19878978476724e-58	0.934144071104128	0.824	0.437	8.10366428460077e-54
Raph1	4.83038015812133e-44	0.933925890748639	0.631	0.291	9.32263370517417e-40
Cldn2	1.44430079776136e-58	0.933769699205802	0.342	0.07	2.78750053967942e-54
Pold3	7.10927152787665e-43	0.932978576546849	0.631	0.303	1.37208940488019e-38
Slc35a1	1.29860156930016e-53	0.932938917505662	0.755	0.373	2.50630102874932e-49
Bmpr1a	5.9591479105136e-67	0.932095359797138	0.907	0.558	1.15011554672913e-62
Map3k7	6.79314054234156e-76	0.931530547385057	0.941	0.629	1.31107612467192e-71
Vangl2	5.36496227510196e-42	0.930830341854357	0.532	0.214	1.03543771909468e-37
Slc4a7	1.539519688987e-38	0.928438092874407	0.517	0.219	2.97127299974491e-34
Itga6	9.7181551549585e-71	0.92834680837203	0.921	0.559	1.87560394490699e-66
Asxl1	1.01615659364057e-63	0.926574097556143	0.872	0.517	1.96118222572631e-59
Tex30	2.738573954576e-34	0.925924551599152	0.442	0.18	5.28544773233168e-30
Ppip5k2	9.3026095363511e-56	0.924803856893646	0.768	0.367	1.79540364051576e-51
Mlh1	9.64168367143098e-45	0.923044989221117	0.653	0.305	1.86084494858618e-40
Anapc4	8.64619594627364e-54	0.922046629700857	0.826	0.469	1.66871581763081e-49
Kdm5a	2.37721446085239e-76	0.921605384898586	0.962	0.611	4.58802390944511e-72
Dcaf13	7.5610385019942e-45	0.920516383096763	0.654	0.309	1.45928043088488e-40
Eif2ak2	5.02974385245335e-52	0.919484974083107	0.861	0.536	9.70740563523497e-48
Dcaf10	4.61527800383514e-43	0.918319993960441	0.581	0.251	8.90748654740182e-39
Fam210b	3.08734272592965e-39	0.918180344478448	0.545	0.234	5.95857146104423e-35
Cnih4	3.67955799986482e-57	0.918089008872161	0.781	0.363	7.10154693973911e-53
Ppp2r3d	8.58626669661605e-64	0.917542251586481	0.905	0.556	1.6571494724469e-59
Ptpn9	4.37660457004857e-58	0.916951151012896	0.865	0.475	8.44684682019374e-54
Incenp	8.17152834094687e-41	0.916771942526705	0.57	0.25	1.57710496980275e-36
Rnf217	2.49521818277296e-52	0.91571183157688	0.77	0.38	4.81577109275182e-48
Bod1	9.82416755995933e-65	0.915063554470844	0.892	0.513	1.89606433907215e-60
Sfrp1	1.12985061569564e-48	0.914750428213762	0.444	0.142	2.18061168829259e-44
Pwwp3a	1.4887375738876e-49	0.914591422401402	0.733	0.372	2.87326351760307e-45
3110040N11Rik	1.75353446238808e-41	0.914309696628959	0.585	0.262	3.384321512409e-37
Cbr4	2.62899590253409e-36	0.913890953452085	0.517	0.228	5.0739620918908e-32
Sap25	1.13680223784922e-32	0.913668085339609	0.417	0.166	2.19402831904899e-28
Mcmbp	5.23206155439477e-66	0.913515887046652	0.909	0.598	1.00978787999819e-61
Noa1	8.07415330888608e-36	0.913468712139964	0.495	0.211	1.55831158861501e-31
Zfp146	2.35743248951353e-58	0.913051821799979	0.83	0.404	4.54984470476111e-54
Zswim4	6.5206889921006e-47	0.912176169348572	0.662	0.3	1.25849297547542e-42
Uap1	7.89732864393546e-54	0.911732138139452	0.784	0.399	1.52418442827954e-49
Tmem200b	3.67592123118274e-59	0.911104516298545	0.7	0.274	7.0945279761827e-55
Klk8	6.26493374439396e-44	0.910380771603177	0.512	0.19	1.20913221266804e-39
3830406C13Rik	8.91496584837615e-44	0.909153797614411	0.633	0.291	1.7205884087366e-39
Ehmt1	4.65960015501991e-62	0.909152366145001	0.867	0.483	8.99302829918842e-58
Josd1	2.02950043673497e-49	0.908833225987942	0.766	0.397	3.91693584289848e-45
Epha7	3.04240087417786e-43	0.908745222293987	0.682	0.336	5.87183368716327e-39
Psme2b	1.2454148184904e-46	0.908448671126311	0.673	0.311	2.40365059968647e-42
Rbm7	1.79656934982096e-51	0.908346798860159	0.77	0.384	3.46737884515445e-47
Ccdc141	1.09555392151675e-64	0.907657610663822	0.914	0.553	2.11441906852733e-60
Cnpy2	2.85565498761227e-83	0.907293395769903	0.967	0.712	5.51141412609167e-79
Prpf31	1.96936177897413e-47	0.906883898082612	0.729	0.373	3.80086823342007e-43
Psmd9	3.00962995737334e-51	0.90681663856235	0.733	0.348	5.80858581773055e-47
Zbtb10	6.14528021364201e-43	0.90642595263064	0.583	0.249	1.18603908123291e-38
Cd82	5.1439089556313e-71	0.905975427706467	0.912	0.479	9.92774428436841e-67
Mavs	4.63410482627807e-34	0.904156858093492	0.453	0.187	8.94382231471667e-30
Rpusd4	3.0662841827042e-34	0.903537922948808	0.45	0.183	5.9179284726191e-30
Stk4	4.76233095688153e-41	0.903186445818678	0.594	0.268	9.19129874678136e-37
Suclg2	6.46761605685748e-49	0.902722413665998	0.669	0.294	1.24824989897349e-44
Ppil1	1.04257363472148e-33	0.901847787918098	0.433	0.175	2.01216711501246e-29
Tep1	4.85711083492397e-41	0.901819680691808	0.558	0.238	9.37422391140327e-37
Nfkb1	1.29977885987476e-49	0.901414016285863	0.711	0.332	2.50857319955828e-45
Snta1	1.0384164158842e-48	0.901267538281538	0.759	0.393	2.00414368265651e-44
Pyroxd1	9.33295159854237e-54	0.900580498639987	0.824	0.426	1.80125965851868e-49
Zmym2	7.01103693257821e-74	0.900020248778193	0.96	0.68	1.35313012798759e-69
Slc25a45	1.82729778502284e-40	0.898765042643195	0.53	0.218	3.52668472509408e-36
Carhsp1	4.96864649037064e-63	0.898495464387475	0.863	0.455	9.58948772641533e-59
Ripk1	8.97062134230091e-45	0.898490726704554	0.614	0.267	1.73132991906408e-40
Rsrc1	1.5273009384969e-43	0.898299302578688	0.651	0.303	2.94769081129902e-39
Rela	6.19376282703306e-80	0.898013558567601	0.967	0.691	1.19539622561738e-75
Fbxo46	7.52967341843671e-39	0.897657048621196	0.53	0.224	1.45322696975829e-34
Snx11	1.18044368254092e-52	0.897045002661824	0.792	0.402	2.27825630730398e-48
Yeats2	1.69462102832903e-59	0.896887592692331	0.861	0.485	3.27061858467503e-55
Prpsap2	2.04984816228645e-37	0.896554900345569	0.521	0.223	3.95620695321285e-33
Stard3	1.91383050700629e-53	0.895937898018226	0.784	0.383	3.69369287852214e-49
Arhgap18	4.58149844935015e-35	0.895857590290285	0.397	0.143	8.84229200724579e-31
Cmc1	6.69617174041258e-64	0.895819328255147	0.901	0.537	1.29236114589963e-59
Mcam	1.01781785305851e-39	0.8955925720731	0.742	0.441	1.96438845640292e-35
Kdm3a	4.00544066102294e-49	0.895133391440145	0.868	0.541	7.73050047577427e-45
Ntmt1	7.52653216975801e-38	0.894950405198948	0.536	0.234	1.4526207087633e-33
Jrkl	2.19363478466382e-39	0.893176463219063	0.556	0.24	4.23371513440116e-35
Polh	2.33163912005265e-36	0.892762505907184	0.519	0.227	4.50006350170162e-32
Micall1	3.82846161346637e-58	0.891340355592721	0.865	0.496	7.3889309139901e-54
Ankrd42	9.78924492382543e-42	0.891226385873538	0.622	0.288	1.88932427029831e-37
Zdhhc13	1.59205105331913e-37	0.890924705674854	0.541	0.239	3.07265853290592e-33
Lman1	8.73581681014696e-69	0.889775238371545	0.932	0.653	1.68601264435836e-64
Spata13	5.42642355578069e-46	0.889294083957488	0.64	0.28	1.04729974626567e-41
Zfp326	4.63505343102622e-58	0.888683662691899	0.852	0.47	8.9456531218806e-54
Ankrd10	2.34050680601302e-63	0.88754111427237	0.921	0.603	4.51717813560514e-59
Prmt5	6.02108864013994e-45	0.887094026224251	0.689	0.338	1.16207010754701e-40
Siva1	1.43021798738946e-36	0.88629209084452	0.569	0.266	2.76032071566165e-32
Nob1	6.82700754696915e-47	0.885729850279205	0.7	0.334	1.31761245656505e-42
Heatr6	8.90702130501966e-41	0.885698177390259	0.59	0.263	1.71905511186879e-36
Accs	7.2077797509153e-32	0.885538297435654	0.47	0.206	1.39110149192665e-27
Srpk1	1.53024406371038e-68	0.885006716557158	0.934	0.603	2.95337104296103e-64
Hmgcll1	7.43833340494511e-48	0.884839943213877	0.748	0.378	1.43559834715441e-43
Lcor	7.11200042180097e-58	0.884823544125499	0.878	0.511	1.37261608140759e-53
Nbeal1	5.60568621732547e-58	0.884629089518689	0.879	0.519	1.08189743994382e-53
Pggt1b	6.11600382156559e-49	0.884584784117885	0.759	0.385	1.18038873756216e-44
Ap5z1	1.32929539568424e-41	0.884515790156362	0.601	0.27	2.56554011367059e-37
Ints7	9.50366621473245e-41	0.884045954906504	0.627	0.297	1.83420757944336e-36
[truncated: 2,508 more rows]

## Sheet: Invasion vs Normal cerebellum
	p_val	avg_log2FC	pct.1	pct.2	p_val_adj
Arg1	2.56732991379678e-276	4.54754996307502	0.977	0.456	4.95494673362779e-272
Mmp12	2.1702376076485e-213	4.37470287364616	0.653	0.068	4.18855858276161e-209
Tnc	2.24841535875757e-279	4.3517201732302	0.99	0.663	4.33944164240212e-275
Anxa1	1.64132415027363e-278	4.33611712088001	0.998	0.679	3.16775561002811e-274
Krt7	6.81264036912691e-252	4.26651119514059	0.979	0.644	1.31483959124149e-247
Krt14	9.33620880646611e-260	4.11887812958273	0.956	0.466	1.80188829964796e-255
Ccl6	7.31698971541762e-236	4.01856211629884	0.934	0.347	1.4121790150756e-231
Epcam	3.03755011253648e-250	3.92765199786801	0.961	0.572	5.8624717171954e-246
Thbs1	8.5015128687409e-280	3.92331211267169	1	0.733	1.64079198366699e-275
Krt17	5.63039643482877e-255	3.88308553561105	0.938	0.386	1.08666651192195e-250
Serpine1	6.97551830508997e-238	3.77917496457758	0.684	0.061	1.34627503288236e-233
Krt6a	1.31327188168484e-230	3.63876439689543	0.678	0.065	2.53461473165174e-226
Gpnmb	1.46325535256249e-187	3.62648405856565	0.961	0.649	2.82408283044561e-183
Krt5	1.86550668854498e-251	3.62434798561545	0.752	0.087	3.60042790889181e-247
Gabrp	7.80284609695947e-196	3.61397363836377	0.883	0.429	1.50594929671318e-191
Krt8	1.54073723452021e-235	3.5992717510717	0.959	0.601	2.973622862624e-231
Cldn7	2.3560528457703e-211	3.55196251721804	0.91	0.486	4.54718199233668e-207
Cd36	4.66585539789562e-109	3.53523391338971	0.391	0.046	9.00510091793854e-105
Crip1	9.03200672317544e-265	3.4860720058408	0.992	0.63	1.74317729757286e-260
Sdc1	1.10761500563827e-252	3.46912057432237	0.964	0.512	2.13769696088186e-248
Pkp1	1.4170657271097e-221	3.45127563314727	0.903	0.415	2.73493685332173e-217
Col17a1	6.38088673196314e-232	3.4476575111624	0.625	0.039	1.23151113926889e-227
Adam8	6.90234151542819e-273	3.43494591934976	0.941	0.277	1.33215191247764e-268
Postn	7.12219242060335e-169	3.37849216512987	0.586	0.082	1.37458313717645e-164
Krt19	9.37679633784099e-190	3.37088188479279	0.65	0.098	1.80972169320331e-185
S100a14	5.74375024442023e-207	3.3569538751186	0.816	0.24	1.1085437971731e-202
Anxa8	1.45953280300388e-227	3.35563700342263	0.727	0.102	2.81689830979749e-223
Cdkn2a	6.67920555222408e-223	3.33401334664741	0.91	0.394	1.28908667157925e-218
Ehf	5.80559181952479e-166	3.3266174084305	0.831	0.383	1.12047922116829e-161
Col3a1	5.62378721126728e-145	3.3227335903772	0.599	0.111	1.08539093177458e-140
Ecm1	2.53113173500506e-281	3.31707673489548	0.988	0.561	4.88508424855977e-277
Lgals7	3.00555518367895e-224	3.29930195958248	0.837	0.223	5.80072150450037e-220
Emp1	3.90722911769116e-270	3.24734588652809	0.99	0.562	7.54095219714395e-266
Pf4	1.92404238640978e-173	3.24134837152307	0.679	0.128	3.71340180577087e-169
Lamc2	1.16837425530705e-233	3.21970922566238	0.748	0.105	2.2549623127426e-229
Tacstd2	3.33431797522074e-194	3.2081440562477	0.882	0.397	6.43523369217602e-190
Anxa2	6.48426142269047e-279	3.20694833103782	0.998	0.687	1.25146245457926e-274
Col1a1	1.27578160461835e-174	3.20163254600196	0.836	0.279	2.46225849691341e-170
Ly6d	1.44245509187172e-135	3.19853409737947	0.765	0.346	2.78393832731242e-131
Esrp1	7.33619632042587e-201	3.17296713189406	0.788	0.208	1.41588588984219e-196
AA467197	4.87831029941179e-232	3.16976958130671	0.692	0.068	9.41513887786475e-228
Atp6v0d2	9.66337211259232e-149	3.1675072187492	0.508	0.06	1.86503081773032e-144
Slpi	1.58859706400996e-151	3.1500125787805	0.859	0.479	3.06599233353923e-147
Plet1	1.12112892220658e-172	3.12118751141821	0.73	0.192	2.16377881985869e-168
Cdh1	9.9001380774143e-207	3.10917461549505	0.842	0.276	1.91072664894096e-202
Wfdc2	6.4490542571034e-197	3.10160970411432	0.895	0.428	1.24466747162096e-192
Cldn4	1.14434042939946e-190	3.09242862612882	0.893	0.444	2.20857702874095e-186
Plau	1.31436266443597e-239	3.08809197678343	0.821	0.153	2.53671994236142e-235
Tns4	4.40602507041265e-197	3.0765018402608	0.567	0.042	8.50362838589642e-193
Hmox1	7.26297803853173e-122	3.07103440430118	0.868	0.531	1.40175476143662e-117
Lad1	2.55940280417981e-203	3.06607624916423	0.839	0.27	4.93964741206703e-199
Crabp2	1.1894901593497e-193	3.06443485688135	0.612	0.064	2.29571600754493e-189
Acp5	1.03814143425015e-255	3.05367097603222	0.836	0.133	2.0036129681028e-251
Nkd2	8.32047419228347e-188	3.04396171063779	0.766	0.202	1.60585151911071e-183
Aldh1a3	2.07701603437883e-197	3.04293578236384	0.826	0.265	4.00864094635113e-193
Igfbp3	6.39063879969585e-238	3.02202924966822	0.944	0.4	1.2333932883413e-233
Dynap	6.76456031610248e-188	3.01686211106633	0.758	0.196	1.30556014100778e-183
Dsp	8.53035525279416e-200	3.01593769628448	0.778	0.189	1.64635856378927e-195
Tfcp2l1	1.86281524466639e-105	3.0155810974901	0.725	0.383	3.59523342220614e-101
Lif	3.57072477343461e-200	3.01378183753279	0.599	0.052	6.89149881272879e-196
Cdkn2b	6.52474118136832e-202	3.00430917422223	0.745	0.149	1.25927504800409e-197
Col6a1	4.88115625851589e-230	2.98942273974109	0.896	0.301	9.42063157893566e-226
Ltf	3.27792930220071e-99	2.97512637100552	0.664	0.293	6.32640355324737e-95
Col6a2	2.08513083359511e-217	2.97445795177175	0.882	0.297	4.02430250883856e-213
Loxl2	2.3484455793172e-225	2.96868716050288	0.781	0.133	4.5324999680822e-221
Ltbp1	3.1587765515106e-177	2.95548980130331	0.648	0.107	6.09643874441546e-173
Tm4sf1	1.01537957374322e-256	2.91211602331219	0.995	0.717	1.95968257732442e-252
Aqp5	2.90364442943325e-188	2.90016609330229	0.64	0.087	5.60403374880618e-184
Serpinb5	1.58333720665744e-191	2.88261433464268	0.551	0.039	3.05584080884885e-187
Tmprss11e	2.17476871247472e-172	2.88199013250095	0.51	0.039	4.19730361507621e-168
Cldn3	4.08743151738448e-167	2.86221438819251	0.85	0.4	7.88874282855204e-163
Kdf1	1.21829685595403e-175	2.85107539314933	0.59	0.074	2.35131293199128e-171
Barx2	7.92354505578257e-160	2.8484645163644	0.732	0.213	1.52924419576604e-155
Ankrd1	5.54280551607215e-158	2.8422601693348	0.551	0.071	1.06976146460192e-153
Runx3	1.02265582108715e-223	2.8381560429101	0.801	0.16	1.9737257346982e-219
Igf2bp2	5.98779178957105e-202	2.8361641952364	0.605	0.052	1.15564381538721e-197
Actn1	2.21076487639087e-239	2.83078781933072	0.984	0.699	4.26677621143438e-235
Irf6	4.97585236985719e-170	2.82222326440142	0.533	0.05	9.60339507382438e-166
Kcne3	1.62273011980898e-116	2.81808681256016	0.553	0.131	3.13186913123132e-112
Pappa	2.55218089416874e-159	2.81033427595715	0.863	0.472	4.92570912574567e-155
Kctd14	9.49502569841367e-148	2.80208876190091	0.544	0.081	1.83253995979384e-143
Tpm2	1.1880746695892e-197	2.78254023406307	0.931	0.597	2.29298411230716e-193
Dmkn	1.09239248442908e-150	2.76828127345283	0.628	0.125	2.10831749494812e-146
Prr15l	1.38560626735096e-120	2.75369526681375	0.543	0.116	2.67422009598736e-116
Fxyd3	2.80161967340814e-169	2.74208437516334	0.738	0.194	5.40712596967771e-165
Cytip	1.30891289855819e-173	2.74003158437487	0.732	0.173	2.52620189421731e-169
Fbln2	2.89505429986542e-185	2.73422387663255	0.75	0.163	5.58745479874027e-181
Slc5a8	1.13814519022455e-129	2.72247456664397	0.459	0.056	2.19662021713338e-125
Met	7.32094739449505e-184	2.71295024211888	0.625	0.08	1.41294284713755e-179
Elf3	1.41682672027186e-149	2.71017152870668	0.586	0.102	2.73447557012469e-145
Lyz1	1.22987273732093e-137	2.70918539492634	0.559	0.091	2.3736543830294e-133
Fam167a	1.95658002594862e-171	2.70688803457159	0.678	0.129	3.77619945008084e-167
Eppk1	7.34198420967452e-175	2.70259795385968	0.579	0.066	1.41700295246718e-170
St14	2.35263291178329e-167	2.68025494481249	0.645	0.112	4.54058151974175e-163
Tcim	1.17702503392574e-170	2.66934597706862	0.676	0.132	2.27165831547668e-166
Capg	9.85160629217353e-261	2.65802579287652	0.982	0.52	1.90136001438949e-256
Cdcp1	1.10404064413499e-172	2.65793393111971	0.554	0.056	2.13079844318053e-168
Dsg3	1.78972844252727e-156	2.65744669543385	0.485	0.04	3.45417589407764e-152
Myof	7.02257776764457e-230	2.65478758739804	0.872	0.217	1.3553575091554e-225
Pde6g	8.68532231338798e-161	2.65083707050069	0.554	0.068	1.67626720648388e-156
Col4a1	2.058847036649e-220	2.64900386357574	0.965	0.506	3.97357478073258e-216
Grhl2	7.17511070146018e-153	2.64554110431154	0.576	0.09	1.38479636538182e-148
Ptpn13	2.24245360540763e-152	2.64168196705844	0.812	0.354	4.32793545843672e-148
Plin2	5.68838048692489e-206	2.64141345364381	0.965	0.46	1.0978574339765e-201
Plaur	2.70714157245026e-211	2.63550474521853	0.803	0.164	5.22478323482901e-207
Fst	3.84212844211889e-137	2.62958687171788	0.52	0.077	7.41530789328946e-133
S100a11	5.71481955187135e-245	2.62213283891734	0.992	0.741	1.10296017351117e-240
Birc5	2.02799222328355e-181	2.61696223397069	0.673	0.107	3.91402499093724e-177
Pxdn	1.28705074617541e-187	2.61336435711082	0.824	0.265	2.48400794011855e-183
Ccl9	1.07590322419419e-143	2.60808038188059	0.747	0.217	2.0764932226948e-139
Clec4n	3.90108302623369e-139	2.60245178777131	0.49	0.057	7.52909024063102e-135
Itgb4	5.87322072336675e-194	2.5987873703651	0.929	0.574	1.13353159960978e-189
Eya2	1.23132609837716e-121	2.59301988397861	0.597	0.154	2.37645936986792e-117
Evpl	7.53878445982202e-164	2.59278132937422	0.581	0.076	1.45498540074565e-159
Ccbe1	1.85561242240675e-161	2.59272611820636	0.613	0.096	3.58133197524502e-157
Pclaf	7.49711897296134e-178	2.58777360762533	0.628	0.083	1.44694396178154e-173
Hspg2	1.01237315399499e-197	2.58581567704354	0.878	0.309	1.95388018721033e-193
Dsg2	2.8733885427884e-155	2.58322926772592	0.548	0.069	5.54563988758161e-151
Smtn	8.29546106345208e-190	2.58144835221078	0.88	0.378	1.60102398524625e-185
Fhl2	8.42661285541047e-182	2.58041069698557	0.663	0.103	1.62633628109422e-177
Hspa1b	5.7744450218762e-160	2.56537584747788	0.711	0.181	1.11446788922211e-155
Msr1	9.82925157039014e-155	2.54191188850245	0.622	0.106	1.8970455530853e-150
Wnt11	1.12222396755938e-148	2.5399657319852	0.515	0.06	2.1658922573896e-144
Slc25a24	3.62888925436961e-189	2.53775210542422	0.804	0.214	7.00375626093336e-185
Dsc2	3.68295220809409e-136	2.53749011638453	0.488	0.062	7.1080977616216e-132
Macc1	4.85322226627861e-164	2.53294040451914	0.498	0.037	9.36671897391771e-160
Rab25	2.80787667229683e-153	2.53035389539431	0.505	0.051	5.41920197753288e-149
Clec4d	4.50627573108323e-118	2.52892235773786	0.467	0.07	8.69711216099064e-114
Moxd1	7.44712370227893e-162	2.52425668743639	0.488	0.035	1.43729487453983e-157
Plp2	2.27407760163933e-193	2.52424966564555	0.778	0.176	4.38896977116391e-189
Ccn2	1.2600038235819e-199	2.52037626658095	0.964	0.693	2.43180737951306e-195
Tk1	3.5568088116596e-182	2.51749640441651	0.817	0.246	6.86464100650303e-178
Msc	3.24615523698258e-121	2.51232553769712	0.436	0.051	6.26507960737639e-117
Lsp1	4.17814757677308e-205	2.50786431344765	0.852	0.227	8.06382482317205e-201
Itga5	2.13002612716281e-198	2.50710219279261	0.711	0.104	4.11095042542423e-194
Galnt3	7.4889465232173e-162	2.50314296570357	0.505	0.044	1.44536667898094e-157
Pla1a	7.98079664108216e-150	2.50255758911159	0.599	0.106	1.54029375172886e-145
Nes	2.50937327382055e-195	2.49988350077765	0.822	0.223	4.84309041847366e-191
Cited4	5.95650391395678e-119	2.49197545713216	0.613	0.174	1.14960525539366e-114
Epha2	4.42823072934967e-182	2.48452590886165	0.785	0.208	8.54648530764487e-178
Tbx3	1.26293674834446e-138	2.48064052594262	0.508	0.067	2.4374679243048e-134
Loxl1	1.10829554534719e-165	2.48049818960056	0.709	0.16	2.13901040252008e-161
Hist1h2bj	5.31592354884764e-181	2.47248177329664	0.882	0.36	1.02597324492759e-176
Fblim1	2.64369697695989e-221	2.46868492530232	0.893	0.244	5.10233516553259e-217
Lama3	4.38337284064981e-143	2.46693459131083	0.456	0.039	8.45990958245414e-139
Cdca8	2.51004462036366e-178	2.4644037140203	0.686	0.115	4.84438611730186e-174
Hist1h3c	1.20471981643178e-206	2.4634655870749	0.952	0.483	2.32510924571334e-202
Npnt	1.35986508141429e-152	2.46181237526304	0.719	0.192	2.62453960712959e-148
B3gnt3	3.16179637238124e-178	2.46179327674572	0.781	0.208	6.10226699869579e-174
Ppic	3.66426940123561e-190	2.45947494364909	0.77	0.164	7.07203994438473e-186
Tgif1	4.8861653298501e-204	2.45625094008476	0.908	0.35	9.43029908661069e-200
Srgn	4.44890517283691e-199	2.45174033419582	0.985	0.551	8.58638698357523e-195
Tubb6	6.13135492986766e-221	2.44646846112757	0.936	0.316	1.18335150146446e-216
Cdh3	9.30424093678783e-143	2.4457589023724	0.607	0.116	1.79571850080005e-138
AI661453	2.16312259820555e-159	2.44440041140479	0.531	0.056	4.17482661453672e-155
Scn5a	7.09385604329138e-119	2.44259267693478	0.359	0.024	1.36911421635524e-114
Mki67	1.62219924852868e-184	2.43485471169951	0.832	0.252	3.13084454966035e-180
Cdk6	3.16211453745376e-187	2.43000901098689	0.781	0.186	6.10288105728577e-183
Il1rn	2.33435186153548e-158	2.42946696332433	0.711	0.154	4.50529909276348e-154
Col4a2	1.33987093262723e-189	2.42413638418098	0.928	0.427	2.58595089997056e-185
Chmp4c	2.113794818157e-128	2.4215170257487	0.502	0.076	4.07962399904302e-124
Wfdc17	4.35458298613926e-150	2.42045540385006	0.844	0.302	8.40434516324877e-146
Synpo	6.12028665184118e-176	2.41125	0.923	0.539	1.18121532380535e-171
Vtcn1	9.13494950007993e-116	2.40551896140545	0.477	0.078	1.76304525351543e-111
Prkg2	5.57171451162555e-124	2.40417611858743	0.433	0.047	1.07534090074373e-119
Klf5	3.72275134835778e-147	2.3949978685666	0.562	0.084	7.18491010233052e-143
Hist1h2bk	4.20734421413786e-178	2.39332518922752	0.88	0.345	8.12017433328608e-174
Pi4k2b	1.31153095901349e-166	2.3909365674365	0.74	0.185	2.53125475089604e-162
Sept9	1.12252803431157e-221	2.38970185919382	0.972	0.604	2.16647910622133e-217
Cd300lf	1.02185679624666e-152	2.38359358050561	0.781	0.234	1.97218361675605e-148
Palmd	7.26437718726639e-132	2.38317740887662	0.816	0.409	1.40202479714241e-127
Clec2f	1.19393549971737e-141	2.38302511598416	0.424	0.029	2.30429551445452e-137
Tnnt2	2.60994247374306e-132	2.37892170228258	0.413	0.032	5.03718897432412e-128
Filip1l	7.82408763208442e-141	2.37881313000422	0.758	0.271	1.51004891299229e-136
Mfge8	1.49978123359086e-190	2.37801646493357	0.962	0.632	2.89457778083037e-186
Timp1	6.22548998253626e-145	2.37774453811365	0.847	0.333	1.2015195666295e-140
F13a1	1.39551444970278e-148	2.37115418139314	0.656	0.138	2.69334288792637e-144
Prc1	2.08860243685573e-174	2.36585437493582	0.683	0.115	4.03100270313155e-170
Csn3	6.38570453390061e-73	2.35929516817971	0.303	0.043	1.23244097504282e-68
Cdk1	1.84678936147619e-198	2.35439075920959	0.891	0.295	3.56430346764904e-194
Odaph	1.99583924827033e-119	2.34372406706088	0.36	0.023	3.85196974916173e-115
Epb41l4a	3.95356372058182e-136	2.34105182197226	0.579	0.106	7.63037798072292e-132
Kcnq1	4.65650318137226e-133	2.33761697238426	0.441	0.042	8.98705114004845e-129
Hist1h3b	7.80595224235619e-187	2.3357872461527	0.933	0.475	1.50654878277475e-182
Krtcap3	2.52450690831323e-138	2.32938320215475	0.646	0.152	4.87229833304453e-134
Slc16a3	1.00530769571097e-142	2.32905850816705	0.678	0.159	1.94024385272218e-138
Akr1b8	5.92451171376039e-159	2.32801240204877	0.651	0.117	1.14343076075576e-154
Spns2	4.02073243220127e-160	2.31991481971854	0.908	0.579	7.76001359414845e-156
Nt5e	1.71482966251898e-153	2.31881880301142	0.855	0.411	3.30962124866164e-149
Ppl	2.23048887892542e-127	2.31718798391357	0.536	0.095	4.30484353632605e-123
Lpl	4.94582851577019e-93	2.31653225385151	0.63	0.209	9.54544903543647e-89
Ano1	1.17843464239928e-145	2.30833977019371	0.569	0.088	2.27437885983062e-141
Lamb3	1.92622661277591e-136	2.29976182869542	0.472	0.051	3.71761736265751e-132
Gjb4	1.59102003190809e-138	2.29502704654613	0.488	0.055	3.07066866158262e-134
Ceacam1	9.95221170824063e-131	2.29312449912486	0.632	0.153	1.92077685969044e-126
Pmepa1	6.45065012239132e-228	2.2875390973254	0.995	0.713	1.24497547362153e-223
Cd80	5.48095310492418e-122	2.28407438288256	0.447	0.056	1.05782394925037e-117
Rgs1	6.54560299750196e-104	2.28105545719524	0.419	0.061	1.26330137851788e-99
Col7a1	7.38093776509853e-126	2.2809480357418	0.408	0.035	1.42452098866402e-121
E2f2	2.26268077056352e-129	2.27847367141872	0.395	0.027	4.36697388718759e-125
Sox4	2.24807377906862e-161	2.27802022946677	0.74	0.19	4.33878239360244e-157
Nupr1	3.09588964667129e-196	2.27672371444548	0.941	0.477	5.97506701807559e-192
Aplnr	5.66909921373097e-110	2.26638268178154	0.423	0.057	1.09413614825008e-105
Fxyd5	2.27669959802742e-217	2.26567927393761	0.979	0.491	4.39403022419291e-213
2900026A02Rik	4.15068087045644e-160	2.26439411995803	0.905	0.563	8.01081407998093e-156
Prrg4	2.27103957267841e-129	2.26420223617094	0.449	0.048	4.38310637526934e-125
Foxc1	2.55551706062193e-134	2.26388636471307	0.684	0.191	4.93214792700032e-130
Urah	3.91731237960449e-133	2.26362142336347	0.488	0.062	7.56041289263667e-129
Lama4	5.72252757785687e-128	2.26219686537244	0.564	0.104	1.10444782252638e-123
Cda	4.0995202844042e-131	2.26106469043629	0.533	0.086	7.9120741489001e-127
Col8a1	3.25445433434603e-192	2.25848877523888	0.732	0.122	6.28109686528784e-188
Mmp14	7.57587239964039e-220	2.25764247927285	0.98	0.606	1.4621433731306e-215
Prss8	5.99025056599158e-111	2.25302880395972	0.4	0.046	1.15611835923638e-106
Rai14	1.54340493864863e-172	2.24580549796672	0.773	0.188	2.97877153159186e-168
Osr1	2.92404017616855e-118	2.24459227759339	0.449	0.06	5.6433975400053e-114
Hist1h1b	2.22495477141943e-144	2.24443896260589	0.688	0.167	4.2941627088395e-140
Trim16	2.1544085914618e-134	2.24359039971534	0.609	0.13	4.15800858152127e-130
Sectm1b	7.76735079427971e-97	2.24057049250805	0.344	0.036	1.49909870329598e-92
Gda	4.56172277999624e-118	2.2377807985844	0.41	0.042	8.80412496539275e-114
Myc	1.98024855317711e-164	2.23542682796513	0.826	0.288	3.82187970763182e-160
Tnfaip2	1.92051088812674e-155	2.23042545347391	0.674	0.131	3.7065860140846e-151
Ifi205	3.58236330246576e-119	2.23042545347391	0.439	0.053	6.91396117375891e-115
Mpzl2	1.90329302597701e-142	2.22918235653145	0.533	0.071	3.67335554013563e-138
Ptgs2	5.36278973327816e-106	2.22692250861585	0.492	0.095	1.03501841852268e-101
Traf4	3.59773171512758e-137	2.2266437699663	0.732	0.242	6.94362221019623e-133
Cd93	1.33122520875837e-173	2.22097685273299	0.867	0.299	2.56926465290365e-169
Cenpa	1.8367392636031e-141	2.21657772757656	0.582	0.097	3.54490677875399e-137
Cxcr4	4.17461774566817e-139	2.21203824252637	0.653	0.144	8.05701224913957e-135
Snai2	5.20220903175333e-124	2.21187798668623	0.485	0.069	1.00402634312839e-119
Nedd9	6.80358550407116e-107	2.2103218550839	0.868	0.617	1.31309200228573e-102
Cnn2	1.75915784758019e-192	2.20835120712806	0.929	0.439	3.39517464582977e-188
Lurap1l	1.45264452767241e-130	2.20667532320504	0.738	0.274	2.80360393840774e-126
Col12a1	5.59141829361477e-138	2.20107959176002	0.566	0.094	1.07914373066765e-133
Wnt5b	3.95465306950997e-130	2.19613457665155	0.523	0.079	7.63248042415425e-126
Iqgap1	1.12684775403172e-227	2.19476720895681	0.98	0.637	2.17481616528122e-223
Anxa4	1.65632261476475e-208	2.1909074018758	0.956	0.483	3.19670264649597e-204
Efna4	1.23755635055814e-119	2.18364506209796	0.441	0.054	2.3884837565772e-115
Acan	5.95782594714818e-109	2.18224754029315	0.523	0.108	1.1498604077996e-104
Top2a	7.03767122378438e-145	2.1817070121117	0.676	0.154	1.35827054619039e-140
Igf1	5.65550735540445e-109	2.18057580687145	0.674	0.215	1.09151291959306e-104
Hist1h2bb	7.57117025706145e-196	2.18033024408044	0.972	0.594	1.46123585961286e-191
Chrnb1	2.01689040187055e-116	2.17791824279732	0.492	0.08	3.89259847561015e-112
Lama5	1.54925211958795e-129	2.17560868203144	0.78	0.316	2.99005659080474e-125
Rhbdf2	1.89135026683892e-158	2.17539346847728	0.679	0.133	3.65030601499912e-154
Runx1	4.36745464151563e-159	2.17329426893339	0.724	0.168	8.42918745812517e-155
Ccn1	2.04860454040169e-171	2.17142765723079	0.908	0.47	3.95380676297525e-167
Cxcl16	2.05212431895502e-209	2.17122623010495	0.954	0.453	3.96059993558319e-205
Fhl3	2.16975264498887e-146	2.17061799074713	0.589	0.094	4.18762260482851e-142
Tgfbi	4.47498261264204e-196	2.16877955713998	0.882	0.25	8.63671644239913e-192
Emp3	7.64583390052764e-187	2.15572994177053	0.89	0.294	1.47564594280183e-182
Col6a3	5.89814399166546e-101	2.14698469319801	0.419	0.063	1.13834179039143e-96
Ccna2	1.02414957425038e-158	2.14590475467692	0.757	0.193	1.97660867830323e-154
Plpp2	1.56151121301124e-147	2.14242465107421	0.855	0.436	3.01371664111169e-143
Hilpda	3.83224113314381e-77	2.1383504243818	0.352	0.061	7.39622538696756e-73
Slc25a10	3.15207279683032e-177	2.13797873785301	0.938	0.588	6.08350049788252e-173
Klf10	2.56897006294202e-152	2.13645863569896	0.725	0.187	4.9581122214781e-148
Lgals1	1.48414630682906e-231	2.13312716169157	0.998	0.652	2.86440237218008e-227
Tnfrsf11b	1.32432829345377e-87	2.13223211266686	0.658	0.275	2.55595360636578e-83
Cd5l	2.00424964542678e-53	2.13160665690776	0.373	0.112	3.86820181567368e-49
Alox12	1.71778847699153e-113	2.13058299581749	0.395	0.04	3.31533176059365e-109
Mtap	6.14921156125706e-140	2.1305607359632	0.771	0.282	1.18679783132261e-135
Rhoc	1.1849708215091e-171	2.12288971065496	0.809	0.224	2.28699368551256e-167
Cd84	5.42931811827812e-122	2.1201183726335	0.789	0.307	1.04785839682768e-117
Bgn	2.74780259094214e-130	2.11676975795545	0.78	0.27	5.30325900051833e-126
Msln	1.50697439203305e-103	2.11671599976385	0.349	0.031	2.90846057662379e-99
Sh3pxd2b	4.8719336250345e-196	2.1144455028014	0.951	0.539	9.40283189631658e-192
Tinagl1	2.62204042547919e-128	2.10872446746479	0.768	0.313	5.06053802117483e-124
Lmna	8.69139227046462e-204	2.1067691318756	0.974	0.662	1.67743870819967e-199
Large2	7.57688883901326e-120	2.10623743610625	0.469	0.064	1.46233954592956e-115
Cybb	6.70082800307283e-149	2.10418927628323	0.74	0.182	1.29325980459306e-144
Fndc1	2.57096881654093e-104	2.10395625534081	0.485	0.093	4.961969815924e-100
Krt80	1.36271709527883e-112	2.10361081767126	0.401	0.042	2.63004399388815e-108
Ildr1	6.14836222941596e-106	2.10288620885522	0.37	0.037	1.18663391027728e-101
Pkp2	3.40402840339884e-121	2.09977754649553	0.539	0.101	6.56977481855975e-117
Cd14	2.43553465526035e-148	2.09377112160378	0.811	0.267	4.70058188465248e-144
Klc3	6.79690515295782e-116	2.0926086050007	0.487	0.078	1.31180269452086e-111
Apoc2	1.04046792971725e-106	2.09244845144726	0.393	0.046	2.00810310435429e-102
Hist1h3d	5.80234800040959e-138	2.09116535305981	0.804	0.317	1.11985316407905e-133
Slco2a1	9.52756963977564e-142	2.08788251448151	0.775	0.27	1.8388209404767e-137
Sphk1	9.58419118299978e-129	2.0834750878068	0.699	0.206	1.84974889831896e-124
Col18a1	1.31145327409748e-144	2.08332701264678	0.789	0.268	2.53110481900813e-140
Crybg1	8.82334054537407e-116	2.07800742937474	0.474	0.072	1.7029047252572e-111
Ifi211	4.73114744559047e-128	2.0711350454523	0.613	0.132	9.13111456998961e-124
Ms4a7	7.01937227885618e-124	2.06806718828442	0.554	0.101	1.35473884981924e-119
Car9	9.66593525538274e-103	2.06649921947704	0.586	0.157	1.86552550428887e-98
P4ha2	2.07501519787786e-136	2.06500866804727	0.822	0.384	4.00477933190427e-132
Gsto1	9.79928122495288e-181	2.06474427836153	0.933	0.537	1.89126127641591e-176
Iqgap3	2.49556195215273e-125	2.06109121849127	0.551	0.098	4.81643456765476e-121
Dok1	1.74702361431564e-143	2.05850867945139	0.752	0.226	3.37175557562918e-139
Epha1	7.11837475149208e-102	2.05799353522952	0.419	0.063	1.37384632703797e-97
Dact2	1.16030061841402e-109	2.05698232184648	0.576	0.146	2.23938019353906e-105
Cd276	3.05303970373443e-121	2.05661016062985	0.518	0.088	5.89236662820745e-117
Shroom3	5.08053851777506e-96	2.05521443486857	0.758	0.438	9.80543933930587e-92
Myadm	2.65166194592185e-186	2.05338540515579	0.961	0.693	5.11770755562917e-182
Serinc2	4.25181930717978e-128	2.05305807281975	0.839	0.483	8.20601126285697e-124
Runx2	7.31304363708524e-125	2.05140286574618	0.474	0.061	1.41141742195745e-120
Esyt3	5.13316736647467e-97	2.04328779951028	0.354	0.039	9.90701301729612e-93
Baz1a	6.59895460651691e-136	2.04308646362535	0.638	0.137	1.27359823905776e-131
Krt42	4.5593319793932e-70	2.04202522907165	0.316	0.052	8.79951072022887e-66
Itprid1	4.93009334982418e-102	2.04146853923167	0.324	0.024	9.51508016516067e-98
Rbp1	1.22737926104833e-193	2.03907957926878	0.972	0.546	2.36884197382327e-189
Myo1c	5.41436507701319e-185	2.03837093666451	0.954	0.636	1.04497245986355e-180
Myo1b	1.16279181883507e-138	2.03824534466101	0.77	0.262	2.24418821035169e-134
Gata3	1.16857206665256e-105	2.03567349567744	0.428	0.061	2.25534408863944e-101
Mme	5.27538615865935e-91	2.03373167489163	0.363	0.05	1.01814952862125e-86
Ahr	1.54570915045328e-132	2.03121112887603	0.637	0.142	2.98321866037483e-128
S100a10	4.55728467047176e-196	2.03091418801206	0.967	0.667	8.7955594140105e-192
Melk	3.17494385124647e-112	2.02586600107628	0.467	0.073	6.12764163290569e-108
Hk3	2.39265459989947e-94	2.02156	0.488	0.107	4.61782337780598e-90
Inhbb	3.13970602095156e-101	2.02024	0.702	0.286	6.05963262043652e-97
Bspry	6.17231512324901e-113	2.01807001953468	0.53	0.105	1.19125681878706e-108
Map2k3	6.5525562663598e-147	2.01561687083959	0.725	0.183	1.26464335940744e-142
Tead2	4.27272486368829e-105	2.01433033783594	0.441	0.068	8.2463589869184e-101
Arhgap40	8.78913687751494e-102	2.01137645746473	0.266	0.007	1.69630341736038e-97
Jpt1	6.01713622004278e-181	2.01075432253294	0.949	0.638	1.16130729046826e-176
Serpinh1	4.45841944424904e-174	2.00669031627263	0.936	0.542	8.60474952740064e-170
Cdca7l	9.96372620185735e-113	2.00371623583082	0.395	0.04	1.92299915695847e-108
Fam160a1	3.9704505498008e-104	2.00351335880574	0.467	0.083	7.66296956111555e-100
Kcnn4	2.36410726676821e-102	2.00270992951888	0.367	0.039	4.56272702486265e-98
Sdcbp2	2.43638123069454e-92	2.00131505987831	0.347	0.041	4.70221577524046e-88
Rsad2	5.8282553293172e-41	1.99555317497477	0.442	0.184	1.12485327855822e-36
Adamts5	9.91688791401422e-123	1.99354787190327	0.684	0.202	1.91395936740474e-118
Hist1h1d	3.14738605752333e-153	1.9934036463499	0.913	0.508	6.07445509102004e-149
Gm37240	1.79547873996713e-102	1.98593460901748	0.405	0.055	3.46527396813656e-98
Cald1	1.55554500898577e-187	1.98551731949937	0.975	0.703	3.00220186734253e-183
Shmt1	2.42375531303224e-109	1.98388067577507	0.498	0.09	4.67784775415223e-105
Apol9b	8.69694269782437e-105	1.97803381413501	0.363	0.035	1.6785099406801e-100
Dbf4	2.70186859387074e-114	1.97716406882131	0.472	0.07	5.21460638617052e-110
Trpv4	2.51302169400456e-125	1.97613613440941	0.752	0.277	4.8501318694288e-121
Adgre5	1.90321734162362e-161	1.97442856722805	0.842	0.286	3.67320946933358e-157
Ect2	8.24728320712681e-117	1.97164084466599	0.467	0.065	1.59172565897547e-112
Mcm6	5.50528075122821e-145	1.96906512917085	0.786	0.251	1.06251918498704e-140
Lypd3	4.48764833077724e-94	1.96881599523668	0.265	0.011	8.66116127840007e-90
Col5a2	6.67539845735346e-93	1.96747136262303	0.498	0.115	1.28835190226922e-88
Hes1	1.40239976065727e-133	1.96703963787666	0.689	0.179	2.70663153806853e-129
Angptl2	2.10218623250527e-111	1.96592858889999	0.523	0.1	4.05721942873517e-107
Pdgfc	1.8275228653861e-109	1.95937280457972	0.479	0.08	3.52711913019517e-105
Dlgap5	5.48419456871028e-100	1.95617206967301	0.416	0.062	1.05844955176108e-95
Col1a2	1.26426337456115e-90	1.95350815805775	0.827	0.483	2.44002831290302e-86
Gdf15	4.21257785022934e-83	1.94753476083548	0.373	0.063	8.13027525094263e-79
Vsig10	4.9963589471068e-109	1.94658689107003	0.602	0.162	9.64297276791612e-105
Oas3	1.43295278567366e-90	1.94257088512504	0.469	0.101	2.76559887635017e-86
Kif11	1.22576860278415e-116	1.94182391519901	0.538	0.101	2.36573340337342e-112
Mex3a	1.0103916439594e-101	1.94107841834322	0.426	0.064	1.95005587284165e-97
Cep295nl	5.92065100189261e-93	1.94011433767625	0.385	0.055	1.14268564336527e-88
Sertad4	2.64804880734978e-102	1.93960130646965	0.597	0.176	5.11073419818507e-98
Gjb3	1.6962436946856e-95	1.93803961001829	0.273	0.013	3.27375033074321e-91
Itgax	2.40510989266571e-78	1.93787909659474	0.334	0.05	4.64186209284481e-74
Abcc3	2.7101445243632e-102	1.9372437684977	0.572	0.146	5.23057893202097e-98
Jag1	2.43287904525025e-131	1.93138898862989	0.678	0.167	4.69545655733298e-127
Apobr	3.13654962389689e-114	1.92960781218023	0.52	0.094	6.05354077412099e-110
C3ar1	1.2514365157672e-131	1.92960240386772	0.918	0.508	2.41527247543069e-127
Bche	7.54293647742737e-93	1.92633352664211	0.447	0.086	1.45578674014348e-88
Loxl3	3.03386063696665e-112	1.92006087156311	0.623	0.169	5.85535102934563e-108
Pxdc1	3.81029993801327e-144	1.91771755629704	0.822	0.299	7.35387888036561e-140
Mmp9	2.2288852704924e-61	1.91502328374898	0.378	0.096	4.30174857205033e-57
Vill	4.23729148629348e-100	1.91308043021695	0.365	0.04	8.17797256854642e-96
Cwh43	2.19434346674254e-96	1.90784681107734	0.354	0.039	4.23508289081311e-92
Anpep	6.46363413541066e-95	1.90700101184088	0.375	0.049	1.24748138813426e-90
Tgm2	4.43862457792789e-151	1.90548461251789	0.936	0.508	8.56654543540082e-147
Prss22	1.12391598542346e-88	1.90437750991851	0.35	0.046	2.16915785186728e-84
Adgrg6	1.24239672677096e-102	1.90406219833497	0.482	0.09	2.39782568266796e-98
Col15a1	4.98890938342225e-77	1.90345558167766	0.493	0.139	9.62859511000495e-73
Tmem54	5.34704524304934e-89	1.90247380614854	0.331	0.037	1.03197973190852e-84
Tnk1	1.36814457714691e-92	1.90119747846798	0.365	0.047	2.64051903389353e-88
Syngr2	4.71165709899937e-166	1.89703813792086	0.934	0.513	9.09349820106879e-162
Ptbp3	1.35767454669205e-208	1.89470026209379	0.987	0.735	2.62031187511566e-204
Shox2	1.10944816550697e-93	1.89293553434453	0.306	0.024	2.14123495942846e-89
Has2	1.65517529629067e-76	1.89194491785124	0.336	0.053	3.19448832184099e-72
Ptpn14	2.59092974091148e-104	1.88973441946019	0.525	0.111	5.00049439995916e-100
B4galnt3	1.39241897138473e-101	1.88521264565859	0.459	0.08	2.68736861477254e-97
Nid1	1.55188358086507e-96	1.88298002089798	0.572	0.157	2.99513531106959e-92
Frk	2.65617633123545e-91	1.88271703372293	0.336	0.036	5.12642031928443e-87
Plxnd1	4.81009837297656e-142	1.88244171656834	0.893	0.435	9.28348985984477e-138
Cenpf	5.79560090427352e-107	1.88210539690007	0.47	0.077	1.11855097452479e-102
Dlx5	2.88058340491268e-83	1.88194417596609	0.286	0.026	5.55952597148148e-79
Fam83h	3.40174561470808e-92	1.87920596723727	0.515	0.13	6.5653690363866e-88
Ppp1r13l	1.82054776839951e-114	1.87827225361869	0.656	0.19	3.51365719301105e-110
Ephb4	1.33709906878533e-106	1.87737346597113	0.602	0.163	2.58060120275568e-102
Areg	1.63664378347999e-75	1.87629623170814	0.34	0.055	3.15872250211638e-71
Cxadr	4.69517556002015e-95	1.87617492792556	0.738	0.359	9.0616888308389e-91
Trp53i11	5.40233199130784e-138	1.87553055141058	0.905	0.526	1.04265007432241e-133
Nusap1	2.51795548709295e-107	1.87540041298972	0.523	0.104	4.85965409008939e-103
Trim47	7.01195832260454e-119	1.87322667708293	0.625	0.148	1.35330795626268e-114
Ndufa4l2	1.20428142567976e-75	1.87246968854645	0.533	0.173	2.32426315156193e-71
Igsf9	9.42557961089733e-91	1.87244622774442	0.332	0.036	1.81913686490318e-86
Slc11a1	7.36633139535724e-92	1.87019751838812	0.704	0.281	1.42170195930395e-87
Cdca3	1.80678254620894e-104	1.86972348187766	0.567	0.138	3.48709031418325e-100
Nid2	9.11653457020423e-95	1.86959913558816	0.579	0.164	1.75949117204942e-90
Mmp15	9.16903640514539e-98	1.86083310430375	0.757	0.379	1.76962402619306e-93
Tnfrsf12a	6.42245998671455e-171	1.86074211045917	0.944	0.671	1.23953477743591e-166
Gprc5a	5.72800934514245e-101	1.86050145454925	0.38	0.044	1.10550580361249e-96
Lima1	9.93192163128933e-138	1.86030196771662	0.786	0.253	1.91686087483884e-133
Lsr	2.64736812447301e-126	1.85853217686199	0.806	0.343	5.10942048023291e-122
Osbpl3	5.45612098117428e-99	1.85489040898788	0.732	0.336	1.05303134936664e-94
Pawr	5.28047276946601e-105	1.85410858129625	0.562	0.133	1.01913124450694e-100
Sirpb1c	1.23692553374933e-95	1.85346348813427	0.406	0.061	2.38726628013622e-91
Tcirg1	9.74906603675593e-174	1.85286385461708	0.939	0.434	1.88156974509389e-169
Pof1b	4.38211149129857e-88	1.85162160029335	0.298	0.025	8.45747517820624e-84
Cd300lb	3.82114580746276e-76	1.85116836571261	0.342	0.056	7.37481140840314e-72
Dusp6	6.57561710366304e-189	1.85062071610773	0.972	0.707	1.26909410100697e-184
Hist1h1a	6.00515494706657e-113	1.84411533345926	0.798	0.357	1.15899490478385e-108
Arhgef5	3.90062140553022e-101	1.84383879602079	0.451	0.075	7.52819931267333e-97
Mgp	1.14272296531482e-37	1.83962730795454	0.666	0.399	2.2054553230576e-33
Ccnb2	5.42883583492251e-101	1.83850878408672	0.562	0.144	1.04776531614004e-96
Smc2	4.02137915047058e-95	1.83629264602586	0.48	0.1	7.76126176040822e-91
Dram1	1.36673014050741e-106	1.83548898257551	0.488	0.087	2.6377891711793e-102
Slc15a3	4.74656314172086e-112	1.83506393203961	0.724	0.235	9.16086686352126e-108
Plcg2	8.92403243967895e-129	1.82867114356148	0.877	0.486	1.72233826085804e-124
Gxylt2	1.10863525231429e-73	1.8250075074101	0.337	0.056	2.13966603696657e-69
Cip2a	5.44315625018881e-102	1.82138033015927	0.551	0.131	1.05052915628644e-97
Plod2	8.01639892751711e-117	1.81274502691922	0.711	0.237	1.5471649930108e-112
Csrp2	1.66785680823899e-84	1.81190950535716	0.345	0.047	3.21896363990126e-80
Arhgap42	1.6460691636035e-96	1.81177429605902	0.488	0.103	3.17691348575476e-92
Foxq1	7.42926147835239e-93	1.81114626951964	0.623	0.207	1.43384746532201e-88
Hpse	1.28798985106428e-68	1.81060565325254	0.303	0.047	2.48582041255407e-64
Ubald2	3.60300529535496e-151	1.8105004010797	0.929	0.611	6.95380022003507e-147
Fam83g	8.37997840612786e-81	1.80934593678235	0.296	0.031	1.61733583238268e-76
Nradd	2.7283252509298e-104	1.80819705809668	0.546	0.123	5.26566773429452e-100
Cxcl1	7.28751601577527e-82	1.80757909716493	0.355	0.055	1.40649059104463e-77
Rassf7	5.76819478016059e-83	1.80225657365497	0.41	0.079	1.11326159257099e-78
Elk3	3.56179582494894e-149	1.80201485137066	0.893	0.433	6.87426594215145e-145
Fermt1	3.31987598231328e-88	1.80027716263955	0.304	0.028	6.40736064586463e-84
Fam129a	1.41211497117814e-91	1.79888317149569	0.446	0.085	2.72538189437381e-87
Egln3	4.97811055874194e-75	1.79846961119518	0.638	0.26	9.60775337837195e-71
Ccl7	2.44288930361192e-60	1.79492973437067	0.377	0.095	4.714776355971e-56
Rcn1	1.13491266466465e-120	1.79378835833982	0.775	0.292	2.19038144280278e-116
Aebp1	6.9504458602751e-114	1.79160225984842	0.658	0.184	1.34143605103309e-109
Fbn1	8.5384795036453e-62	1.79158374737155	0.38	0.095	1.64792654420354e-57
C77080	8.24509685637442e-127	1.79142305649674	0.893	0.603	1.59130369328026e-122
Nos2	1.70586370630216e-68	1.79061057861508	0.345	0.066	3.29231695316317e-64
Lipa	1.66910385724476e-85	1.79042403736124	0.768	0.374	3.22137044448239e-81
Casz1	1.36716320308388e-78	1.78936890578115	0.316	0.041	2.63862498195189e-74
Crlf1	8.95243235743461e-82	1.78684470498514	0.457	0.109	1.72781944498488e-77
Piezo1	6.3608683439929e-126	1.78571638782666	0.663	0.155	1.22764759039063e-121
Helz2	4.5898961344151e-105	1.78427166249495	0.671	0.208	8.85849953942114e-101
Bub1	4.29911722591507e-82	1.78398369967432	0.331	0.044	8.29729624601609e-78
Bcl2l11	9.90409257392495e-115	1.78382282488007	0.674	0.193	1.91148986676752e-110
Ccnd2	3.3944650302536e-100	1.78298624785702	0.535	0.121	6.55131750838945e-96
Angpt2	4.30168284124306e-54	1.77984811008462	0.352	0.092	8.3022478835991e-50
Ets1	2.86757139915119e-115	1.77621003350236	0.655	0.167	5.5344128003618e-111
Acta2	2.84438975258696e-82	1.7746769860857	0.47	0.11	5.48967222249284e-78
Eif4ebp1	3.17681033234146e-127	1.77340969007473	0.765	0.237	6.13124394141901e-123
Tmem79	4.09026629042576e-84	1.7709361173975	0.403	0.074	7.89421394052172e-80
Celsr1	1.3396618792724e-81	1.76935746564907	0.377	0.064	2.58554742699573e-77
Arrdc4	1.46710053654861e-104	1.76864445729646	0.632	0.182	2.83150403553883e-100
Mdfic	2.22736217428914e-127	1.76393279889609	0.729	0.203	4.29880899637805e-123
Mybl2	1.63894664014293e-86	1.76381127190095	0.416	0.077	3.16316701547586e-82
B4galt1	6.87473560484524e-164	1.7619103148901	0.936	0.514	1.32682397173513e-159
Irx2	2.04860678176985e-80	1.76182069005477	0.592	0.211	3.95381108881581e-76
Ripk4	2.41257361257568e-76	1.7611766042349	0.331	0.05	4.65626707227106e-72
Trim25	1.62643616884027e-133	1.76044456847549	0.816	0.294	3.13902180586173e-129
Slc29a1	2.3674558596863e-95	1.75912065191645	0.737	0.347	4.56918980919457e-91
Tmc6	9.75757746709221e-90	1.75849398296497	0.512	0.126	1.8832124511488e-85
Apobec3	1.66515325698122e-138	1.75840557114577	0.926	0.575	3.21374578597376e-134
Armc10	1.6542777853963e-98	1.75735360492469	0.613	0.184	3.19275612581487e-94
Oasl1	6.16138060107376e-62	1.75711284356342	0.413	0.112	1.18914645600724e-57
Kif23	4.77027121197257e-93	1.75682264267049	0.375	0.049	9.20662343910706e-89
Thsd4	7.10006655781109e-85	1.75670870873753	0.479	0.114	1.37031284565754e-80
Pkp3	8.08006527419382e-88	1.75620007277087	0.461	0.098	1.55945259791941e-83
Cd74	8.16600081671742e-120	1.75470610065011	0.944	0.599	1.57603815762646e-115
Ghr	9.825722257984e-82	1.75390898916902	0.61	0.223	1.89636439579091e-77
Ap1m2	1.29163054623019e-81	1.75390898916902	0.322	0.04	2.49284695422427e-77
Plscr3	7.84403833348053e-127	1.74776439448281	0.863	0.432	1.51389939836174e-122
Ctsc	1.55593232791787e-141	1.74725724382857	0.929	0.471	3.00294939288149e-137
Cd248	1.26122602998177e-71	1.74552731220439	0.446	0.116	2.43416623786481e-67
Prickle1	2.84200580940561e-78	1.74406093251702	0.63	0.262	5.48507121215284e-74
Kif20a	5.86323487452533e-86	1.74359661473288	0.317	0.035	1.13160433078339e-81
Ammecr1	1.70946208863453e-98	1.74287107330868	0.535	0.122	3.29926183106464e-94
Plk1	4.91512423989766e-82	1.74281236230764	0.403	0.076	9.48618978300248e-78
Rbm47	4.28172518466233e-132	1.74242250300662	0.737	0.21	8.26372960639829e-128
Hist1h2ag	2.92750709536094e-84	1.74033696959549	0.377	0.06	5.65008869404661e-80
Frrs1	1.25360657978442e-113	1.73918689815825	0.62	0.148	2.41946069898394e-109
Ccr1	9.96598237724113e-79	1.73719262731707	0.306	0.037	1.92343459880754e-74
Trpv6	2.3594270693891e-82	1.73588218236882	0.288	0.027	4.55369424392096e-78
Unc13d	6.64213760488323e-90	1.73291887534778	0.47	0.099	1.28193255774246e-85
Tnfrsf1b	8.33080234563056e-109	1.7319623304127	0.694	0.217	1.6078448527067e-104
Cblc	8.38264803902929e-82	1.73128175957049	0.324	0.041	1.61785107153265e-77
Traf1	9.20954522126115e-98	1.7283903218402	0.605	0.175	1.7774422277034e-93
Uhrf1	1.71311830517802e-91	1.72837238198161	0.452	0.088	3.30631832899358e-87
Trim29	3.99443413769629e-77	1.72757209419961	0.314	0.041	7.70925788575384e-73
Dusp4	7.40769664014907e-83	1.72453165112111	0.579	0.19	1.42968545154877e-78
C5ar1	3.29473727489513e-98	1.7245025124018	0.689	0.233	6.35884294054759e-94
Ly6a	6.35499223801047e-79	1.7233891676817	0.459	0.109	1.22651350193602e-74
Uaca	1.48300235278326e-105	1.72206766704805	0.664	0.204	2.86219454087169e-101
Itpripl2	4.19271011569157e-131	1.72103999073676	0.794	0.272	8.09193052328474e-127
Rest	7.59691465230183e-112	1.71954928271857	0.668	0.19	1.46620452789425e-107
Marveld3	5.49892010277697e-80	1.71579065445532	0.316	0.039	1.06129157983596e-75
Llgl2	8.47302263887293e-78	1.71477805887843	0.367	0.064	1.63529336930247e-73
Ckap2l	1.25833203020374e-92	1.71439077647809	0.433	0.075	2.42858081829323e-88
Piezo2	4.31273437394345e-91	1.71088697381973	0.567	0.157	8.32357734171085e-87
Ncapg	1.83438112817456e-83	1.71088697381973	0.285	0.025	3.5403555773769e-79
Fgr	9.1971290029574e-99	1.71056428822021	0.541	0.125	1.77504589757078e-94
Tgfb1	7.81163841639913e-174	1.71033732291218	0.977	0.613	1.50764621436503e-169
Itgb2	1.42569815151582e-104	1.70953745994984	0.847	0.419	2.75159743242553e-100
Tagln	9.49944996521523e-92	1.70878152550102	0.558	0.144	1.83339384328654e-87
Adam12	6.41254310879721e-86	1.70874089579147	0.498	0.12	1.23762081999786e-81
Tpx2	1.85874846991071e-79	1.70863881668241	0.334	0.048	3.58738454692767e-75
H2-Ab1	1.70050926857641e-86	1.70488698579593	0.602	0.189	3.28198288835248e-82
Sgo1	5.29519270174126e-74	1.70458876508167	0.34	0.057	1.02197219143606e-69
Atf3	1.06990324238108e-115	1.70370621543257	0.765	0.256	2.06491325779549e-111
Mlkl	6.99944436397727e-90	1.70322000285564	0.438	0.082	1.35089276224761e-85
Fzd2	2.64013405276908e-87	1.69947839084727	0.535	0.145	5.09545872184432e-83
Glipr1	5.15048688450296e-82	1.69923715945811	0.451	0.099	9.94043968709071e-78
Card10	1.25737998800837e-89	1.69832492483579	0.431	0.078	2.42674337685615e-85
Tax1bp3	2.38316085458549e-126	1.69808687676064	0.849	0.404	4.59950044935e-122
Agrn	5.06685289104555e-117	1.6968568504561	0.877	0.585	9.77902607971792e-113
Riox2	5.11418579099133e-109	1.69639979688785	0.681	0.212	9.87037857661327e-105
Pmaip1	2.09454223664525e-78	1.69509209765292	0.439	0.1	4.04246651672533e-74
Def6	4.31013128463623e-89	1.69030464341351	0.475	0.103	8.31855337934792e-85
Chaf1b	5.36511652605145e-88	1.68867658291385	0.429	0.08	1.03546748952793e-83
Ms4a6d	2.21388474600534e-112	1.6875673145734	0.796	0.299	4.27279755979031e-108
Clcf1	2.67025918147143e-62	1.68620219744815	0.324	0.065	5.15360022023986e-58
Itgb3	3.11246708069853e-80	1.68574946859655	0.433	0.094	6.00706146574816e-76
Pamr1	1.59787596381193e-63	1.68156181055624	0.316	0.058	3.08390061015703e-59
Smc4	5.13122651734495e-113	1.68100401541915	0.734	0.253	9.90326717847576e-109
Cd274	6.01092320036109e-66	1.67983308386359	0.521	0.182	1.16010817766969e-61
Rph3al	4.3625015599885e-80	1.67725007575973	0.469	0.115	8.4196280107778e-76
Sh3rf1	7.52706933523514e-80	1.67690847348857	0.554	0.176	1.45272438170038e-75
Cep55	2.42298726293017e-81	1.67546363416455	0.382	0.065	4.67636541745522e-77
Tmem106a	2.16491956431694e-92	1.67292908814088	0.637	0.206	4.17829475913169e-88
Bcl2a1b	1.9823210836867e-66	1.67107471700007	0.368	0.082	3.82587969151533e-62
Dpep2	2.47084769045143e-75	1.66965946963161	0.309	0.042	4.76873604257127e-71
Pygl	1.21662576158762e-83	1.66927864261561	0.484	0.116	2.3480877198641e-79
Slc40a1	6.57264015909252e-85	1.66829531796778	0.536	0.145	1.26851955070486e-80
Lox	3.55034356836726e-65	1.66718282175233	0.383	0.092	6.8521630869488e-61
Cavin1	2.56909311801512e-105	1.6665697335945	0.748	0.299	4.95834971776917e-101
Slfn3	2.03521474960733e-70	1.66554659266947	0.347	0.064	3.92796446674215e-66
Rab34	2.94665950787001e-92	1.66502239259536	0.6	0.181	5.68705285018912e-88
Pbk	8.43954608679546e-76	1.66212160432276	0.331	0.05	1.62883239475152e-71
Fndc3b	3.4129505389527e-124	1.66189648923799	0.809	0.315	6.58699454017871e-120
Antxr2	4.15291525669393e-73	1.66126478805615	0.339	0.058	8.01512644541929e-69
Vdr	7.70571845143525e-75	1.66115659195138	0.387	0.078	1.487203661127e-70
Cebpb	3.96091705866448e-146	1.66050525619012	0.972	0.667	7.64456992322244e-142
Aspm	2.44900221056613e-80	1.65722455246153	0.383	0.067	4.72657426639264e-76
H2-Aa	3.21613587995691e-74	1.65699826029651	0.625	0.235	6.20714224831685e-70
Bid	3.62870374181557e-92	1.65484942799801	0.528	0.129	7.00339822170405e-88
Ddx58	1.92918864924778e-116	1.65382694047375	0.836	0.393	3.72333409304821e-112
Ier5l	1.5686320316365e-107	1.65209951120326	0.688	0.216	3.02745982105845e-103
Pdlim5	5.49839401464976e-136	1.65172980288416	0.926	0.641	1.0611900448274e-131
Mcm3	1.84584096519694e-102	1.64938587563935	0.692	0.23	3.56247306283009e-98
Samd9l	1.05089669320637e-91	1.64748841616974	0.584	0.164	2.02823061788828e-87
Reep4	4.10829158173166e-95	1.64728103609021	0.64	0.211	7.9290027527421e-91
Elf4	2.40611600755501e-77	1.6469499318957	0.391	0.076	4.64380389458117e-73
Tmem184a	1.28663596140417e-81	1.6467556915059	0.377	0.062	2.48320740551004e-77
Ifi203	5.3643063591131e-70	1.6460214082638	0.329	0.055	1.03531112730883e-65
Il3ra	4.79017928785636e-97	1.64587161671327	0.635	0.193	9.24504602556277e-93
Svil	1.27045053087456e-91	1.64533449005182	0.589	0.171	2.4519695245879e-87
Nabp1	5.51191484060353e-106	1.64490538944498	0.702	0.235	1.06379956423648e-101
Enpp1	9.77451829298377e-99	1.63878821277397	0.678	0.231	1.88648203054587e-94
Dab2	4.2561071163024e-127	1.63849681905509	0.898	0.413	8.21428673446363e-123
Ier3	6.85514362823168e-115	1.63732200627829	0.905	0.567	1.32304272024871e-110
Phlda1	4.17787239163917e-116	1.63685182858901	0.857	0.493	8.06329371586359e-112
Nxn	5.15027162990234e-84	1.63237166853836	0.564	0.17	9.94002424571151e-80
Dusp2	1.5624556181168e-58	1.63147901110731	0.326	0.071	3.01553934296542e-54
Man2a1	2.65223723611872e-141	1.63083833722969	0.901	0.494	5.11881786570914e-137
Ptafr	6.65283428373825e-65	1.63027911496721	0.373	0.087	1.28399701676148e-60
Sostdc1	4.33622087688563e-88	1.62851044621664	0.345	0.041	8.36890629238927e-84
Ikbke	4.44171612278543e-74	1.62745312111823	0.339	0.056	8.57251211697587e-70
Mdfi	4.91795261633468e-112	1.62742596448686	0.819	0.396	9.49164854952592e-108
2200002D01Rik	6.05996308549383e-81	1.62511145413638	0.377	0.063	1.16957287550031e-76
Snai1	7.82206761839809e-68	1.62511145413638	0.354	0.07	1.50965905035083e-63
Vangl1	1.16701713483654e-78	1.62419633516362	0.477	0.122	2.25234307023451e-74
Glis3	1.5318428695413e-103	1.62093818081326	0.724	0.268	2.9564567382147e-99
Apobec1	2.27358286675906e-103	1.62071894164867	0.783	0.299	4.38801493284499e-99
Cd300ld	5.48563711039098e-66	1.61991703993811	0.304	0.05	1.05872796230546e-61
S1pr2	1.96924932244909e-76	1.61866085155985	0.421	0.092	3.80065119232674e-72
Emilin2	9.72723751397739e-92	1.61706853227269	0.615	0.186	1.87735684019764e-87
Cd109	3.65633586298193e-69	1.61685450634464	0.296	0.043	7.05672821555512e-65
Stra6	2.03905484041488e-69	1.61567715498442	0.531	0.171	3.93537584200072e-65
Aprt	2.74923546947994e-88	1.61515632781993	0.525	0.132	5.30602445609629e-84
Ifi44	1.09379199355082e-74	1.61378170451578	0.523	0.154	2.11101854755309e-70
Ctla2a	1.85756245459062e-100	1.61300188884009	0.801	0.35	3.5850955373599e-96
Casp8	4.65130278189867e-110	1.6113217276894	0.692	0.206	8.97701436906442e-106
Efna5	3.08020033334796e-74	1.61086571474946	0.684	0.345	5.94478664336155e-70
Gimap9	2.86464682531072e-79	1.60987159709153	0.362	0.058	5.52876837284969e-75
Ezr	4.19178874634546e-148	1.60807736507922	0.944	0.653	8.09015228044674e-144
Rin3	1.6286261694562e-109	1.60705610420825	0.715	0.224	3.14324850705048e-105
Ero1l	2.20997905267882e-78	1.60388671891164	0.628	0.235	4.26525957167012e-74
Rflna	5.79428300520905e-62	1.60359483213283	0.359	0.084	1.11829662000535e-57
Sh3bp2	2.30335020919835e-121	1.60218254408729	0.798	0.284	4.44546590375282e-117
Rarg	3.10157931178333e-88	1.59802799907448	0.628	0.213	5.98604807174183e-84
Ptprk	3.3772170012808e-81	1.59079312832942	0.768	0.454	6.51802881247195e-77
Cast	6.36514479707473e-123	1.58955455899369	0.883	0.544	1.22847294583542e-118
Metrnl	3.24648172292511e-94	1.58477909460713	0.613	0.18	6.26570972524546e-90
Irf1	9.07284992141948e-107	1.58465334952121	0.763	0.289	1.75106003483396e-102
Arl11	5.07570825711901e-53	1.58443600830669	0.411	0.133	9.79611693623968e-49
Pafah2	1.57123313822171e-74	1.58312069813443	0.518	0.158	3.0324799567679e-70
Rab11fip1	4.3484236642278e-78	1.5828544238542	0.535	0.159	8.39245767195965e-74
Adm	3.16965239569509e-65	1.58284464680158	0.497	0.158	6.11742912369153e-61
Tbxas1	8.68695711703443e-85	1.57920046072018	0.668	0.245	1.67658272358765e-80
Tacc3	5.02898146389029e-73	1.57880357993793	0.354	0.062	9.70593422530826e-69
Trp63	1.93227815767495e-61	1.57877151081935	0.329	0.067	3.72929684431266e-57
Kifc1	6.20103207288862e-75	1.57833506363178	0.449	0.11	1.1967991900675e-70
F11r	2.45782210524925e-141	1.57724318551342	0.959	0.689	4.74359666313105e-137
Ptgfrn	1.05297039569907e-180	1.5761707513771	0.987	0.684	2.03223286369921e-176
Maff	2.2805099682729e-85	1.5755128669649	0.559	0.159	4.40138423876669e-81
Knstrn	2.50895267971414e-83	1.57551019896209	0.544	0.153	4.84227867184828e-79
Tgfb3	1.83995973392784e-63	1.57467724729956	0.637	0.312	3.55112228648073e-59
Cd53	1.01544279910396e-81	1.57115807835953	0.763	0.341	1.95980460227065e-77
Pdlim7	3.98623467566461e-141	1.57108936851019	0.941	0.619	7.69343292403269e-137
Ncaph	7.28904407412544e-72	1.5707346757223	0.383	0.078	1.40678550630621e-67
St6galnac2.1	4.66660018900066e-62	1.57023406473117	0.331	0.067	9.00653836477128e-58
Kif20b	2.29490508987209e-68	1.56952694467284	0.337	0.062	4.42916682345313e-64
Vat1	1.62518224090005e-150	1.56895757900975	0.974	0.693	3.13660172493711e-146
Snx7	4.83460787438286e-78	1.56886085650839	0.484	0.126	9.33079319755893e-74
Eva1b	3.86463715647195e-95	1.56837992076907	0.663	0.219	7.45874971199087e-91
C1qtnf6	6.62746294495494e-71	1.56741569006391	0.4	0.088	1.2791003483763e-66
Wwp2	9.73829731050221e-109	1.56703900311336	0.875	0.613	1.87949138092693e-104
B430306N03Rik	2.47835933522997e-64	1.56675726663948	0.382	0.092	4.78323351699385e-60
Ier2	4.3129384636794e-110	1.56648435218804	0.793	0.322	8.32397123490124e-106
Col4a5	2.11077261097609e-77	1.56617931184146	0.49	0.13	4.07379113918385e-73
Casp6	2.1415419149667e-80	1.5639955909841	0.51	0.137	4.13317589588572e-76
Ifitm2	1.41030308578105e-110	1.56305711776872	0.806	0.329	2.72188495555743e-106
Zfp750	8.99890465439163e-59	1.56178240001599	0.336	0.074	1.73678859829758e-54
Mal2	6.0950690354597e-68	1.55818291245157	0.365	0.075	1.17634832384372e-63
Adamts15	2.12634458197331e-61	1.55776400257349	0.566	0.23	4.10384504320849e-57
Gngt2	1.07324972667375e-74	1.55718814872482	0.643	0.25	2.07137197248033e-70
Ms4a4a	1.33819228927283e-60	1.55680414419101	0.336	0.073	2.58271111829657e-56
Col4a6	4.50975915512622e-69	1.55583507070214	0.34	0.062	8.7038351693936e-65
Swap70	1.33099472048687e-96	1.55213597798042	0.701	0.242	2.56881981053967e-92
Ngf	7.79494385775548e-67	1.55206431156836	0.345	0.067	1.50442416454681e-62
Itpr3	7.15963841556951e-80	1.5502116294854	0.617	0.225	1.38181021420492e-75
Il1rl2	7.59570848534219e-68	1.55006417948467	0.331	0.059	1.46597173767104e-63
Cdca4	1.49327871262302e-85	1.54961680317621	0.607	0.201	2.88202791536243e-81
Ehd2	1.23807507670337e-94	1.5493976690938	0.725	0.287	2.38948489803751e-90
Ptx3	3.11464706069413e-63	1.54897144387966	0.438	0.123	6.01126882713966e-59
Phf11d	1.89529809331499e-68	1.54785	0.429	0.108	3.65792532009793e-64
Asf1b	2.80895992188583e-75	1.54703976872374	0.401	0.082	5.42129264923964e-71
Phldb2	2.21886260859405e-76	1.54699170649123	0.488	0.129	4.28240483458652e-72
Dkk3	1.03649417194405e-124	1.54682849024476	0.928	0.644	2.00043375185202e-120
Wnt7b	7.27413011919763e-90	1.54600869226635	0.789	0.421	1.40390711300514e-85
Wwtr1	7.65855756712583e-140	1.54283959921146	0.956	0.686	1.47810161045529e-135
Spc25	3.44746904097998e-71	1.54212295604445	0.428	0.102	6.65361524909137e-67
St6galnac2	3.94712407915905e-67	1.54053253095114	0.457	0.127	7.61794947277696e-63
Gadd45b	4.30889363248969e-103	1.53501303683554	0.829	0.441	8.31616471070511e-99
Rab20	2.0627450328854e-79	1.53499403322276	0.492	0.123	3.98109791346883e-75
Mybl1	9.56194184936607e-69	1.53423726238153	0.544	0.192	1.84545477692765e-64
C1qtnf1	3.0282465718507e-77	1.53203004058481	0.472	0.117	5.84451588367184e-73
Enc1	2.35733947966434e-95	1.53192556720281	0.822	0.456	4.54966519575218e-91
Chek2	8.16224333509516e-69	1.53146159440901	0.424	0.106	1.57531296367337e-64
Kctd11	7.95614967483958e-63	1.52774709891861	0.345	0.072	1.53553688724404e-58
Dap	1.74185598455754e-110	1.52553808668017	0.806	0.342	3.36178205019606e-106
Cfp	7.96582908454169e-62	1.52141591344579	0.628	0.277	1.53740501331655e-57
Pirb	5.44735333389282e-82	1.52102659060391	0.613	0.201	1.05133919344132e-77
Csf2rb2	1.03491206111119e-57	1.51896539717664	0.324	0.071	1.9973802779446e-53
Erbb2	2.08265054081746e-65	1.5180449121098	0.385	0.089	4.01951554377769e-61
Osgin1	6.79552130396263e-62	1.51601264081462	0.327	0.064	1.31153561166479e-57
Spint1	1.83038904499116e-106	1.51441	0.821	0.388	3.53265085683293e-102
Mfsd10	1.04400088415615e-80	1.51098477795462	0.526	0.146	2.01492170642136e-76
H2-Eb1	4.49269392486719e-58	1.51052417253884	0.459	0.146	8.67089927499367e-54
Hmmr	1.59183771019491e-59	1.51041840222741	0.314	0.063	3.07224678067617e-55
Palld	8.42813925628382e-103	1.51029931942354	0.831	0.444	1.62663087646278e-98
Ctnnd1	1.75459188268073e-116	1.50827058877565	0.905	0.652	3.3863623335738e-112
Kdr	2.9887006582575e-60	1.50810053516472	0.424	0.12	5.76819227043697e-56
Nuf2	6.09494209592199e-64	1.50633750104052	0.303	0.051	1.17632382451294e-59
Ecscr	1.14388149652998e-73	1.50584169764736	0.584	0.204	2.20769128830287e-69
Casp1	6.57566331784272e-75	1.50441534813365	0.464	0.117	1.26910302034364e-70
Tnfrsf10b	1.77970234976648e-61	1.50438592525317	0.357	0.08	3.43482553504931e-57
Mxra8	1.14332900152089e-105	1.50295425396282	0.852	0.443	2.20662497293532e-101
S100a4	2.98060665588324e-70	1.50219071836778	0.472	0.13	5.75257084585466e-66
Sh3pxd2a	9.56744545576195e-100	1.50059755153874	0.798	0.352	1.84651697296206e-95
Fam114a1	7.37472447732428e-75	1.49836397054769	0.474	0.122	1.42332182412359e-70
Acads	4.41435178513157e-104	1.49817147328602	0.844	0.471	8.51969894530393e-100
Lcp1	9.32111563094592e-101	1.49813484088012	0.811	0.354	1.79897531677256e-96
Tec	1.75057162598426e-78	1.4967226163815	0.441	0.096	3.37860323814962e-74
Flnb	9.10522676572702e-110	1.49572897543653	0.891	0.598	1.75730876578531e-105
Nfkbiz	4.33606871262945e-96	1.49527091174819	0.785	0.395	8.36861261537483e-92
Foxp1	8.84578881658361e-88	1.49309348839043	0.78	0.389	1.70723724160064e-83
Cdh5	8.28469733645633e-71	1.49303495888921	0.653	0.275	1.59894658593607e-66
Ajuba	6.45225655304395e-64	1.49138373110984	0.359	0.077	1.24528551473748e-59
Nucb2	3.11417529768113e-86	1.48959328027472	0.635	0.214	6.01035832452457e-82
Dnase1l1	1.10992305262582e-65	1.48919384900786	0.419	0.108	2.14215149156782e-61
Rgs12	1.33695640401918e-83	1.48820693385376	0.686	0.268	2.58032585975701e-79
Inava	1.75604920245117e-82	1.48605038732484	0.6	0.194	3.38917496073076e-78
Plekha2	1.74558172704708e-99	1.48183261469846	0.702	0.232	3.36897273320087e-95
Ggta1	7.74502943800186e-110	1.48143960522253	0.796	0.304	1.49479068153436e-105
Pdlim4	2.74853596728011e-102	1.48074418095821	0.804	0.356	5.30467441685062e-98
Artn	2.53828933943553e-61	1.48035520767326	0.311	0.058	4.89889842511058e-57
Ptgr1	7.28523236330407e-67	1.4788677519881	0.452	0.123	1.40604984611769e-62
Fbxo32	3.46291644755496e-79	1.47859359947487	0.549	0.163	6.68342874378107e-75
Pgd	7.3052940190511e-120	1.47637997613846	0.888	0.486	1.40992174567686e-115
Klk8	4.66206874047264e-79	1.47509578805559	0.595	0.19	8.9977926691122e-75
Ninj1	1.39142933860935e-98	1.47448656685929	0.901	0.58	2.68545862351604e-94
Dhrs3	2.16171884170021e-118	1.47353584767624	0.916	0.562	4.17211736448141e-114
Trim14	2.36845295712573e-89	1.47287399579364	0.684	0.246	4.57111420725266e-85
Tedc1	2.43640733319365e-63	1.47194214261508	0.365	0.081	4.70226615306375e-59
Zbtb42	1.32846896766349e-63	1.47181191503044	0.385	0.091	2.56394510759054e-59
Wasf2	9.54501445209949e-140	1.47093541038923	0.969	0.719	1.8421877892552e-135
Pla2g4a	1.86717023537665e-87	1.4709091747167	0.618	0.191	3.60363855427693e-83
Clec2d	5.00920105637647e-105	1.46826279238348	0.885	0.516	9.66775803880659e-101
Nek8	7.42137909819676e-58	1.46822528631021	0.342	0.078	1.43232616595197e-53
Htatip2	4.19128296456813e-81	1.46803990388528	0.612	0.202	8.08917612161649e-77
Tyms	2.72026648559035e-66	1.46770356977713	0.444	0.122	5.25011431718938e-62
Kdelr3	5.77174261960997e-62	1.46736494591722	0.367	0.085	1.11394632558472e-57
Nrp2	1.30300825877761e-100	1.46602952332085	0.793	0.331	2.51480593944078e-96
Bcl2l12	3.6579593523936e-71	1.46507808867789	0.462	0.121	7.05986155011965e-67
Rilpl2	3.90210207760227e-63	1.46408518485323	0.531	0.187	7.53105700977239e-59
Cstb	1.04530482408563e-59	1.46373617031484	0.4	0.107	2.01743831048526e-55
Racgap1	1.88814378066373e-70	1.46349713233755	0.554	0.19	3.644117496681e-66
Col5a1	2.62836475819842e-53	1.46322200312626	0.359	0.095	5.07274398332295e-49
Parp14	9.85338942013783e-73	1.46285056892626	0.576	0.191	1.9017041580866e-68
Sema3f	6.46273066077299e-75	1.46254103617945	0.655	0.275	1.24730701752919e-70
Ppp1r18	8.18230241840494e-128	1.46092206038634	0.914	0.44	1.57918436675215e-123
Cdc6	4.4492667817201e-58	1.46071352316241	0.347	0.082	8.5870848887198e-54
C1galt1	1.0545341410697e-88	1.4596430241075	0.747	0.346	2.03525089226451e-84
Mmgt2	2.66026708549312e-74	1.45947663099011	0.518	0.151	5.13431547500173e-70
Ptbp1	2.64029082344511e-149	1.45874720908923	0.97	0.718	5.09576128924906e-145
Pwwp2b	2.45342428992095e-81	1.45754305557716	0.637	0.226	4.73510887954744e-77
Rcc1	5.56283970169964e-77	1.45591375378723	0.635	0.24	1.07362806242803e-72
Fkbp10	2.93269055896823e-69	1.4551643343759	0.566	0.206	5.66009277880869e-65
Car13	4.17173104406523e-68	1.45267839875988	0.457	0.125	8.0514409150459e-64
Cdon	3.5446196167135e-54	1.45229225760957	0.516	0.209	6.84111586025705e-50
Npm3	1.11215438447273e-80	1.4493524835637	0.676	0.267	2.14645796203237e-76
Nhp2	3.11838594744844e-84	1.44906096516648	0.661	0.235	6.01848487857549e-80
Mastl	4.39115907061148e-61	1.44738162519558	0.342	0.073	8.47493700628015e-57
Fosl2	2.41861441506656e-123	1.4454707821011	0.924	0.563	4.66792582107846e-119
Crtap	6.76504804356956e-79	1.44449252004139	0.599	0.197	1.30565427240892e-74
Mov10	1.12065395218875e-78	1.44331336036893	0.564	0.17	2.16286212772429e-74
Noxo1	6.83821576349798e-55	1.44109926671578	0.391	0.112	1.31977564235511e-50
Srd5a1	1.52897277497546e-69	1.44047674795827	0.637	0.268	2.95091745570263e-65
Hacd4	3.44584226494246e-81	1.4394864475252	0.609	0.196	6.65047557133895e-77
Leprot	7.5911436630766e-89	1.43915962193464	0.696	0.253	1.46509072697378e-84
Kif22	7.08814070551887e-65	1.43815740558352	0.424	0.111	1.36801115616514e-60
Etv4	4.1930284870361e-74	1.43688246252157	0.548	0.171	8.09254497997967e-70
Efna1	7.35474260320579e-66	1.43676794153029	0.457	0.13	1.41946532241872e-61
Ncf4	4.62981005410432e-71	1.43675061866443	0.562	0.187	8.93553340442135e-67
Pdgfb	4.69066018808973e-93	1.43489314572153	0.794	0.359	9.05297416301317e-89
Tram2	2.50182306772169e-57	1.43315936647486	0.321	0.068	4.82851852070287e-53
Sema3c	6.51436829822397e-61	1.43255814852016	0.551	0.211	1.25727308155723e-56
Akap13	9.445114185767e-84	1.43222491047599	0.683	0.261	1.82290703785303e-79
Cmtm3	4.25646960186885e-93	1.42889550205906	0.75	0.297	8.21498633160687e-89
Dusp18	1.61785143999159e-71	1.42861312270704	0.582	0.212	3.12245327918377e-67
Nfkb2	5.27757119231114e-64	1.42702892451741	0.462	0.136	1.01857124011605e-59
Gla	1.2623640256385e-54	1.42689659140263	0.622	0.297	2.43636256948231e-50
Stab1	1.27810485122839e-112	1.42567757997014	0.933	0.524	2.46674236287079e-108
Amotl1	6.77764957950415e-91	1.42082202266968	0.789	0.377	1.3080863688443e-86
Dctd	2.74840735985916e-59	1.41945676295191	0.329	0.068	5.30442620452819e-55
Ephb3	3.27497847711322e-56	1.41932808898934	0.38	0.103	6.32070846082852e-52
Smurf1	7.18568294425537e-73	1.41779337011491	0.645	0.265	1.38683680824129e-68
Actl6a	5.36586721618701e-80	1.41739968005876	0.664	0.261	1.03561237272409e-75
Trpm4	2.85870309067451e-60	1.41665240404619	0.375	0.09	5.5172969650018e-56
Rflnb	3.25349007726287e-73	1.41563353687078	0.74	0.381	6.27923584911734e-69
Myo5b	7.75221989754425e-64	1.41431250956127	0.362	0.077	1.49617844022604e-59
Mcm5	1.33309367823019e-67	1.41427189263817	0.516	0.163	2.57287079898427e-63
Ckap4	3.63755629304064e-87	1.41376749447605	0.753	0.338	7.02048364556844e-83
Capsl	1.98126162631253e-60	1.41263052850766	0.322	0.063	3.82383493878318e-56
Cdk2	1.21442284293977e-63	1.41138951078195	0.406	0.103	2.34383608687377e-59
Socs6	6.50327793564714e-93	1.41138243387223	0.809	0.411	1.2551326415799e-88
Tlr3	1.51491088684203e-58	1.40996951210007	0.692	0.391	2.92377801160513e-54
Neurl3	1.60811750128264e-55	1.40864938018155	0.34	0.082	3.10366677747549e-51
Cdk4	5.10860854993742e-118	1.40831143051242	0.921	0.58	9.85961450137922e-114
Syk	7.58152612226935e-73	1.4062965870104	0.554	0.174	1.46323454159798e-68
Cbfb	1.13587853607791e-99	1.40382960592644	0.832	0.405	2.19224557463037e-95
Mis18a	9.85965888852958e-62	1.40254296294583	0.413	0.109	1.90291416548621e-57
Zbp1	9.99117662456121e-88	1.39877394287666	0.799	0.382	1.92829708854031e-83
Ext1	2.43235132176589e-93	1.39715122534578	0.834	0.47	4.69443805100816e-89
Plekhg2	1.77130257120966e-86	1.39676798691481	0.748	0.335	3.41861396243463e-82
Marveld2	5.27546901271023e-48	1.39659856782423	0.359	0.106	1.01816551945308e-43
Rad51	1.67017011273364e-56	1.39583396462802	0.35	0.084	3.22342831757593e-52
Bcl6b	1.78852982646945e-53	1.39555134061992	0.344	0.087	3.45186256508605e-49
Myo1d	1.15818594826847e-69	1.39519290409912	0.576	0.207	2.23529888015814e-65
Rin2	1.17355037795835e-93	1.39425934608702	0.882	0.579	2.26495222945961e-89
Stat6	1.13305891189545e-82	1.39368389372463	0.632	0.213	2.18680369995823e-78
Adcy7	1.74516270509664e-68	1.39368301001169	0.467	0.128	3.36816402083651e-64
Nedd1	2.61008822783569e-59	1.39072383352768	0.357	0.082	5.03747027972288e-55
Igsf6	3.47918628239309e-55	1.38893963542937	0.457	0.149	6.71482952501866e-51
Lratd2	1.21099135935327e-63	1.38463675480732	0.446	0.123	2.33721332355182e-59
Ppfibp1	7.43806394115504e-85	1.38324469280825	0.701	0.277	1.43554634064292e-80
Creb5	6.72389872105215e-68	1.38137070481462	0.627	0.26	1.29771245316307e-63
Arhgap11a	1.28603185621568e-64	1.38117897099871	0.484	0.146	2.48204148249626e-60
Cdkn1a	4.965159555991e-84	1.38016671145519	0.849	0.494	9.58275794306262e-80
Atp8b1	7.7117941753375e-59	1.37904514293043	0.349	0.078	1.48837627584014e-54
Slc1a5	3.37249733751079e-69	1.37899105686175	0.523	0.163	6.50891986139583e-65
Lrrfip1	9.4752507826955e-127	1.37758045345586	0.938	0.663	1.82872340106023e-122
Ncapg2	8.01788303166454e-55	1.37527348867026	0.347	0.087	1.54745142511126e-50
Smoc1	7.43083850213798e-64	1.37437566924375	0.515	0.17	1.43415183091263e-59
Mcm2	4.30869974514729e-71	1.37283482975243	0.525	0.158	8.31579050813427e-67
Zc3hav1	1.34001774260061e-89	1.36913705477746	0.76	0.314	2.58623424321918e-85
Smarce1	2.32513178031284e-81	1.36904404989278	0.778	0.4	4.48750433600378e-77
Rras2	6.97019942576781e-72	1.36887677522067	0.627	0.247	1.34524848917319e-67
Rnf213	5.09309692990243e-79	1.36868331444491	0.824	0.46	9.82967707471169e-75
Irx1	1.53130768089756e-59	1.3672154338029	0.72	0.437	2.95542382413229e-55
Ftsj3	3.7320291568043e-74	1.36660660258745	0.689	0.309	7.2028162726323e-70
Arhgap30	7.33676224524419e-56	1.36603846806719	0.406	0.117	1.41599511333213e-51
Gpsm3	4.15279853688217e-65	1.36594180621348	0.627	0.255	8.01490117618259e-61
Iffo2	1.35923654582625e-80	1.36509390615291	0.796	0.441	2.62332653344467e-76
Ckap2	7.36081955470712e-62	1.36441087359314	0.454	0.134	1.42063817405847e-57
Kirrel	9.77383513137611e-69	1.36326387157157	0.612	0.239	1.88635018035559e-64
Pqlc3	1.71265456427322e-61	1.36323415334587	0.492	0.159	3.30542330904732e-57
Hspb1	3.49121841275308e-106	1.36321256151093	0.919	0.668	6.73805153661345e-102
Adgrl2	1.48573755147133e-66	1.36218391721298	0.714	0.374	2.86747347433966e-62
Slfn2	1.45754204148936e-80	1.36201064811645	0.747	0.324	2.81305614007447e-76
Elf1	1.8548615448836e-80	1.35844410694304	0.727	0.322	3.57988278162535e-76
E2f1	3.76375326476952e-55	1.35679007554638	0.34	0.081	7.26404380100517e-51
Txndc17	7.8077762752523e-91	1.35447761077169	0.789	0.346	1.50690082112369e-86
Edem1	1.18785780602439e-133	1.35310200589671	0.974	0.649	2.29256556562708e-129
Tiam2	1.33876556895898e-55	1.35243621747198	0.456	0.152	2.58381754809083e-51
Wipi1	1.63922945969217e-83	1.35156443094731	0.845	0.566	3.16371285720589e-79
Junb	3.55395718257932e-137	1.3507690430504	0.98	0.684	6.85913736237808e-133
Gpr137b	6.43656321848204e-55	1.34903609951911	0.628	0.292	1.24225670116703e-50
Ddx54	7.16851277715725e-76	1.3482011745937	0.743	0.374	1.38352296599135e-71
Oas1a	1.31367859153852e-73	1.34530344391667	0.638	0.233	2.53539968166935e-69
Arrdc1	1.03685427693367e-63	1.34461882608867	0.643	0.292	2.00112875448198e-59
Klf4	1.29321798039734e-64	1.34455031174639	0.475	0.141	2.49591070216687e-60
Gusb	3.12319264071736e-131	1.34430720103101	0.97	0.708	6.02776179658451e-127
Eif3b	2.59906686269953e-114	1.34369171159057	0.923	0.631	5.0161990450101e-110
Fhod1	6.71692487145229e-66	1.3430354097299	0.51	0.16	1.29636650019029e-61
Serpinb6a	4.6260638055193e-93	1.34238266933219	0.812	0.388	8.92830314465225e-89
Blnk	2.09301574020298e-69	1.34191423292657	0.582	0.201	4.03952037859176e-65
Procr	9.04354442717124e-54	1.34143504430093	0.39	0.111	1.74540407444405e-49
Asap3	8.10655638426114e-65	1.33899292229573	0.715	0.395	1.5645653821624e-60
Trip6	8.31536851110952e-67	1.33859114563371	0.594	0.227	1.60486612264414e-62
Ppp1r3b	7.4919679743453e-53	1.33825842878447	0.359	0.093	1.44594981904864e-48
Dcakd	2.35181372078145e-101	1.33482883833527	0.9	0.626	4.5390004811082e-97
Resf1	9.228322626461e-80	1.33476799888205	0.73	0.316	1.78106626690697e-75
Nt5dc2	1.41994926651072e-62	1.33445552968119	0.582	0.23	2.7405020843657e-58
Gins2	4.86698518796055e-56	1.33178065248696	0.414	0.121	9.39328141276386e-52
Col5a3	1.78595505065236e-50	1.33072299288785	0.454	0.163	3.44689324775906e-46
Incenp	4.62717332350121e-68	1.33057658124757	0.63	0.25	8.93044451435733e-64
Sprr1a	4.21336974736206e-40	1.32986407177496	0.446	0.181	8.13180361240878e-36
Tbc1d1	1.29226228507342e-80	1.3288153435347	0.773	0.402	2.4940662101917e-76
Rnf149	1.06032107456343e-114	1.32871	0.969	0.7	2.04641967390741e-110
Trip10	1.51608772595133e-63	1.32641044271438	0.528	0.18	2.92604931108607e-59
Plekhf2	1.67943320698438e-89	1.32588663623018	0.814	0.393	3.24130608947985e-85
Etv6	5.46281822677162e-98	1.32473300216774	0.87	0.479	1.05432391776692e-93
Usp18	8.37219003895518e-58	1.32432443636611	0.714	0.376	1.61583267751835e-53
Dnase2a	8.33230148818711e-50	1.31980125524016	0.459	0.166	1.60813418722011e-45
Rasl11a	5.48231422131145e-47	1.31870050577313	0.556	0.254	1.05808664471311e-42
Fcgr4	8.72694453141433e-54	1.31788984688916	0.556	0.221	1.68430029456297e-49
Notch4	9.42931535577806e-52	1.31785096288413	0.424	0.137	1.81985786366517e-47
Edn1	9.87636431021545e-57	1.31294092144355	0.475	0.16	1.90613831187158e-52
Cd63	1.05250911240184e-80	1.31119072836605	0.84	0.444	2.03134258693555e-76
Tmem140	1.1494019134762e-54	1.31002973797909	0.441	0.139	2.21834569300907e-50
Tent5c	2.0325208642722e-57	1.30892583170372	0.582	0.239	3.92276526804535e-53
Il13ra1	9.63096270271303e-80	1.30849617685485	0.666	0.237	1.85877580162361e-75
Lhfpl2	5.78289513603004e-76	1.30822336871569	0.822	0.437	1.1160987612538e-71
Hvcn1	8.72546350198978e-47	1.30699756586354	0.549	0.244	1.68401445588403e-42
Stx1a	3.3836082717614e-54	1.30617731679184	0.349	0.085	6.53036396449949e-50
Klf11	3.94129356556004e-49	1.30230449667818	0.354	0.098	7.60669658153087e-45
Lrrk1	1.03770170587406e-56	1.30208624448028	0.382	0.098	2.00276429233695e-52
Snx20	8.91360306301196e-53	1.30029487998265	0.387	0.111	1.72032539116131e-48
Tpbg	5.6706427457492e-69	1.3000013868087	0.645	0.261	1.0944340499296e-64
Prep	1.19202161978828e-62	1.29954	0.579	0.222	2.30060172619139e-58
Galk1	3.05189546060803e-84	1.29762252519901	0.727	0.291	5.89015823897349e-80
Hdac1	1.4271302890442e-80	1.2968501381542	0.803	0.437	2.75436145785532e-76
H2-K1	7.77948797190889e-112	1.29592827713278	0.972	0.653	1.50144117857842e-107
Arhgap9	1.0886635199907e-49	1.2958570301531	0.403	0.128	2.10112059358205e-45
Zfp217	7.27472694822443e-57	1.29490307209538	0.405	0.111	1.40402230100732e-52
AI467606	3.4176964667951e-50	1.29355959678368	0.377	0.11	6.59615418091455e-46
Cad	8.78170349276127e-63	1.29303784501944	0.622	0.264	1.69486877410293e-58
Plekha7	1.3330736547946e-64	1.29192031464284	0.674	0.308	2.57283215375358e-60
Cdt1	7.21294852008206e-50	1.29183415504719	0.436	0.149	1.39209906437584e-45
Pvr	1.48375086401983e-57	1.29115912964293	0.461	0.146	2.86363916755828e-53
Casp3	2.5070895318041e-64	1.28940011142004	0.562	0.201	4.83868279638191e-60
Mcam	7.96574392380145e-73	1.28893418014462	0.788	0.441	1.53738857729368e-68
Lamb1	3.12790228929477e-81	1.28735560678065	0.808	0.43	6.03685141833891e-77
Knop1	1.24517962998566e-69	1.28710679208077	0.709	0.339	2.40319668587232e-65
Cav1	1.03911685298966e-61	1.28528140634244	0.628	0.26	2.00549552627005e-57
Vasn	1.06308201160865e-59	1.28314901499066	0.497	0.168	2.0517482824047e-55
Fstl1	2.10830478130273e-67	1.28292778671383	0.704	0.318	4.06902822791428e-63
Lmnb1	6.36459939650015e-68	1.28277988191699	0.627	0.244	1.22836768352453e-63
Cav2	4.28979380125179e-104	1.28268418697875	0.914	0.585	8.27930203641595e-100
Myo1e	6.95870493888683e-83	1.28210448166882	0.747	0.302	1.34303005320516e-78
Cracr2b	9.89584029111323e-52	1.28068312680992	0.508	0.2	1.90989717618485e-47
Snrpg	4.13125629554016e-83	1.28038717180077	0.806	0.413	7.97332465039251e-79
Lims1	4.17340187432575e-81	1.27917921276929	0.799	0.428	8.05466561744869e-77
Mvp	3.05802003354337e-65	1.27900436791164	0.561	0.198	5.90197866473871e-61
Limd1	7.59352983928312e-76	1.2783656398537	0.745	0.349	1.46555125898164e-71
Ttc7	4.42799350434468e-53	1.27442593669017	0.401	0.117	8.54602746338523e-49
Nbeal2	3.49614670424524e-62	1.27285940575961	0.697	0.356	6.74756313919332e-58
Chaf1a	9.62095688405592e-55	1.27131986703378	0.436	0.137	1.85684467862279e-50
Efnb2	9.19509376574167e-57	1.27123269988967	0.574	0.234	1.77465309678814e-52
Tnfaip3	4.9123887525582e-49	1.27108934538229	0.342	0.091	9.48091029243732e-45
Alox5ap	1.18877313457791e-83	1.2708401900064	0.863	0.469	2.29433214973536e-79
Wwc1	1.04439294056899e-60	1.26926240349722	0.753	0.497	2.01567837529815e-56
Slc12a7	5.48805684189046e-57	1.26867016387219	0.41	0.112	1.05919497048486e-52
Pak4	3.75040763541225e-62	1.26695515943377	0.604	0.245	7.23828673634565e-58
Erf	1.23496501875934e-88	1.26445099750505	0.868	0.54	2.38348248620552e-84
Id3	7.4419478695545e-97	1.2631201497715	0.938	0.675	1.43629593882402e-92
Ctxn1	5.83788706779052e-72	1.26198951778281	0.724	0.327	1.12671220408357e-67
Itga4	3.10977043614321e-46	1.26158439154363	0.378	0.118	6.00185694175639e-42
Ctla2b	7.01272154167421e-63	1.26132002096826	0.622	0.251	1.35345525754312e-58
Gpr35	1.65694424143114e-50	1.26037442789682	0.408	0.126	3.1979023859621e-46
3110082I17Rik	6.71017770109768e-65	1.26011234244004	0.618	0.243	1.29506429631185e-60
Clec5a	3.86362811966177e-46	1.25981205532024	0.391	0.128	7.45680227094721e-42
Tgm1	8.7804812535992e-49	1.25905415249178	0.6	0.279	1.69463288194465e-44
Brinp3	2.48234468882768e-62	1.2537996541783	0.717	0.399	4.79092524943741e-58
Cd48	2.35435410472233e-53	1.25341456247909	0.535	0.207	4.5439034221141e-49
Atad2	1.2657701083365e-55	1.25211839187296	0.528	0.201	2.44293630908944e-51
Mrc1	1.10721015322572e-44	1.2517995928608	0.484	0.195	2.13691559572564e-40
Znrf2	2.00736043214263e-64	1.24863	0.771	0.463	3.87420563403528e-60
Ftl1-ps1	2.6491634458011e-47	1.24847462764862	0.604	0.299	5.11288545039612e-43
Tmem37	3.42455993231592e-50	1.24820851911917	0.429	0.143	6.60940066936973e-46
Furin	1.44505748962003e-102	1.24631605397462	0.914	0.547	2.78896095496665e-98
Havcr2	1.12223199115832e-44	1.24612584218253	0.436	0.162	2.16590774293555e-40
Bak1	8.46985099711433e-75	1.24517141100153	0.753	0.367	1.63468124244307e-70
Pdpn	5.49626576523077e-85	1.24509334578731	0.85	0.451	1.06077929268954e-80
Pgap2	2.99146235814365e-54	1.24489339976515	0.515	0.19	5.77352235121724e-50
Nasp	2.63754398065234e-64	1.24476494035772	0.704	0.345	5.09045988265901e-60
Lat2	4.37441504373888e-59	1.24470066716728	0.623	0.264	8.44262103441605e-55
Sox11	1.35236084255892e-46	1.24385064506367	0.521	0.227	2.61005642613871e-42
Ccdc80	1.64117137902536e-43	1.24238750765684	0.421	0.158	3.16746076151894e-39
Frmd6	5.07385348659942e-65	1.23940356599486	0.688	0.32	9.79253722913688e-61
Egr1	1.57407380662114e-89	1.23806795208203	0.91	0.641	3.03796244677879e-85
Mafb	6.58485404157452e-74	1.23801449830956	0.829	0.428	1.27087683002388e-69
Parp10	5.17052496631757e-58	1.23750960065717	0.589	0.239	9.9791131849929e-54
Shisa5	3.11037730521366e-77	1.23528188678509	0.791	0.412	6.00302819906237e-73
Lrp5	1.09263252396616e-54	1.23393631988235	0.507	0.183	2.10878077125469e-50
Ska2	1.17989168531539e-53	1.23362939205492	0.493	0.176	2.27719095265871e-49
Wtip	4.77756918538165e-56	1.23287562158836	0.581	0.242	9.22070852778659e-52
Sgms2	3.72380322582633e-61	1.23071703845815	0.495	0.159	7.18694022584481e-57
Bora	3.90468153356373e-48	1.22988839165277	0.398	0.127	7.536035359778e-44
B3gnt2	3.39947122242916e-58	1.2295972216313	0.569	0.222	6.56097945928827e-54
Spag5	1.37427485200944e-48	1.22629118379678	0.396	0.124	2.65235046437822e-44
Apoc1	1.0642341974194e-50	1.22539397275323	0.74	0.434	2.05397200101945e-46
Pld2	6.63834180521397e-69	1.22497541122567	0.696	0.3	1.2811999684063e-64
Il2rg	7.05647805425391e-49	1.22474384697547	0.368	0.108	1.36190026447101e-44
Sh3d19	2.34266767537395e-81	1.22448165572646	0.829	0.48	4.52134861347172e-77
Cmklr1	2.91507410160957e-63	1.22424216849281	0.706	0.328	5.62609301610648e-59
Zc3h12a	1.45673629843918e-52	1.22380774368836	0.38	0.104	2.81150105598763e-48
Pus10	8.20919525780377e-56	1.22368656006784	0.612	0.271	1.58437468475613e-51
Fnbp1l	6.36664632708523e-59	1.22253133053988	0.645	0.291	1.22876274112745e-54
Evc2	7.24120490568747e-46	1.22236634578557	0.38	0.119	1.39755254679768e-41
Oas2	1.79345157801114e-47	1.22139672746768	0.457	0.164	3.46136154556151e-43
Vcl	2.31331371628341e-88	1.2212036789693	0.877	0.62	4.46469547242699e-84
Ascc2	1.92842022876722e-70	1.21812763905968	0.745	0.365	3.72185104152073e-66
Ifitm1	1.9755681740045e-38	1.21780703943818	0.449	0.184	3.81284657582869e-34
Il10rb	1.50724267607052e-71	1.21591128435331	0.793	0.394	2.90897836481611e-67
Hyal2	3.02321660397434e-61	1.21535081185085	0.599	0.234	5.83480804567047e-57
Bin3	1.59653922215321e-54	1.21420317809008	0.418	0.121	3.0813206987557e-50
Hook2	3.11046492317945e-55	1.21401393373464	0.692	0.381	6.00319730173634e-51
Pim1	4.6950800506876e-52	1.21366517800231	0.617	0.285	9.06150449782706e-48
Fam129b	7.73736200504048e-113	1.21131013982135	0.961	0.673	1.49331086697281e-108
Cbx1	1.77594350206627e-83	1.21057390825115	0.875	0.622	3.4275709589879e-79
Ptrh2	5.08086483591568e-68	1.20962073166028	0.771	0.428	9.80606913331726e-64
Mmp19	1.23173035083171e-49	1.20838663329054	0.52	0.207	2.37723957710519e-45
Emp2	1.77080255607348e-60	1.20689903567802	0.691	0.353	3.41764893322181e-56
Lgals9	2.53183254385363e-95	1.20595187645954	0.921	0.51	4.88643680963751e-91
Rbpms	2.38295837240181e-45	1.20560935421761	0.357	0.106	4.5991096587355e-41
Nipsnap3b	2.02024171395506e-56	1.20503716963909	0.525	0.189	3.89906650793327e-52
Mical1	4.1172007115064e-47	1.20461007011025	0.461	0.172	7.94619737320735e-43
Mapkapk3	3.26128365013843e-54	1.20398046465268	0.508	0.182	6.29427744476717e-50
Dhx40	3.23031768374175e-69	1.20379670304761	0.814	0.532	6.23451312962158e-65
Gli3	1.29413299275865e-50	1.20331760565434	0.49	0.184	2.49767667602419e-46
Med11	6.73863516253351e-49	1.20273774526369	0.485	0.184	1.30055658636897e-44
Klhl21	1.27500471547406e-49	1.20066517951498	0.452	0.158	2.46075910086493e-45
Hist2h2ac	3.19873761249998e-55	1.20045464018997	0.678	0.334	6.17356359212497e-51
Prrg2	5.33240378945214e-51	1.20020844808715	0.449	0.152	1.02915393136426e-46
Shc1	5.80172607060853e-88	1.20011925821084	0.855	0.449	1.11973313162745e-83
Cdkn2c	6.65327353576544e-61	1.19978498199162	0.498	0.158	1.28408179240273e-56
4930523C07Rik	1.89253851686472e-49	1.19923422204489	0.4	0.121	3.6525993375489e-45
Rap2b	9.10633955679583e-77	1.19812828195699	0.78	0.373	1.75752353446159e-72
Pmf1	3.16999523882627e-58	1.19546843235718	0.507	0.17	6.11809081093469e-54
Irx5	1.82194314875248e-45	1.19534294591469	0.414	0.143	3.51635027709229e-41
Epb41l5	3.99655183437687e-49	1.19342623564275	0.526	0.216	7.71334504034736e-45
H2-T23	2.48472311057558e-105	1.19337553781389	0.964	0.697	4.79551560341087e-101
Tmem123	3.63823958502739e-83	1.19325744754546	0.847	0.507	7.02180239910287e-79
Cdc45	2.97692744229096e-49	1.19299395451023	0.401	0.125	5.74546996362155e-45
Ifi35	8.11118061868757e-67	1.19052848373277	0.707	0.307	1.5654578594067e-62
Fkbp9	1.83952415098579e-54	1.18563624362206	0.505	0.18	3.55028161140258e-50
Pcgf3	3.86023758076604e-67	1.18479644945505	0.796	0.484	7.45025853087845e-63
Fzd6	1.15463231322832e-49	1.18461514837282	0.442	0.149	2.22844036453066e-45
Fam102b	9.27974973194982e-84	1.18438899602273	0.86	0.551	1.79099169826632e-79
Prkd2	2.41073488168297e-56	1.18424207057901	0.618	0.272	4.65271832164813e-52
Il34	5.2741584825415e-51	1.18304305132166	0.502	0.187	1.01791258713051e-46
Renbp	2.49942982693641e-49	1.18070027903472	0.571	0.254	4.82389956598727e-45
Prkab1	3.19826601197017e-53	1.18025803601654	0.594	0.259	6.17265340310243e-49
Dynlt1f	4.01808888136703e-78	1.1797547822239	0.839	0.498	7.75491154103837e-74
Map3k20	3.94191969992315e-51	1.17758911675204	0.535	0.217	7.60790502085167e-47
Lpxn	3.20931615558297e-41	1.1763091364005	0.393	0.14	6.19398018027513e-37
Arpc5	5.44796966409777e-68	1.17615179080275	0.678	0.276	1.05145814517087e-63
Iqgap2	2.04646691419295e-44	1.17571325150173	0.408	0.144	3.9496811443924e-40
Notch2	6.67698853499329e-68	1.17350771582313	0.671	0.276	1.28865878725371e-63
Ccdc34	3.3256787272121e-48	1.17266	0.586	0.27	6.41855994351935e-44
Dok4	3.17692668917918e-45	1.1726007131829	0.477	0.192	6.13146851011581e-41
Pacsin2	9.52486929776342e-61	1.17205089673843	0.576	0.213	1.83829977446834e-56
Arhgef19	5.30397052889397e-52	1.17165682515681	0.655	0.345	1.02366631207654e-47
Card19	2.06795751868002e-73	1.17102480963916	0.829	0.438	3.99115801105244e-69
Yap1	9.7867403760984e-73	1.16994643856894	0.832	0.533	1.88884089258699e-68
Anxa11	9.69177486491421e-69	1.16546210372059	0.684	0.283	1.87051254892844e-64
Gnai3	2.45385516974851e-78	1.16460588684108	0.844	0.492	4.73594047761462e-74
Apaf1	4.51697737515423e-55	1.16426963148188	0.513	0.18	8.71776633404767e-51
Flnc	1.98485284212069e-46	1.16342341283132	0.487	0.189	3.83076598529294e-42
Crlf2	2.97791383887045e-53	1.16280282156343	0.681	0.337	5.74737370901997e-49
Plat	9.34938692869627e-59	1.16233538007778	0.743	0.421	1.80443167723838e-54
Tmem165	6.27099026467246e-93	1.16178292151075	0.921	0.649	1.21030112108179e-88
Erbb3	1.06921773442526e-48	1.16088062302062	0.562	0.254	2.06359022744075e-44
Slc8b1	2.94794612837687e-50	1.15955797669418	0.553	0.234	5.68953602776737e-46
Adamts1	1.53880538923523e-67	1.15899061464658	0.743	0.356	2.969894401224e-63
Ptk2b	2.26357173376483e-52	1.15888138453385	0.558	0.222	4.36869344616611e-48
C1qtnf12	2.60429999532662e-45	1.15774675670591	0.49	0.198	5.02629899098037e-41
Oaf	2.71174706836231e-47	1.15535453044306	0.487	0.184	5.23367184193925e-43
Spata6	1.42760983257341e-50	1.15353876099554	0.431	0.138	2.75528697686667e-46
Fmnl3	1.01675094544118e-57	1.15320642423015	0.586	0.233	1.96232932470147e-53
Mia	2.11370021981611e-67	1.15286189038503	0.645	0.253	4.07944142424508e-63
Gale	6.06335821961327e-42	1.15139342265235	0.423	0.159	1.17022813638536e-37
Ddx60	2.72251596090232e-41	1.15081122769792	0.431	0.164	5.25445580454148e-37
Slfn9	5.82624854752948e-46	1.14990875983111	0.441	0.154	1.12446596967319e-41
BC028528	1.96421905542546e-42	1.14875547157748	0.41	0.146	3.79094277697114e-38
Slc26a2	3.12695766443251e-48	1.14824712507951	0.454	0.159	6.03502829235474e-44
P3h4	2.01197469688036e-51	1.14595292389775	0.61	0.275	3.88311116497909e-47
Prdx4	2.53140678329081e-79	1.14413941550958	0.863	0.5	4.88561509175127e-75
Nans	3.13634220107283e-70	1.14405236848395	0.803	0.456	6.05314044807056e-66
Adgra3	4.05144748517268e-51	1.14353825407176	0.581	0.251	7.81929364638327e-47
Gcnt2	6.81590820419434e-76	1.14320137931711	0.809	0.379	1.31547028340951e-71
Irf8	2.29845573914929e-59	1.14250689662954	0.738	0.386	4.43601957655813e-55
Adamtsl4	1.95830247347162e-51	1.14195811519527	0.488	0.175	3.77952377380023e-47
Topbp1	2.52786986855292e-57	1.14166368254606	0.628	0.271	4.87878884630714e-53
Cd300c2	9.02185579370957e-50	1.14159662804119	0.697	0.348	1.74121816818595e-45
Dtx3l	1.91750907434787e-65	1.1413508530084	0.752	0.38	3.7007925134914e-61
Trim56	2.12737617295264e-51	1.13931909982432	0.523	0.201	4.1058360137986e-47
Tifab	4.02590071145807e-51	1.13871456131547	0.5	0.183	7.76998837311408e-47
Ostf1	4.93623293957208e-81	1.13860434762029	0.88	0.517	9.52692957337412e-77
Pon3	1.17532779028361e-52	1.13836380589258	0.607	0.259	2.26838263524738e-48
Csf2ra	1.87978195001351e-49	1.13824690190579	0.604	0.276	3.62797916352608e-45
Rnd3	1.579398051201e-47	1.13792331486904	0.526	0.216	3.04823823881793e-43
Rbl1	2.78285351155456e-42	1.13771424503921	0.375	0.123	5.3709072773003e-38
Plk3	2.03892650300264e-61	1.13686741481508	0.651	0.273	3.9351281507951e-57
Lyar	1.5257718966864e-44	1.13657433051244	0.423	0.149	2.94473976060476e-40
Hk2	4.91088612693544e-36	1.13525799872387	0.428	0.178	9.47801022498539e-32
Nfya	2.43064378498468e-53	1.1334998119808	0.617	0.283	4.69114250502042e-49
Sav1	5.96115941583603e-64	1.13302776472499	0.773	0.437	1.15050376725635e-59
Rbpj	1.53871360257918e-68	1.13248079159076	0.78	0.417	2.96971725297782e-64
Tnip2	3.46711386986174e-56	1.13070608161693	0.651	0.296	6.69152976883315e-52
Diaph1	2.4021411864306e-70	1.13032180623633	0.801	0.463	4.63613248981107e-66
Tspan14	3.46430047671619e-71	1.12962515519232	0.812	0.447	6.68609992006225e-67
Dpysl3	4.85944289834267e-72	1.12811018255419	0.847	0.513	9.37872479380134e-68
Mad2l1	7.51737242477938e-40	1.1258551301867	0.433	0.171	1.45085287798242e-35
Tmem43	2.74352515212982e-66	1.12452993672274	0.781	0.42	5.29500354361055e-62
Prss23	2.64843201004476e-67	1.12389888009829	0.857	0.601	5.11147377938639e-63
Rars	2.0137563313852e-86	1.12175385055943	0.911	0.639	3.88654971957344e-82
Lsm2	3.47876957380251e-46	1.12052617563864	0.423	0.143	6.71402527743885e-42
Ddah2	2.41551488803081e-59	1.11898486329079	0.775	0.472	4.66194373389946e-55
Rara	9.49788485677079e-57	1.1165200610792	0.617	0.257	1.83309177735676e-52
Ehbp1l1	3.63422244531891e-58	1.11557523123339	0.683	0.315	7.0140493194655e-54
Slc39a11	1.72472968679983e-48	1.11416234530799	0.541	0.228	3.32872829552367e-44
Arhgap18	1.55815589939419e-43	1.11384593213945	0.413	0.143	3.00724088583079e-39
Lig1	3.86054922796677e-52	1.11290069372901	0.633	0.293	7.45086000997586e-48
Dock8	1.70751067580057e-58	1.11249769515449	0.609	0.243	3.2954956042951e-54
Sorcs2	3.59777666410703e-53	1.11174301444707	0.645	0.303	6.94370896172657e-49
Msrb3	1.64774820744123e-43	1.11161724875784	0.391	0.13	3.18015404036157e-39
Myo1f	1.02549171376736e-43	1.11068743074396	0.579	0.276	1.97919900757101e-39
Parp9	2.99398462393553e-58	1.11056710256693	0.625	0.251	5.77839032419558e-54
Sertad1	4.71475598890998e-45	1.11019025539111	0.47	0.181	9.09947905859627e-41
Pctp	4.91309205699673e-43	1.10779987233157	0.414	0.147	9.48226767000369e-39
Ifi207	2.9573692075309e-52	1.10703087950088	0.604	0.257	5.70772257053465e-48
Eln	2.76913257008418e-35	1.10646809910087	0.484	0.222	5.34442586026247e-31
Lpar6	1.91501698473004e-41	1.10460571096944	0.403	0.143	3.69598278052898e-37
Sipa1	2.00454640310751e-65	1.10457822133276	0.791	0.402	3.8687745579975e-61
Dnaaf5	2.3654563768622e-47	1.10434820047466	0.541	0.23	4.56533080734404e-43
Tradd	8.80921105582725e-48	1.10423200824244	0.541	0.228	1.70017773377466e-43
Gsap	3.01727268902625e-54	1.10301043314765	0.666	0.308	5.82333628982067e-50
Sik1	1.24170969741914e-59	1.10213838644696	0.763	0.442	2.39649971601895e-55
Ripk2	8.52582748962404e-45	1.10113817144641	0.464	0.175	1.64548470549744e-40
Ell2	5.27325447132886e-66	1.09813868103306	0.796	0.436	1.01773811296647e-61
Aff1	6.43886364316254e-72	1.09699196680904	0.832	0.445	1.24270068313037e-67
Klf3	1.50314749884516e-67	1.09486945715598	0.834	0.551	2.90107467277117e-63
Rhbdf1	3.32082999822066e-73	1.09363811555698	0.842	0.517	6.40920189656587e-69
Birc3	3.32784724635999e-45	1.09140025458523	0.438	0.155	6.42274518547479e-41
Banf1	4.98714221140587e-58	1.09131024249888	0.757	0.411	9.62518446801334e-54
Mettl2	1.47131254663304e-39	1.09031281966649	0.413	0.157	2.83963321500176e-35
Angptl4	2.14794247566519e-64	1.08993453544807	0.697	0.298	4.14552897803382e-60
Ifi47	3.2942677261688e-43	1.08930582650166	0.462	0.176	6.35793671150579e-39
Fam110a	4.90697915946048e-45	1.08850993922644	0.465	0.176	9.47046977775873e-41
Phactr4	6.22160563310752e-50	1.08807298781013	0.64	0.314	1.20076988718975e-45
Tcf3	2.05533877830069e-46	1.08631363037456	0.561	0.254	3.96680384212034e-42
Pgm2	1.92269152668204e-52	1.08586827827534	0.632	0.287	3.71079464649633e-48
Fzd7	4.5333452466097e-54	1.08525061160337	0.549	0.209	8.74935632595672e-50
Egfl7	5.88920573123316e-60	1.08523873673485	0.844	0.551	1.136616706128e-55
Mlxip	1.38662021779477e-53	1.08383492851868	0.762	0.472	2.67617702034392e-49
Lmo1	1.68264310116197e-41	1.08324593957805	0.451	0.177	3.24750118524261e-37
Tdg	9.64929304662766e-48	1.08219867669549	0.62	0.304	1.86231355799914e-43
Hmgb3	1.29412140612962e-48	1.08113740086363	0.566	0.24	2.49765431383017e-44
Nol9	9.17216216368156e-52	1.08033924658369	0.643	0.302	1.77022729759054e-47
Ddx39	3.1579608666361e-67	1.07999445490214	0.852	0.552	6.09486447260768e-63
Ptpn6	3.85288893594759e-57	1.07893667409417	0.673	0.298	7.43607564637885e-53
Ubap2	1.97007417695713e-60	1.07875082190509	0.778	0.492	3.80224316152725e-56
Jag2	2.53014167092156e-41	1.07850483451425	0.454	0.18	4.8831734248786e-37
Lrrc8c	4.65968887464746e-41	1.07703781599839	0.424	0.159	8.9931995280696e-37
Nectin2	7.47366134275924e-49	1.07622400553856	0.569	0.24	1.44241663915253e-44
Themis2	8.08693691604863e-41	1.07617110148004	0.41	0.148	1.56077882479739e-36
Psmb8	1.6084113713794e-82	1.07584231180265	0.921	0.563	3.10423394676224e-78
Phf13	3.84181195221098e-47	1.0752956334811	0.541	0.228	7.41469706776718e-43
Prelid1	1.63929909825309e-67	1.0743608276128	0.816	0.455	3.16384725962846e-63
Fam20c	2.40544850784975e-46	1.07423250319076	0.816	0.557	4.64251562015002e-42
Atic	1.61471666150586e-48	1.07361420439147	0.567	0.243	3.11640315670631e-44
Ltbr	2.50809861148562e-70	1.0723497823545	0.842	0.499	4.84063032016724e-66
Hps1	1.12282001324759e-45	1.07225226124312	0.456	0.164	2.16704262556786e-41
Zfhx3	2.30337020776399e-62	1.0718775426462	0.781	0.45	4.44550450098451e-58
Rassf3	1.62846253046603e-49	1.07178540636122	0.589	0.257	3.14293268379943e-45
Fbl	1.15087305549517e-60	1.07094853664283	0.77	0.42	2.22118499710568e-56
Prcp	2.08307120947208e-39	1.07055028122376	0.507	0.229	4.02032743428111e-35
Gbp2	3.70447015483286e-43	1.07046801762295	0.65	0.316	7.14962739882743e-39
Ltbp4	2.36169621304983e-46	1.06943	0.546	0.233	4.55807369118617e-42
Galns	3.40406577156524e-35	1.06903919379648	0.449	0.196	6.56984693912092e-31
Tead3	1.96589209558135e-42	1.0690233229413	0.401	0.137	3.79417174447201e-38
Itga1	6.07274797395726e-35	1.06833146077482	0.475	0.22	1.17204035897375e-30
Shmt2	2.21097299825966e-66	1.06791749421475	0.816	0.46	4.26717788664114e-62
Pafah1b3	2.58408662774737e-58	1.06771996329053	0.773	0.466	4.98728719155242e-54
Cldn1	9.47575529116739e-54	1.06771668230627	0.372	0.095	1.82882077119531e-49
Rgs19	1.18616722771499e-59	1.06560732508251	0.709	0.329	2.28930274948994e-55
Sntb2	1.77896660713946e-52	1.0647433193429	0.663	0.332	3.43340555177917e-48
Ern1	2.68083232207642e-44	1.06250987612845	0.549	0.245	5.1740063816075e-40
Pml	1.46443832931483e-47	1.06198321450732	0.544	0.223	2.82636597557762e-43
Magoh	3.56043048660575e-55	1.06083535539587	0.719	0.382	6.8716308391491e-51
Pik3cb	2.63876304876475e-45	1.05897888446399	0.62	0.305	5.09281268411597e-41
Lamc1	1.452194761201e-54	1.05876547459815	0.775	0.468	2.80273588911793e-50
Cyb5r1	9.52868922293742e-57	1.05830891005443	0.742	0.376	1.83903702002692e-52
Eng	2.17217804188398e-43	1.05699601001221	0.681	0.376	4.19230362083608e-39
Adamtsl3	8.45383012806813e-40	1.05601162370516	0.438	0.173	1.63158921471715e-35
Acsl5	5.60201003350039e-45	1.05557570305769	0.487	0.189	1.08118793646557e-40
Rhod	3.25196779809615e-48	1.05500297627399	0.59	0.262	6.27629785032556e-44
Fermt3	8.78241898855652e-42	1.05383786024351	0.574	0.266	1.69500686479141e-37
Qars	3.32565139743139e-57	1.05359850193182	0.763	0.436	6.41850719704259e-53
Ptrh1	1.3768747670685e-38	1.05296861917931	0.401	0.148	2.65736830044221e-34
Fes	8.07726454459076e-49	1.05137936540039	0.638	0.302	1.55891205710602e-44
Soat1	3.44260600766618e-44	1.05045327521252	0.727	0.427	6.64422959479572e-40
Cdh13	3.76125115479655e-37	1.04688525033472	0.493	0.227	7.25921472875734e-33
Cspg4	2.53676062905773e-35	1.04646781592861	0.444	0.193	4.89594801408142e-31
Dyrk2	1.73312751390895e-46	1.04504642902738	0.507	0.197	3.34493610184427e-42
Slfn5	3.73054503151723e-39	1.04493396648404	0.531	0.243	7.19995191082826e-35
Pold4	2.7182355086508e-45	1.0443477120603	0.589	0.272	5.24619453169604e-41
Gch1	3.88906692061653e-43	1.04394499560886	0.461	0.171	7.50589915678991e-39
Slc7a7	7.81763161704097e-39	1.04189988231579	0.414	0.156	1.50880290208891e-34
Vcan	2.87248060884788e-54	1.04081101242032	0.763	0.433	5.54388757507641e-50
Samhd1	5.73791764730402e-58	1.04003675954738	0.775	0.426	1.10741810592968e-53
Svbp	3.72880860196358e-54	1.03786851730163	0.699	0.343	7.1966006017897e-50
Abcc1	2.88158921214596e-51	1.03759072753828	0.645	0.297	5.5614671794417e-47
Naglu	9.78432129816222e-35	1.03689180245853	0.576	0.304	1.88837401054531e-30
Rassf1	2.99850600975657e-47	1.03637612010834	0.599	0.276	5.78711659883018e-43
Spi1	4.77784204113116e-42	1.03622359433878	0.674	0.369	9.22123513938315e-38
Plk2	2.02863766906402e-56	1.03590977113586	0.78	0.451	3.91527070129355e-52
Nrp1	2.80173024122173e-46	1.03577033522819	0.574	0.255	5.40733936555794e-42
Creld2	8.68358993118675e-50	1.03388172962744	0.678	0.337	1.67593285671904e-45
Fam89b	1.84273635031602e-52	1.03214616573912	0.666	0.316	3.55648115610993e-48
Prkx	4.59853544913971e-55	1.03181609549063	0.743	0.414	8.87517341683963e-51
Nck2	7.01741811480327e-40	1.0315273361667	0.564	0.284	1.35436169615703e-35
Micall2	2.49086364083866e-42	1.03018079408413	0.548	0.251	4.80736682681862e-38
Gcnt1	1.13788675149181e-39	1.02939272246927	0.492	0.212	2.1961214303792e-35
Rab32	1.73033212563932e-44	1.02863399822022	0.502	0.202	3.33954100248388e-40
Xdh	7.720490388228e-53	1.02800777060258	0.745	0.385	1.490054644928e-48
Ralb	1.20330156906518e-73	1.02736518206271	0.89	0.633	2.3223720282958e-69
Tep1	2.66481911193169e-43	1.02661415738919	0.541	0.238	5.14310088602816e-39
Tcf7l1	3.52272858102751e-38	1.02643802232665	0.421	0.163	6.7988661613831e-34
Creb3l2	1.11998944418425e-55	1.02641492048057	0.72	0.361	2.16157962727561e-51
Akip1	5.28463563104289e-41	1.02602854466683	0.413	0.147	1.01993467679128e-36
Rpa2	9.25743242266603e-39	1.02591218133558	0.429	0.167	1.78668445757454e-34
Pprc1	9.42802717406901e-43	1.02521356667329	0.521	0.22	1.81960924459532e-38
Eaf1	5.73734953950391e-50	1.02480425442366	0.669	0.34	1.10730846112426e-45
Usb1	3.53897257031475e-45	1.0232273236623	0.548	0.236	6.83021706070747e-41
Arhgef28	1.07276319281794e-40	1.02315304186635	0.5	0.213	2.07043296213861e-36
Itga6	4.98533412225517e-74	1.02068445542349	0.885	0.559	9.62169485595248e-70
Gm8909	1.4253193447761e-49	1.0185196030256	0.74	0.391	2.75086633541788e-45
Matn2	2.44959709656456e-35	1.01806721088632	0.474	0.213	4.72772239636959e-31
Sft2d2	7.88409419619948e-53	1.01752765666328	0.702	0.358	1.5216301798665e-48
Irf5	2.90616338991027e-41	1.01569814941332	0.516	0.221	5.60889534252681e-37
Snrnp40	9.81110793668279e-46	1.01518	0.617	0.303	1.89354383177978e-41
Plod3	3.37791676882022e-64	1.01458943138502	0.878	0.585	6.51937936382303e-60
Ptprc	9.42141164139756e-49	1.01401204472966	0.688	0.347	1.81833244678973e-44
Tgfbr1	3.84061178514391e-60	1.01333016834564	0.794	0.444	7.41238074532776e-56
Blvrb	9.48928706804117e-40	1.01328265505394	0.656	0.36	1.83143240413195e-35
Relb	5.48495319179449e-37	1.01292276285773	0.424	0.168	1.05859596601634e-32
Rtp4	6.7930756044476e-52	1.01289644570899	0.766	0.441	1.31106359165839e-47
Lmf2	2.77862991494062e-50	1.01022164245428	0.64	0.296	5.36275573583539e-46
Ms4a6c	2.7026743764309e-45	1.00946419938316	0.594	0.268	5.21616154651163e-41
Gtf3a	9.32573665031712e-57	1.0083426765183	0.803	0.53	1.7998671735112e-52
Dhrs7b	6.02446772344528e-44	1.00805090437892	0.622	0.316	1.16272227062494e-39
Casp4	2.88201832272341e-36	1.0078461854386	0.428	0.174	5.56229536285618e-32
Cebpa	2.28963424225814e-54	1.00524283518419	0.834	0.509	4.4189940875582e-50
Wnt5a	1.01432060648186e-41	1.00456799517237	0.561	0.261	1.95763877050999e-37
G2e3	4.32011112084328e-49	1.00104599387198	0.664	0.331	8.33781446322753e-45
Tsr1	3.34375885562138e-48	1.00027960078534	0.691	0.374	6.45345459134927e-44
Trappc6a	2.23692656515326e-45	0.999747760013745	0.592	0.271	4.31726827074579e-41
Txlna	7.26332964315538e-56	0.999614523301061	0.78	0.454	1.40182262112899e-51
Scpep1	4.46357137460878e-46	0.999294723181465	0.743	0.439	8.61469275299495e-42
Nckap1l	5.02537463951137e-50	0.999144777346596	0.727	0.393	9.69897305425695e-46
Vgll4	3.86747759272013e-68	0.998166806603929	0.837	0.487	7.46423175394984e-64
Lfng	1.90628704761227e-45	0.99686803145974	0.655	0.33	3.67913400189169e-41
Nfkb1	1.1732721503867e-48	0.994364184351443	0.676	0.332	2.26441525024633e-44
Stx2	4.00511778428275e-49	0.993192758396402	0.637	0.298	7.72987732366571e-45
Nrros	1.44083531142049e-37	0.991750706955265	0.554	0.27	2.78081215104155e-33
Dnajc2	4.19382611854061e-53	0.991263426292138	0.724	0.378	8.09408440878337e-49
Bcl3	4.71813569156851e-58	0.991235521003695	0.707	0.315	9.10600188472722e-54
Stt3a	1.17995613252978e-44	0.990919887751657	0.595	0.277	2.27731533578247e-40
Medag	1.1327408034492e-36	0.989065135089038	0.518	0.245	2.18618975065696e-32
Ptgs1	4.03393252516369e-38	0.988957606105062	0.64	0.352	7.78548977356592e-34
Ctdnep1	1.77778527687554e-60	0.988462630829349	0.814	0.502	3.4311255843698e-56
Ldlrap1	1.27935014114058e-50	0.986540595010302	0.747	0.433	2.46914577240131e-46
Mtfr1	2.74814726811785e-42	0.985696208421194	0.638	0.342	5.30392422746744e-38
Adam17	7.35334279191008e-61	0.985458526578637	0.822	0.481	1.41919515883865e-56
Fndc3a	1.16639001933772e-58	0.984060842282563	0.821	0.539	2.25113273732179e-54
Lsm12	9.54430504802165e-54	0.983430533220981	0.814	0.544	1.84205087426818e-49
Bcl10	4.47676745877195e-45	0.982077946736754	0.589	0.269	8.64016119542987e-41
Pecam1	2.36978999030298e-34	0.981549205155006	0.51	0.242	4.57369468128474e-30
Arap3	4.99645499324145e-40	0.981113629604888	0.467	0.185	9.64315813695599e-36
Kti12	1.10173232123504e-39	0.980919837210445	0.533	0.243	2.12634337998362e-35
Galnt2	5.37435439201252e-63	0.980763265490398	0.865	0.604	1.03725039765842e-58
Dock2	3.73962912946034e-39	0.979091718280641	0.576	0.281	7.21748421985845e-35
Notch1	1.58407089806832e-60	0.978831081123398	0.847	0.531	3.05725683327185e-56
Eef2kmt	2.18147784241719e-42	0.977289823676901	0.488	0.197	4.21025223586517e-38
Ppan	9.41843226217282e-48	0.977183259043593	0.655	0.322	1.81775742659935e-43
Pde7a	4.75734764119961e-51	0.976989596528362	0.804	0.529	9.18168094751526e-47
Atp10a	1.55064637699969e-37	0.975127246657069	0.484	0.208	2.9927475076094e-33
Magt1	1.30421131937265e-43	0.974299291012902	0.543	0.23	2.51712784638922e-39
Aifm2	4.32816563064632e-35	0.973933230326811	0.434	0.18	8.35335966714739e-31
Srebf1	1.22819933452957e-55	0.973439112614639	0.798	0.462	2.37042471564208e-51
Limd2	8.3189362893584e-69	0.971458870948611	0.89	0.638	1.60555470384617e-64
Foxj1	2.18617418947729e-45	0.971179654414388	0.567	0.256	4.21931618569117e-41
Ubtd1	1.49442203412152e-60	0.969954790748879	0.826	0.485	2.88423452585453e-56
Spty2d1	6.6734356319673e-40	0.969278042006549	0.525	0.234	1.28797307696969e-35
Snrpf	2.98273403810612e-45	0.969161590538847	0.641	0.319	5.75667669354481e-41
Rbbp8	1.37825019664881e-36	0.968099792251143	0.447	0.185	2.66002287953221e-32
Axl	2.96126648294187e-61	0.967352805679113	0.903	0.649	5.71524431207781e-57
Zbed4	5.49224049240828e-37	0.966671247412493	0.543	0.261	1.0600024150348e-32
Tyk2	1.88338325917978e-44	0.96490710206076	0.592	0.275	3.63492969021697e-40
Tead1	2.7105634359751e-56	0.963231316889366	0.804	0.508	5.23138743143194e-52
1810058I24Rik	1.66560204721163e-36	0.960686600878783	0.487	0.218	3.21461195111846e-32
Tns3	6.65752864946192e-59	0.960551051956028	0.893	0.605	1.28490302934615e-54
Ripk1	7.66555107082579e-36	0.95985088972487	0.538	0.267	1.47945135666938e-31
Eml3	3.55990316915934e-45	0.957878155818348	0.765	0.507	6.87061311647754e-41
Ano6	2.03220313838973e-49	0.957638549706405	0.699	0.361	3.92215205709218e-45
Pxn	1.06356814561698e-46	0.957513462726779	0.709	0.387	2.05268652104078e-42
Pttg1ip	1.02176549431822e-65	0.957333364850735	0.901	0.641	1.97200740403417e-61
Rcor1	5.64739752889225e-42	0.956781414596433	0.655	0.352	1.0899477230762e-37
Igf2r	2.39357764793381e-54	0.954032337955247	0.817	0.556	4.61960486051225e-50
Fli1	9.61719048881779e-49	0.95295729794764	0.691	0.342	1.85611776434183e-44
Nubp1	6.15787647936257e-43	0.951554007139341	0.625	0.316	1.18847016051698e-38
Ptpn12	1.16900920800153e-62	0.948407683241902	0.877	0.625	2.25618777144295e-58
Prrc1	3.5136095423259e-41	0.945953500106268	0.579	0.273	6.78126641668898e-37
Ruvbl2	1.71853420201859e-47	0.945356301508453	0.743	0.449	3.31677100989588e-43
Irak4	7.14674269665789e-33	0.944636896366943	0.454	0.203	1.37932134045497e-28
Rras	6.65168234492253e-56	0.944451866130222	0.799	0.472	1.28377469257005e-51
Hnrnpf	4.68173192657818e-59	0.944416313161563	0.85	0.542	9.03574261829589e-55
Zfp516	7.38090918727099e-38	0.944063994245052	0.535	0.254	1.4245154731433e-33
Plcd3	5.60487060732111e-34	0.943585056942663	0.469	0.211	1.08174002721297e-29
Ccr5	1.2275477470656e-42	0.941954166530517	0.712	0.393	2.36916715183661e-38
Zfp36	8.34809294902005e-40	0.941350503171407	0.605	0.304	1.61118193916087e-35
Tbrg1	3.84780118555279e-56	0.940463836314085	0.857	0.574	7.42625628811689e-52
Adgrl4	1.35310211082833e-30	0.940131162776896	0.633	0.383	2.61148707389867e-26
Trib1	2.85177549304709e-43	0.938037148397111	0.64	0.32	5.50392670158089e-39
Isyna1	1.58312434948042e-42	0.937327447973321	0.574	0.26	3.05542999449721e-38
Lsm10	4.52306341524813e-42	0.935663538302309	0.622	0.316	8.72951239142889e-38
Rrm1	2.64111307087643e-44	0.93557043595442	0.735	0.443	5.09734822679151e-40
Gtf2e2	1.51353475345905e-41	0.935284626486527	0.643	0.337	2.92112207417598e-37
Vamp5	1.78247937840445e-37	0.935104865815447	0.495	0.215	3.44018520032059e-33
Cmtm7	2.25162352367071e-49	0.933702802840958	0.679	0.33	4.34563340068446e-45
Tmed5	2.63350900312016e-46	0.933659811406113	0.694	0.367	5.08267237602192e-42
Cat	2.91777746435623e-48	0.933311221160207	0.783	0.495	5.63131050620752e-44
0610010K14Rik	2.13398288011425e-48	0.933289769112006	0.714	0.384	4.11858695862051e-44
Agbl5	7.94968277694646e-34	0.9322926331151	0.485	0.225	1.53428877595067e-29
Nectin4	4.62241966797484e-32	0.932077420674318	0.609	0.351	8.92126995919145e-28
Adamts9	4.61278034535031e-40	0.931573804360878	0.607	0.295	8.9026660665261e-36
Gpn2	8.62270811611654e-35	0.930554337151076	0.503	0.236	1.66418266641049e-30
Akr1b3	5.99157777360743e-47	0.929874454997387	0.709	0.386	1.15637451030623e-42
Ccdc58	1.90525674357801e-37	0.928905904240056	0.536	0.249	3.67714551510556e-33
Apex1	1.5644514984151e-38	0.927055196360076	0.592	0.303	3.01939139194115e-34
Elovl1	1.96062027962142e-50	0.92704270988743	0.765	0.442	3.78399713966935e-46
Selenoh	3.49226790812423e-52	0.926068953693925	0.863	0.611	6.74007706267977e-48
Gar1	2.34431948353305e-36	0.926002467676975	0.516	0.239	4.52453660321878e-32
Mgat2	8.92457388432725e-57	0.924534158690067	0.863	0.566	1.72244275967516e-52
Rell1	1.51869576394276e-59	0.922875419263598	0.873	0.608	2.93108282440952e-55
Isg20l2	1.38406986529486e-39	0.922223600938199	0.521	0.225	2.67125484001909e-35
Col16a1	4.5588122135634e-38	0.921693648649347	0.567	0.273	8.79850757217736e-34
Spata13	1.09288959343884e-48	0.92048659555955	0.635	0.28	2.10927691533697e-44
Hcls1	9.91243052847935e-40	0.919884877424479	0.574	0.266	1.91309909199651e-35
Mvb12a	2.48609420026637e-41	0.919232861108847	0.586	0.272	4.79816180651409e-37
Ints11	2.89093474170473e-44	0.918312276410711	0.712	0.412	5.57950405149013e-40
Mfsd1	3.79859620048083e-54	0.917927263611275	0.839	0.523	7.33129066692801e-50
Mob1b	3.07434058562892e-37	0.915934961063302	0.612	0.326	5.93347733026381e-33
Hmg20b	1.0793365865582e-55	0.913134402851711	0.85	0.563	2.08311961205732e-51
Htra3	1.45189011288269e-40	0.912672265435416	0.702	0.39	2.80214791786359e-36
Spg21	2.45363046471465e-56	0.912350090371759	0.832	0.51	4.73550679689927e-52
Usp1	1.00343275474908e-32	0.911464058189614	0.474	0.218	1.93662521666572e-28
Net1	5.96872577514958e-38	0.911165100488475	0.651	0.352	1.15196407460387e-33
Pard3	1.48049161991588e-32	0.910616258015367	0.503	0.244	2.85734882643765e-28
Srd5a3	3.90340208616804e-32	0.90818641876465	0.472	0.221	7.53356602630432e-28
Nup62	3.64863733808826e-34	0.908059789183255	0.523	0.257	7.04187006251035e-30
Il4ra	1.83150488751264e-58	0.907702835154426	0.918	0.618	3.5348044328994e-54
Sh3bp4	1.39279817039683e-32	0.907584568586596	0.447	0.196	2.68810046886589e-28
Esyt1	1.42558776401412e-58	0.907517872324692	0.895	0.619	2.75138438454725e-54
Psme2b	2.40866579079604e-42	0.90587773039869	0.633	0.311	4.64872497623636e-38
Lrp10	2.36011051411521e-66	0.90248284140187	0.916	0.652	4.55501329224235e-62
Serpinf1	1.04768420768797e-37	0.9020607098223	0.577	0.276	2.02203052083778e-33
Arrb2	5.14344282325536e-43	0.901877950554703	0.699	0.371	9.92684464888284e-39
Klf16	2.7536202842504e-36	0.901813319027453	0.464	0.193	5.31448714860327e-32
Cc2d1b	8.93025801375317e-38	0.900440500348463	0.613	0.315	1.72353979665436e-33
Rhno1	4.96873121071316e-32	0.900326157736206	0.474	0.221	9.58965123667641e-28
Matn4	1.33722968168691e-36	0.900188526604948	0.576	0.283	2.58085328565574e-32
Kctd10	4.5332142626354e-48	0.899736845591706	0.766	0.455	8.74910352688632e-44
Ncf1	5.90756153557439e-52	0.899459775942086	0.86	0.537	1.14015937636586e-47
Zfp593	8.0766336273784e-34	0.899116898843286	0.482	0.218	1.55879029008403e-29
Nop16	6.79396849086769e-39	0.89844305965121	0.577	0.276	1.31123591873746e-34
Dgka	5.14956351066459e-33	0.897933251106411	0.479	0.22	9.93865757558265e-29
Slbp	4.84849789452712e-38	0.897638566971685	0.607	0.307	9.35760093643734e-34
Spats2l	2.43322141187165e-36	0.897532559000347	0.477	0.202	4.69611732491229e-32
Tjp2	1.92488494894223e-43	0.896562954355673	0.773	0.521	3.7150279514585e-39
Glmp	1.48694780095091e-57	0.896432845495112	0.888	0.609	2.86980925583525e-53
Utp11	8.37417019361899e-44	0.896186838021353	0.691	0.374	1.61621484736846e-39
Crybg3	7.81074860044882e-37	0.895182631226816	0.487	0.208	1.50747447988662e-32
Pold2	3.88587823821958e-38	0.894033545253967	0.63	0.334	7.49974499976378e-34
St6gal1	4.27609175832869e-55	0.893941909936174	0.839	0.506	8.25285709357437e-51
Lrch4	4.08829437220943e-52	0.89336302265649	0.821	0.534	7.89040813836419e-48
Plekhg3	2.00567140837529e-41	0.892878499444319	0.689	0.381	3.87094581816431e-37
Acvrl1	1.49947065878482e-29	0.892830853420981	0.49	0.24	2.8939783714547e-25
Id1	2.47217077768032e-40	0.891987333542244	0.686	0.388	4.77128960092301e-36
Ctnnbip1	1.47311946255273e-44	0.891017314136527	0.781	0.525	2.84312056272678e-40
Plek	3.17503050917368e-38	0.888032693056373	0.75	0.46	6.12780888270521e-34
Cyb561	2.73818577138305e-37	0.887758246932868	0.696	0.439	5.28469853876929e-33
Tap1	4.13286588483279e-35	0.886850810926433	0.566	0.281	7.97643115772728e-31
Brix1	2.446355193818e-42	0.884954358334319	0.704	0.4	4.72146552406873e-38
Irf7	4.06702647283878e-43	0.884874353060727	0.786	0.494	7.84936109257884e-39
Cyth4	2.10837330135942e-48	0.882595647469055	0.88	0.599	4.06916047162369e-44
Wdr43	1.50565326100479e-43	0.87910817427701	0.758	0.475	2.90591079373924e-39
Mex3d	7.96898527193579e-36	0.877664720992179	0.645	0.365	1.53801415748361e-31
Tpst2	5.91713936312813e-43	0.875241838142065	0.758	0.475	1.14200789708373e-38
Dock11	2.70100328955245e-31	0.874780973202072	0.497	0.241	5.21293634883622e-27
Nkiras2	8.22047857425544e-32	0.874345283905821	0.493	0.236	1.5865523648313e-27
Caskin2	2.19911010422107e-35	0.874177671941561	0.628	0.348	4.24428250114666e-31
Tmed3	6.26380129008028e-60	0.87159793028041	0.893	0.611	1.20891364898549e-55
Siva1	1.09463117414198e-31	0.869995419311736	0.531	0.266	2.11263816609402e-27
Cmpk1	1.66935179799085e-58	0.869745303756672	0.88	0.567	3.22184897012234e-54
Phlda3	5.3816300239888e-47	0.86934595603711	0.791	0.474	1.03865459462984e-42
Myd88	6.18587980884973e-38	0.868428769951082	0.581	0.274	1.193874803108e-33
2700081O15Rik	1.36217324167503e-34	0.868051531378061	0.498	0.225	2.62899435643281e-30
Pald1	1.38262011977451e-38	0.865391337678514	0.633	0.333	2.66845683116481e-34
Slc25a37	4.38648890852283e-36	0.862794887773174	0.579	0.287	8.46592359344905e-32
Mgat4a	7.51583290353719e-47	0.861939700777914	0.808	0.529	1.45055575038268e-42
Shkbp1	1.15535352178293e-37	0.861798680170433	0.668	0.379	2.22983229704105e-33
H2afx	1.56562838480327e-33	0.859795791667487	0.689	0.433	3.02166278267032e-29
2210016F16Rik	2.25243743131384e-34	0.859438024087465	0.553	0.276	4.34720424243572e-30
Sulf2	1.46759357105346e-54	0.857596153316251	0.86	0.6	2.83245559213317e-50
Taf10	1.79680216740782e-44	0.857486262773759	0.77	0.474	3.46782818309709e-40
Sh3bp1	8.28662168605788e-37	0.856287897225328	0.574	0.279	1.59931798540917e-32
G3bp1	7.80624568925783e-34	0.853910630680989	0.637	0.367	1.50660541802676e-29
Wdr5	3.43978323112039e-31	0.853177694184028	0.482	0.229	6.63878163606236e-27
Pus1	1.12687853525489e-35	0.85249749402167	0.711	0.444	2.17487557304194e-31
Ythdf2	2.04606847405216e-31	0.85241125497309	0.461	0.209	3.94891215492068e-27
Tcn2	1.25929513592815e-67	0.852097488295611	0.916	0.606	2.43043961234133e-63
Snrpd1	6.99683468371616e-39	0.851759944432733	0.692	0.399	1.35038909395722e-34
Wwc2	1.72960155977273e-34	0.851206190523931	0.502	0.228	3.33813101036137e-30
Umps	1.36638006734135e-31	0.851070582315978	0.516	0.255	2.6371135299688e-27
Fnip2	1.19822367111764e-35	0.849411716638532	0.771	0.496	2.31257168525704e-31
Frmd8	9.49337608278817e-51	0.849388336306302	0.849	0.552	1.83222158397812e-46
Smad2	1.89959239195795e-42	0.848112369809738	0.735	0.432	3.66621331647885e-38
Gatad2a	2.24842875889595e-57	0.846721242683133	0.898	0.643	4.33946750466918e-53
Eloa	3.7937471840246e-39	0.846086238483102	0.694	0.384	7.32193206516749e-35
Nifk	3.29423292764284e-38	0.845987294831258	0.643	0.341	6.35786955035068e-34
Tnfaip8	2.0415499321624e-38	0.845205786584059	0.66	0.353	3.94019136907342e-34
Ptpn18	8.40634398303769e-48	0.844353475213936	0.783	0.441	1.62242438872627e-43
Cflar	6.30130916611589e-52	0.844277491734939	0.862	0.588	1.21615266906037e-47
Tfdp1	1.16619597430478e-32	0.843000512131268	0.562	0.288	2.25075823040823e-28
Jak3	1.16449425885465e-43	0.842244079933139	0.699	0.346	2.24747391958948e-39
P2rx4	2.47269635469988e-46	0.841967727156417	0.865	0.587	4.77230396457076e-42
Ube2j2	6.61734111800916e-43	0.841160526453613	0.775	0.504	1.27714683577577e-38
Topors	4.32517230642308e-38	0.839992009125452	0.669	0.371	8.34758255139655e-34
Zbtb1	9.37779336648619e-43	0.839459354311509	0.796	0.529	1.80991411973183e-38
Mrtfa	4.26466549020798e-38	0.837908773687092	0.709	0.421	8.23080439610141e-34
Bnip2	3.44865438217313e-36	0.837304086683275	0.577	0.283	6.65590295759414e-32
Alg5	9.28458200081823e-41	0.836877814738192	0.72	0.423	1.79192432615792e-36
Rbms2	1.92170665263937e-42	0.836390525560096	0.714	0.391	3.70889383959398e-38
Pelp1	1.56721560952843e-31	0.83617742035423	0.612	0.355	3.02472612638988e-27
Usp25	3.57399463459917e-39	0.835440026607002	0.684	0.378	6.89780964477641e-35
Wdr46	1.50683658904817e-37	0.835165386615592	0.569	0.268	2.90819461686297e-33
Rsu1	2.76203168882627e-45	0.83507392343397	0.776	0.443	5.3307211594347e-41
Ostc	5.16740485573378e-39	0.834544182775675	0.704	0.395	9.97309137156619e-35
Smim3	6.9097035400207e-41	0.83413151509027	0.783	0.492	1.333572783224e-36
Gtf2f2	5.69141038523201e-35	0.833258765119613	0.615	0.331	1.09844220434978e-30
Lpcat3	1.87988523579486e-36	0.831908705154841	0.668	0.373	3.62817850508408e-32
Casp12	1.05868690027926e-41	0.83162784684587	0.771	0.481	2.04326571753898e-37
Vps4b	1.36231507836393e-42	0.829534147630412	0.717	0.4	2.62926810124239e-38
Cd82	1.74015300251626e-47	0.829302548810854	0.803	0.479	3.35849529485638e-43
Chsy1	4.2992362302821e-30	0.827998516536931	0.518	0.26	8.29752592444445e-26
Arhgap45	8.44988204223515e-34	0.825728062270507	0.571	0.279	1.63082723415138e-29
Gmds	7.08590450061494e-30	0.825685236277266	0.6	0.347	1.36757956861868e-25
Ttll12	1.30870101145314e-35	0.825048767738422	0.538	0.248	2.52579295210456e-31
Tnfaip8l2	3.84676982537149e-28	0.824324783915567	0.518	0.268	7.42426576296697e-24
Ccdc43	1.14896563876731e-29	0.82363528842132	0.538	0.286	2.21750368282091e-25
Tlr2	6.09628291726031e-32	0.823398376566915	0.505	0.235	1.17658260303124e-27
Gsn	1.33557953171429e-48	0.823274409559731	0.791	0.447	2.57766849620857e-44
Acaa2	1.54512814510162e-43	0.820705759909209	0.719	0.391	2.98209732004613e-39
Atl3	7.43996304122935e-42	0.820261799953349	0.775	0.508	1.43591286695726e-37
Vav1	8.59755187397408e-31	0.819289338441254	0.554	0.283	1.659327511677e-26
Samd1	1.99796807604829e-48	0.818063264384445	0.821	0.558	3.8560783867732e-44
Fam126a	5.65773421355599e-33	0.816694913139815	0.53	0.251	1.09194270321631e-28
Smpdl3a	2.06219468219426e-28	0.816508133220725	0.742	0.487	3.98003573663492e-24
Traf2	2.20655886975171e-29	0.816238010523856	0.508	0.256	4.2586586186208e-25
Glb1	6.28926181737719e-40	0.815400804727024	0.793	0.494	1.2138275307538e-35
Plekho2	5.07510882377777e-34	0.813336609752588	0.732	0.454	9.7949600298911e-30
Icam1	1.73933398591118e-31	0.810367627662641	0.442	0.192	3.35691459280858e-27
Psmb9	2.1169551172412e-32	0.810193373217779	0.525	0.248	4.08572337627552e-28
Sdf2l1	4.880285975486e-30	0.810003807175832	0.589	0.32	9.41895193268797e-26
Carhsp1	4.66555729168457e-44	0.808801345731602	0.78	0.455	9.00452557295121e-40
Dhx37	5.46931608002724e-32	0.804162482881149	0.586	0.315	1.05557800344526e-27
Plod1	1.59542321675239e-47	0.803876665229126	0.891	0.633	3.07916680833211e-43
Vps37b	1.60910459980323e-32	0.802277405245995	0.673	0.416	3.10557187762024e-28
Snx9	3.32488764124137e-45	0.801642654482557	0.822	0.555	6.41703314759584e-41
Mxra7	1.22228264203516e-31	0.800639272180211	0.615	0.342	2.35900549912787e-27
Fcrls	1.11709088880774e-35	0.799220798677018	0.776	0.491	2.15598541539894e-31
Mafk	1.35013145215776e-30	0.79760931780177	0.498	0.238	2.60575370266447e-26
Inpp5d	1.23011058253616e-40	0.795041407999992	0.76	0.434	2.37411342429479e-36
Serf1	2.67337508177024e-31	0.794966375799474	0.587	0.318	5.15961390781657e-27
Slain2	1.27734864230588e-37	0.793109874489183	0.74	0.467	2.46528287965035e-33
Rnpep	2.39492070951467e-40	0.792371686892045	0.776	0.483	4.62219696936331e-36
Rhoj	7.2376165558935e-44	0.791331374728508	0.831	0.517	1.39685999528745e-39
Cep85	1.11505569873169e-30	0.790443067894492	0.535	0.267	2.15205749855216e-26
Cpt1a	1.80375062592822e-37	0.787702947677742	0.661	0.347	3.48123870804147e-33
Trim12c	9.55668153446684e-30	0.787369622706046	0.492	0.235	1.8444395361521e-25
Fcgr1	1.70720151513298e-27	0.786757398930376	0.597	0.346	3.29489892420665e-23
Srf	2.59558198870429e-32	0.786743720696782	0.625	0.34	5.00947323819928e-28
Ifngr1	1.59983575432691e-42	0.783525762389013	0.806	0.483	3.08768300585093e-38
Ddi2	4.35606146853952e-45	0.781935114708638	0.821	0.53	8.40719863428128e-41
Tgfbr2	1.23794199009629e-53	0.781693932414339	0.901	0.641	2.38922804088585e-49
Mad2l2	2.53511113208079e-30	0.781344090902662	0.564	0.298	4.89276448491593e-26
Atf5	1.06779675056854e-33	0.777936557485489	0.714	0.422	2.06084772859727e-29
Tbl1x	3.33495185849549e-31	0.776739249290168	0.669	0.417	6.4364570868963e-27
Inppl1	5.63615120046269e-37	0.775835536130926	0.715	0.407	1.0877771816893e-32
Ciao2a	9.40332326629864e-37	0.772752021539766	0.655	0.348	1.81484139039564e-32
Cybc1	1.39546013324552e-34	0.772380716723342	0.686	0.393	2.69323805716386e-30
Ezh2	1.21332656590631e-29	0.772380716723342	0.65	0.391	2.34172027219918e-25
Stam2	2.00659430048605e-33	0.772329348289038	0.651	0.369	3.87272699993807e-29
Nagk	3.70130728383068e-28	0.772228393152405	0.556	0.303	7.14352305779322e-24
Cib1	1.54416635705265e-32	0.771545032835684	0.576	0.287	2.98024106911162e-28
Il1r1	2.08841651298319e-32	0.770538181533574	0.72	0.457	4.03064387005756e-28
Atp6v1g1	4.57630989494845e-29	0.769676305027333	0.572	0.311	8.8322780972505e-25
Rxra	9.95071399663701e-29	0.768944084009286	0.561	0.299	1.92048780135094e-24
Sp1	1.30297134513701e-35	0.768879544063309	0.701	0.414	2.51473469611444e-31
Plin3	2.09901718641575e-40	0.768769462932675	0.742	0.421	4.05110316978241e-36
Mcfd2	3.99613870605225e-31	0.766806030771556	0.704	0.432	7.71254770268084e-27
Mfsd11	1.23051382873538e-34	0.766032213570053	0.715	0.424	2.37489168945928e-30
Skap2	2.21229892186327e-44	0.764868022321036	0.814	0.496	4.26973691919612e-40
Rsl1d1	4.47351412465675e-33	0.764176126650244	0.706	0.434	8.63388226058752e-29
Tmem104	1.25657457899823e-30	0.762948350781173	0.617	0.335	2.42518893746658e-26
Col9a3	1.18915972918274e-58	0.761916274868563	0.808	0.529	2.29507827732268e-54
Ppie	7.31678061923028e-32	0.761741997006049	0.604	0.319	1.41213865951144e-27
Cdk5rap3	3.18078898745234e-40	0.759523588666442	0.812	0.561	6.13892274578301e-36
Rap2c	1.22001274131481e-33	0.75843154785971	0.696	0.413	2.35462459073759e-29
Sncg	2.8426239509388e-32	0.756798846358501	0.505	0.237	5.48626422531188e-28
Fgl2	8.3599815553985e-28	0.755924529919201	0.521	0.268	1.61347644019191e-23
Cavin3	6.84246277208513e-33	0.755651359223005	0.752	0.47	1.32059531501243e-28
Tnks1bp1	5.92833844008438e-29	0.749852657320355	0.635	0.381	1.14416931893628e-24
Tbc1d10a	5.57173019024593e-31	0.746443998789616	0.635	0.356	1.07534392671746e-26
Ehd4	7.02317541694922e-43	0.744831935899708	0.873	0.596	1.3554728554712e-38
Chmp6	1.27906076434167e-31	0.742090473355434	0.668	0.388	2.46858727517942e-27
Xaf1	1.66010059124819e-32	0.73973406848491	0.755	0.481	3.20399414110901e-28
Rtkn	1.79509200177839e-37	0.737737698497871	0.77	0.476	3.4645275634323e-33
Aspscr1	1.1377997611789e-33	0.73657708274725	0.762	0.506	2.19595353907529e-29
Pigx	1.63906899816479e-28	0.735549085941556	0.599	0.335	3.16340316645805e-24
Asnsd1	1.8986227683685e-29	0.733859604397431	0.539	0.271	3.66434194295121e-25
Sh3kbp1	8.31132513400388e-41	0.732798916533918	0.812	0.502	1.60408575086275e-36
Snx11	3.03153602536316e-33	0.731228337654107	0.699	0.402	5.8508645289509e-29
Lsm3	1.57655650371132e-30	0.729078799420123	0.663	0.382	3.04275405216285e-26
Cmtm6	8.23599433175939e-35	0.728637921285595	0.66	0.355	1.58954690602956e-30
Cttnbp2nl	3.01255485561357e-48	0.727473410827624	0.896	0.641	5.81423087133419e-44
Tmem173	2.75780739876053e-35	0.72742701872568	0.623	0.314	5.32256827960782e-31
Cd33	6.79105934999712e-28	0.727365500169369	0.664	0.4	1.31067445454944e-23
Ddx27	3.8913790216281e-29	0.726913985396531	0.638	0.369	7.51036151174223e-25
Dok3	1.16856665733367e-26	0.726399041575763	0.526	0.272	2.25533364865399e-22
Elk4	2.19562394718211e-41	0.725242813055034	0.834	0.578	4.23755421806148e-37
Rnaseh2b	5.55168490288523e-31	0.723315929233705	0.671	0.397	1.07147518625685e-26
Dtx4	4.47099206758448e-32	0.722950046855474	0.758	0.48	8.62901469043804e-28
Ifnar2	1.97791073183622e-32	0.722630132586473	0.814	0.553	3.8173677124439e-28
Tmem14c	3.76874367382548e-37	0.721582735846878	0.785	0.487	7.27367529048318e-33
Lcp2	2.91232460364667e-29	0.716058188189621	0.663	0.388	5.62078648503808e-25
Mydgf	3.00085327575036e-36	0.715570889323923	0.791	0.524	5.7916468221982e-32
Atf1	1.09168398132393e-26	0.713551111055248	0.595	0.336	2.10695008395519e-22
Micu2	8.59781573098475e-30	0.712615545626342	0.688	0.428	1.65937843608006e-25
Arhgap1	5.6055256193614e-31	0.712213520710557	0.727	0.457	1.08186644453675e-26
Cln5	6.99469805928354e-29	0.711707339220808	0.711	0.447	1.34997672544172e-24
Thop1	6.08299233536004e-26	0.711382786059894	0.553	0.303	1.17401752072449e-21
Naga	9.60857130437734e-29	0.710124719678116	0.704	0.438	1.85445426174483e-24
Idh1	3.51445384171031e-25	0.70996608866539	0.691	0.435	6.7828959145009e-21
Copz2	1.56241516098009e-29	0.709942409964268	0.544	0.274	3.01546126069157e-25
Imp4	4.50876026955125e-28	0.709693291551144	0.6	0.332	8.70190732023392e-24
Glis2	1.62085368878108e-27	0.709370992938765	0.498	0.244	3.12824761934748e-23
Eya3	1.2688925532013e-28	0.707767885554023	0.66	0.396	2.44896262767851e-24
Lrrc42	6.49700809548776e-27	0.70771380013011	0.612	0.359	1.25392256242914e-22
Med10	3.84376551526247e-37	0.707562287859724	0.827	0.572	7.41846744445656e-33
Hebp1	7.12504000786344e-30	0.706653442582045	0.72	0.436	1.37513272151764e-25
Nop2	5.32210849351061e-27	0.705090141820991	0.641	0.381	1.02716693924755e-22
Ccdc71l	4.48523474466266e-26	0.703788369370876	0.637	0.379	8.65650305719894e-22
Fam234a	4.44344294244132e-26	0.700576992241194	0.572	0.316	8.57584487891175e-22
Psma5	1.12115892647913e-32	0.698285504616248	0.75	0.47	2.16383672810472e-28
Zdhhc5	5.05738501261533e-27	0.697046133159762	0.592	0.331	9.76075307434759e-23
Pik3ap1	9.24827557693355e-39	0.696203997867129	0.778	0.451	1.78491718634817e-34
Atp7a	3.46802254949075e-31	0.695579559140165	0.635	0.356	6.69328352051715e-27
Chtf8	2.44031157176353e-32	0.692014692133139	0.778	0.512	4.70980133350362e-28
1600012H06Rik	1.65059790112388e-30	0.690643313253038	0.689	0.412	3.18565394916909e-26
Atg5	4.11302042133847e-26	0.690410145097581	0.613	0.356	7.93812941318325e-22
Irgm2	1.59114468594558e-25	0.689137287066217	0.6	0.338	3.07090924387497e-21
Ier5	5.02038337383972e-29	0.684021265404603	0.725	0.459	9.68933991151066e-25
Fgf2	1.01704633600206e-25	0.682483992922963	0.613	0.36	1.96289942848398e-21
Exosc3	1.36204105186382e-27	0.67800002756558	0.673	0.416	2.62873923009718e-23
Apbb1ip	1.41482523729176e-26	0.677670753349032	0.637	0.361	2.73061270797309e-22
Cdk18	1.1139607225026e-26	0.676700292068695	0.531	0.272	2.14994419443002e-22
Prpf31	6.59512768131549e-27	0.67084800831868	0.632	0.373	1.27285964249389e-22
Sdc2	1.49006844432545e-26	0.669135619216417	0.641	0.387	2.87583209754811e-22
Nr2c2ap	6.46654924726162e-28	0.668598466668013	0.635	0.358	1.24804400472149e-23
Kremen1	6.8158317109169e-28	0.666408528950867	0.664	0.394	1.31545552020696e-23
Sirt7	6.15013600287917e-29	0.665811165548276	0.694	0.42	1.18697624855568e-24
Smad3	4.09670533517946e-29	0.665246685063018	0.72	0.463	7.90664129689636e-25
H2-T22	3.73125327977661e-24	0.661194592818478	0.602	0.347	7.20131882996886e-20
Ugdh	5.18917400890702e-27	0.658413816571255	0.701	0.449	1.00151058371905e-22
Slc35f6	2.01494724768555e-24	0.658152916438377	0.609	0.358	3.88884818803311e-20
Snx8	6.06946552989837e-25	0.657976038545444	0.628	0.371	1.17140684727039e-20
Zfp710	2.49869799605426e-28	0.657424286511204	0.587	0.31	4.82248713238472e-24
Polr1c	1.55959135043873e-24	0.656428201042926	0.597	0.343	3.01001130634675e-20
Imp3	3.64752895674268e-28	0.656243981267102	0.737	0.47	7.03973088651338e-24
Stard3	3.95046063510191e-25	0.652738130479117	0.638	0.383	7.62438902574669e-21
Rassf4	2.26896055166708e-29	0.652713271470673	0.643	0.36	4.37909386471747e-25
Erap1	3.14153677152512e-25	0.651516705354826	0.623	0.37	6.06316596904349e-21
Nde1	1.87838929753064e-29	0.643935741790542	0.727	0.449	3.62529134423414e-25
Stk38	1.02252271256848e-25	0.643780044939523	0.64	0.389	1.97346883525717e-21
Pisd	2.60866233361453e-29	0.64027414591335	0.683	0.398	5.03471830387604e-25
Aldh18a1	1.32568639194696e-27	0.6377755964812	0.717	0.451	2.55857473645764e-23
Kdelr1	2.88656246864774e-25	0.637203002206697	0.702	0.448	5.57106556449013e-21
Bach1	1.42906252559386e-30	0.6371449782953	0.745	0.471	2.75809067439616e-26
Ift43	9.59202091356535e-24	0.63614074012283	0.604	0.354	1.85126003631811e-19
Npepl1	2.16396402974811e-24	0.631215936838893	0.633	0.377	4.17645057741386e-20
Fkbp5	1.14180729373322e-29	0.625581903558338	0.714	0.422	2.20368807690512e-25
Gbp7	1.20557467155301e-25	0.622614139207378	0.643	0.37	2.32675911609731e-21
Man1a	1.56195329436959e-25	0.608035390628791	0.689	0.426	3.01456985813332e-21
Nek6	5.96325301152343e-30	0.599682390615624	0.832	0.569	1.15090783122402e-25
Tbc1d20	1.42104654306083e-23	0.598012815305503	0.697	0.44	2.74261982810741e-19
Uap1	2.82908147971599e-24	0.59226846026783	0.664	0.399	5.46012725585187e-20
Stk17b	2.46290643972842e-28	0.587790803409672	0.556	0.279	4.75340942867585e-24
Ggh	4.50786768477092e-26	0.587067406973515	0.725	0.451	8.70018463160788e-22
Sbno2	2.77671654086094e-29	0.584299827840631	0.836	0.582	5.35906292386161e-25
Osmr	2.05218089794703e-26	0.58012350648863	0.743	0.484	3.96070913303777e-22
Krcc1	2.14260901878325e-25	0.570334746612878	0.674	0.399	4.13523540625167e-21
Plgrkt	3.35324566743164e-23	0.56994269545809	0.712	0.455	6.47176413814306e-19
Med8	2.47111227712406e-22	0.564497820235321	0.724	0.474	4.76924669484943e-18
Zfp513	7.45571933812258e-23	0.557644873747179	0.689	0.437	1.43895383225766e-18
Tnip1	7.70223425062616e-23	0.556672641726498	0.679	0.424	1.48653121037085e-18
Cnih4	6.68441012680223e-22	0.547871180682871	0.617	0.363	1.29009115447283e-17
Rnpepl1	2.63738335965991e-24	0.532403540229496	0.789	0.538	5.09014988414363e-20
Ccn5	1.06045276159397e-26	0.528869911644698	0.688	0.393	2.04667382987636e-22
Arap1	1.571464471478e-21	0.524015637692146	0.712	0.455	3.03292642995254e-17
Tmem98	1.29949962457719e-33	0.447043085914347	0.783	0.531	2.50803427543398e-29
Tmeff2	4.75870028321245e-49	-1.00872	0.543	0.796	9.18429154660003e-45
Cspg5	1.98405074242298e-51	-1.00883	0.49	0.789	3.82921793287635e-47
Syt4	1.26687525527663e-63	-1.03492	0.569	0.877	2.44506924268389e-59
Tppp	1.22474448193449e-57	-1.06571	0.538	0.822	2.36375685013357e-53
Dmxl2	6.9117744851495e-68	-1.11875	0.61	0.864	1.33397247563385e-63
Vegfb	1.36219559376034e-70	-1.14051	0.633	0.892	2.62903749595745e-66
Kndc1	2.20011501343567e-62	-1.15941	0.566	0.84	4.24622197593084e-58
Adap1	9.89742731223297e-63	-1.17118	0.562	0.812	1.91020347126096e-58
Aplp1	6.57322663452041e-88	-1.20183	0.692	0.978	1.26863274046244e-83
Zfp385a	5.42366156456251e-57	-1.21519	0.475	0.754	1.04676668196056e-52
Fam171b	5.85004245453297e-63	-1.21905	0.535	0.806	1.12905819372486e-58
Ppm1k	1.41630614573706e-43	-1.23785	0.34	0.616	2.73347086127252e-39
Lrp1b	1.79746168831625e-35	-1.26044	0.262	0.519	3.46910105845036e-31
Scrg1	2.01923384016542e-42	-1.27331	0.372	0.627	3.89712131151925e-38
Rnd2	3.28651693756911e-51	-1.27377	0.449	0.722	6.34297768950838e-47
Ackr1	4.11952020122849e-41	-1.27593	0.326	0.595	7.95067398837098e-37
Bckdhb	3.6906900769115e-52	-1.27893	0.436	0.706	7.1230318484392e-48
Kcnip3	2.03369989259966e-45	-1.28653	0.401	0.653	3.92504079271735e-41
Nova1	1.61323150989037e-39	-1.29235	0.309	0.578	3.11353681408842e-35
Atp6v0e2	5.51270108218937e-39	-1.29277	0.281	0.549	1.06395130886255e-34
Acsl3	2.00169376807426e-69	-1.30221	0.579	0.829	3.86326897238332e-65
Bdh1	4.97375552324262e-54	-1.30626	0.401	0.687	9.59934815985826e-50
Zer1	7.13553838154209e-86	-1.31139	0.623	0.877	1.37715890763762e-81
Tubb3	3.16492733762704e-80	-1.31434	0.594	0.913	6.10830976162019e-76
Extl2	1.11122517589063e-39	-1.3173	0.291	0.561	2.14466458946891e-35
Rogdi	1.37141718650372e-93	-1.31932	0.602	0.889	2.64683516995218e-89
Ehd3	4.23917531532493e-65	-1.32132	0.477	0.762	8.18160835857711e-61
St6galnac6	7.48237961012231e-43	-1.32295	0.331	0.601	1.44409926475361e-38
Aatk	2.96596856124601e-111	-1.33067	0.679	0.969	5.72431932320479e-107
Thra	9.01456734616888e-84	-1.33098	0.574	0.856	1.73981149781059e-79
Ppip5k1	1.30651941006116e-39	-1.33754	0.286	0.549	2.52158246141803e-35
Usp2	1.16707642782795e-51	-1.3391	0.424	0.686	2.25245750570794e-47
Ttbk2	8.83299726333995e-91	-1.33938	0.595	0.88	1.70476847182461e-86
Tom1l2	3.35155268130662e-95	-1.34099	0.595	0.885	6.46849667492177e-91
Rab39b	8.31188462046145e-34	-1.34676	0.22	0.472	1.60419373174906e-29
Kif21a	3.33860919094788e-105	-1.35058	0.638	0.932	6.4435157385294e-101
Cdip1	7.86706845873317e-95	-1.35214	0.62	0.894	1.5183442125355e-90
Tasp1	8.60917356407746e-55	-1.35815	0.418	0.701	1.66157049786695e-50
Gpld1	7.92643818260784e-44	-1.35914	0.345	0.624	1.52980256924331e-39
Slc2a3	1.39887537126632e-68	-1.36155	0.457	0.762	2.699829466544e-64
Prune2	2.535157347065e-83	-1.36345	0.579	0.874	4.89285367983545e-79
Zdhhc17	8.79924059421807e-65	-1.36351	0.418	0.728	1.69825343468409e-60
Slc4a3	8.59616703871291e-45	-1.3643	0.311	0.596	1.65906023847159e-40
Slc9a6	1.29163938385554e-55	-1.36515	0.434	0.692	2.49286401084119e-51
Zfp423	7.79942357728128e-44	-1.37055	0.345	0.613	1.50528875041529e-39
Lrrc49	2.78905561662629e-45	-1.37908	0.375	0.625	5.38287734008874e-41
Slc38a1	5.52294278523753e-82	-1.38313	0.59	0.854	1.06592795755084e-77
Elovl4	3.00699784875712e-39	-1.38606	0.189	0.477	5.80350584810125e-35
Plekha6	3.67880093614255e-50	-1.38879	0.383	0.659	7.10008580675513e-46
Tmem38a	2.86804505360925e-45	-1.39258	0.311	0.589	5.53532695346586e-41
Dusp15	2.45139784387711e-40	-1.39352	0.278	0.552	4.73119783868282e-36
Timp4	6.90873142881427e-84	-1.39464	0.618	0.913	1.33338516576116e-79
Nyap1	6.50666148806271e-35	-1.39546	0.211	0.465	1.2557856671961e-30
Cmtm5	2.91936329129227e-33	-1.39657	0.194	0.447	5.63437115219408e-29
Asb13	5.40561987367278e-54	-1.39702	0.403	0.686	1.04328463561885e-49
Paqr9	1.14310233488317e-32	-1.39828	0.163	0.415	2.20618750632452e-28
Gramd1b	4.53376298388649e-98	-1.39885	0.627	0.918	8.75016255890093e-94
Snap47	8.14110136778908e-107	-1.40645	0.645	0.912	1.57123256398329e-102
Eml6	4.98599859181144e-33	-1.40746	0.189	0.439	9.62297728219608e-29
Paqr8	2.55371151982058e-85	-1.40796	0.617	0.875	4.92866323325372e-81
Scrn1	2.02068343651798e-74	-1.40829	0.472	0.769	3.89991903247971e-70
Jakmip2	2.96701655496996e-34	-1.40831	0.181	0.442	5.72634195109202e-30
Zfr2	7.57494426320465e-35	-1.41573	0.227	0.479	1.4619642427985e-30
Ahi1	2.21791121636412e-55	-1.41743	0.368	0.671	4.28056864758276e-51
Bicd1	2.46554329316849e-47	-1.41848	0.368	0.625	4.75849855581519e-43
Fmn2	4.22701491393346e-52	-1.42139	0.349	0.631	8.15813878389157e-48
Mllt11	9.47602782541612e-108	-1.42464	0.661	0.941	1.82887337030531e-103
Zfyve9	9.39667972803103e-83	-1.42669	0.526	0.816	1.81355918750999e-78
Stau2	1.59666163290289e-95	-1.42796	0.62	0.897	3.08155695150257e-91
Atl1	1.20686448968575e-53	-1.43103	0.312	0.63	2.3292484650935e-49
Matk	7.45475220630107e-34	-1.43206	0.179	0.438	1.43876717581611e-29
Mapre3	4.23323309703154e-128	-1.43245	0.717	0.969	8.17013987727086e-124
Myt1	3.94934812579711e-35	-1.43569	0.212	0.468	7.62224188278842e-31
Astn1	8.74917368533014e-49	-1.43625	0.312	0.6	1.68859052126872e-44
Pdzd4	2.21525660178185e-34	-1.43793	0.196	0.451	4.27544524143897e-30
Erc2	5.03709084698762e-44	-1.43971	0.283	0.567	9.7215853346861e-40
Flywch1	1.21613074644708e-108	-1.44269	0.612	0.916	2.34713234064286e-104
Aldh5a1	9.02106900157515e-41	-1.4428	0.237	0.519	1.741066317304e-36
Olfm1	4.7793744276672e-117	-1.44911	0.638	0.968	9.2241926453977e-113
Frmd5	5.8340413876605e-43	-1.45467	0.252	0.538	1.12596998781848e-38
Arhgef4	2.06448673662525e-51	-1.45473	0.344	0.635	3.98445940168674e-47
Gpsm1	5.1016837581487e-49	-1.45852	0.383	0.639	9.84624965322698e-45
Tceal3	5.75303011153025e-59	-1.46133	0.357	0.669	1.11033481152534e-54
Dgki	1.26464867183818e-48	-1.46139	0.283	0.586	2.4407719366477e-44
Cxxc4	1.28776429575725e-35	-1.46181	0.166	0.434	2.48538509081149e-31
Ggt7	3.94852143676647e-48	-1.46239	0.296	0.588	7.62064637295928e-44
Sfxn5	7.68397378115119e-46	-1.46823	0.301	0.588	1.48300693976218e-41
Tro	6.61917303795956e-45	-1.47117	0.214	0.521	1.2775003963262e-40
Strbp	2.90260208901944e-104	-1.47181	0.64	0.9	5.60202203180751e-100
Ppm1e	1.78653793199565e-42	-1.47261	0.266	0.547	3.44801820875161e-38
Shd	4.87374086246178e-41	-1.47515	0.229	0.51	9.40631986455124e-37
Kcnj10	5.14116187741754e-106	-1.47726	0.686	0.944	9.92244242341586e-102
P4htm	3.19991193485599e-43	-1.47863	0.214	0.508	6.17583003427205e-39
Mgat3	4.88008997969101e-95	-1.48323	0.539	0.857	9.41857366080364e-91
Tef	1.54351422614392e-79	-1.48387	0.513	0.805	2.97898245645776e-75
Tmod2	4.50823857039448e-133	-1.48401	0.676	0.959	8.70090044086134e-129
Ache	2.21938590405137e-39	-1.48732	0.25	0.524	4.28341479481914e-35
Enpp5	1.8408167971227e-136	-1.48788	0.715	0.971	3.55277641844681e-132
St3gal5	6.06822584731302e-77	-1.49364	0.538	0.825	1.17116758853141e-72
Smim13	9.71050755080441e-75	-1.49488	0.48	0.78	1.87412795730525e-70
Fam13a	2.9629904293139e-36	-1.49956	0.209	0.469	5.71857152857583e-32
Reps2	2.60445504473624e-56	-1.50013	0.385	0.663	5.02659823634095e-52
Ttc7b	8.30365193069291e-94	-1.50087	0.516	0.841	1.60260482262373e-89
Gpr158	1.30274895254203e-57	-1.50288	0.429	0.707	2.51430547840611e-53
Klf15	7.32205863331339e-44	-1.50289	0.242	0.533	1.41315731622949e-39
Slitrk1	2.3404621059083e-47	-1.50465	0.34	0.609	4.51709186440303e-43
Cntn2	5.47930122865771e-56	-1.50751	0.444	0.699	1.05750513713094e-51
Cdk5r1	1.08017825662698e-51	-1.51161	0.304	0.599	2.08474403529007e-47
Me3	5.1380431079888e-34	-1.51226	0.127	0.381	9.91642319841838e-30
Trank1	3.26183018278283e-35	-1.51384	0.151	0.415	6.29533225277087e-31
Luzp2	1.29816847750699e-65	-1.51497	0.487	0.761	2.50546516158849e-61
Nkiras1	2.42580162529835e-66	-1.51569	0.414	0.723	4.68179713682582e-62
Phactr1	2.63414806010154e-38	-1.51571	0.191	0.465	5.08390575599598e-34
Dixdc1	1.85130485986562e-41	-1.51877	0.268	0.535	3.57301837954065e-37
Csdc2	8.06755186230547e-98	-1.52068	0.6	0.886	1.55703750942496e-93
Lrrc4b	3.54260632483308e-97	-1.52182	0.479	0.837	6.83723020692784e-93
Fam126b	8.42575076754107e-45	-1.52374	0.289	0.555	1.62616989813543e-40
Sergef	3.67180454315584e-51	-1.52539	0.368	0.635	7.08658276829077e-47
Epb41l3	3.46732809708821e-121	-1.52881	0.663	0.956	6.69194322738025e-117
Unc5c	4.14555799890688e-39	-1.52892	0.212	0.487	8.00092693789028e-35
Fads6	1.73125228002094e-35	-1.53315	0.141	0.404	3.34131690044042e-31
Nnat	1.14410208775575e-36	-1.53327	0.349	0.609	2.20811702936859e-32
Acyp2	3.83246676755418e-58	-1.53732	0.383	0.671	7.39666086137957e-54
Gm42372	7.60348126455398e-41	-1.53801	0.179	0.472	1.46747188405892e-36
Tbkbp1	1.22827855409576e-74	-1.53825	0.414	0.744	2.37057760940481e-70
Tmem246	1.97349566208338e-50	-1.53991	0.227	0.551	3.80884662782091e-46
Cdkl1	5.59850839677785e-37	-1.54036	0.158	0.432	1.08051212057813e-32
Acss2	1.95140768884467e-56	-1.54368	0.299	0.617	3.7662168394702e-52
Ptprz1	2.19512008351478e-97	-1.54478	0.65	0.922	4.23658176118353e-93
Chrnb2	2.70269195221983e-38	-1.54621	0.143	0.422	5.21619546778428e-34
9330159F19Rik	6.75852733116723e-48	-1.54699	0.206	0.523	1.30439577491527e-43
Akap6	4.54965142902702e-89	-1.54701	0.505	0.816	8.78082725802215e-85
Prxl2b	1.40235266358093e-67	-1.54844	0.352	0.692	2.70654064071119e-63
Herc3	4.66735690621385e-69	-1.54852	0.438	0.724	9.00799882899274e-65
Lhfpl4	8.11550103146579e-46	-1.55106	0.211	0.515	1.5662916990729e-41
Eif4e3	1.19369466162658e-64	-1.55125	0.382	0.692	2.3038306969393e-60
Agtpbp1	5.63051115663845e-118	-1.55254	0.623	0.925	1.08668865323122e-113
Hcn2	6.42129244314639e-99	-1.55256	0.623	0.938	1.23930944152725e-94
Habp4	3.0831705034392e-115	-1.55363	0.637	0.929	5.95051907163766e-111
Cers1	2.03401184271667e-75	-1.5545	0.401	0.735	3.92564285644317e-71
Diras1	3.86924744991699e-53	-1.55456	0.281	0.594	7.46764757833979e-49
Penk	6.74569212777974e-36	-1.55507	0.192	0.458	1.30191858066149e-31
Rtn2	7.17536720062575e-48	-1.5567	0.207	0.526	1.38484586972077e-43
Slc25a12	1.60454204245734e-98	-1.5592	0.488	0.83	3.09676614194266e-94
Lgi1	1.58791340258659e-35	-1.55943	0.148	0.411	3.06467286699212e-31
Nos1ap	7.53659379501871e-42	-1.56094	0.238	0.529	1.45456260243861e-37
Ssbp2	1.28505170994858e-49	-1.5611	0.245	0.56	2.48014980020076e-45
Slc6a15	2.77226363949612e-48	-1.56487	0.248	0.551	5.35046882422752e-44
Hdac11	1.95429487986974e-66	-1.56844	0.314	0.666	3.77178911814859e-62
Add2	1.12572841316362e-63	-1.56894	0.306	0.66	2.17265583740578e-59
Ccdc92	1.16143313361233e-82	-1.56912	0.416	0.774	2.24156594787179e-78
Abca2	1.16171803111915e-85	-1.5696	0.464	0.793	2.24211580005996e-81
Tmem240	7.52162430919754e-40	-1.56996	0.164	0.448	1.45167349167512e-35
Cntfr	5.05260905889142e-104	-1.57066	0.572	0.885	9.75153548366044e-100
Nrn1	1.51884988605768e-37	-1.57106	0.268	0.528	2.93138028009132e-33
Aldh1a1	2.3227450805671e-131	-1.57128	0.684	0.964	4.48289800549451e-127
Lrrc24	3.74235851600882e-36	-1.57263	0.12	0.385	7.22275193589703e-32
Ppm1l	4.30267311078744e-86	-1.57423	0.454	0.787	8.30415910381977e-82
Prxl2a	2.23301435326138e-85	-1.57489	0.618	0.873	4.30971770179446e-81
Ccdc190	1.87585501047398e-41	-1.57573	0.161	0.459	3.62040017021477e-37
Kcnk12	2.42210402165948e-34	-1.5777	0.174	0.428	4.67466076180281e-30
Prex2	6.68018877271731e-62	-1.58018	0.48	0.748	1.28927643313444e-57
Golga7b	8.57732191244064e-47	-1.58255	0.232	0.539	1.65542312910104e-42
Ccdc85c	8.99655425979326e-57	-1.5832	0.388	0.661	1.7363349721401e-52
Got1	1.80410136071524e-128	-1.58352	0.707	0.979	3.48191562618041e-124
Csrnp3	8.45687644046938e-39	-1.58372	0.153	0.433	1.63217715301059e-34
Svip	2.79352130540528e-58	-1.58382	0.289	0.623	5.3914961194322e-54
Phyhipl	4.88287498646224e-117	-1.58662	0.567	0.916	9.42394872387212e-113
Map3k12	5.37337619516074e-82	-1.58713	0.467	0.782	1.03706160566602e-77
Tmem35a	1.21005105272354e-38	-1.58827	0.153	0.43	2.33539853175643e-34
Map3k13	9.6186016280285e-39	-1.58892	0.183	0.454	1.8563901142095e-34
Adora1	4.86187551486917e-63	-1.59252	0.331	0.657	9.3834197436975e-59
Tmem178b	7.8963909860861e-68	-1.59383	0.34	0.691	1.52400346031462e-63
Enho	1.18754863801081e-55	-1.59401	0.314	0.625	2.29196887136086e-51
Tmem150c	6.98183360464542e-35	-1.5969	0.161	0.416	1.34749388569657e-30
Trim2	1.28540981300104e-118	-1.5982	0.592	0.905	2.480840939092e-114
Inpp5f	1.74057423653555e-97	-1.59917	0.477	0.831	3.35930827651361e-93
Ypel4	5.33484539797396e-79	-1.59922	0.408	0.754	1.02962516180897e-74
Igsf21	1.88692950057675e-47	-1.60094	0.275	0.568	3.64177393611314e-43
Unc79	1.17765185804686e-37	-1.60113	0.11	0.383	2.27286808603044e-33
Pcdh9	4.14945916142085e-62	-1.60286	0.349	0.667	8.00845618154223e-58
Fez1	9.74438882379289e-94	-1.60332	0.488	0.819	1.88066704299203e-89
Lrp11	1.29774181785311e-58	-1.60441	0.301	0.619	2.50464170845651e-54
Amer2	8.22989128387305e-61	-1.60705	0.298	0.631	1.5883690177875e-56
Syngr3	4.1091299073245e-50	-1.60952	0.191	0.521	7.93062072113629e-46
Cacna2d3	5.56213586893715e-35	-1.6106	0.141	0.401	1.07349222270487e-30
Tceal5	3.5441411801874e-42	-1.6106	0.168	0.46	6.84019247776168e-38
Fam131b	1.87744540806059e-55	-1.61441	0.35	0.644	3.62346963755694e-51
Dact3	1.02109617683649e-63	-1.61488	0.319	0.654	1.97071562129442e-59
Psg16	3.94198059774687e-36	-1.61556	0.143	0.407	7.60802255365146e-32
Sez6	2.34246781840646e-49	-1.6162	0.232	0.544	4.52096288952447e-45
Ccdc92b	1.89634532108037e-38	-1.6163	0.125	0.401	3.65994646968511e-34
Rgs7	1.3828429755707e-54	-1.61854	0.242	0.574	2.66888694285145e-50
Fsd1	1.90661802500869e-62	-1.61867	0.27	0.621	3.67977278826678e-58
Carmil3	8.26432457507467e-40	-1.62402	0.199	0.47	1.59501464298941e-35
Ttbk1	7.38447513031228e-48	-1.62416	0.188	0.503	1.42520370015027e-43
Prrt3	2.18281472520338e-35	-1.62465	0.094	0.351	4.21283241964251e-31
Inpp4a	2.99778460712702e-73	-1.63042	0.457	0.753	5.78572429175514e-69
Prkar1b	4.29046229036022e-97	-1.63309	0.464	0.846	8.28059222039523e-93
Atcay	1.12136367134792e-46	-1.63777	0.217	0.516	2.16423188570149e-42
Scamp5	1.68166239332395e-139	-1.63792	0.61	0.944	3.24560841911523e-135
Porcn	2.30286278719777e-64	-1.63943	0.378	0.682	4.4445251792917e-60
Syne1	1.17308557514314e-80	-1.64007	0.556	0.825	2.26405516002627e-76
Myrip	5.95736393098364e-35	-1.64444	0.092	0.345	1.14977123867984e-30
Tmtc1	5.61573804772416e-41	-1.64637	0.23	0.506	1.08383744321076e-36
Rab37	3.34520801179284e-37	-1.64727	0.135	0.403	6.45625146276017e-33
Bcan	4.3307802409926e-95	-1.64804	0.535	0.876	8.35840586511572e-91
Ptprt	1.56791120818393e-50	-1.64956	0.289	0.582	3.02606863179499e-46
Ric3	4.49868062154529e-52	-1.64998	0.237	0.55	8.68245359958242e-48
Ly6h	2.18762390623337e-56	-1.65049	0.28	0.611	4.2221141390304e-52
Srgap3	1.85674615058417e-80	-1.65052	0.375	0.735	3.58352007062744e-76
Adarb1	1.80268930503331e-115	-1.65058	0.556	0.897	3.47919035871429e-111
Ncs1	5.25551911470283e-101	-1.65384	0.543	0.874	1.01431518913765e-96
Igip	1.3789148658695e-124	-1.6557	0.571	0.906	2.66130569112813e-120
Fn3k	1.40390774065203e-37	-1.65749	0.113	0.384	2.70954193945842e-33
Pdk2	5.35666640375806e-121	-1.65889	0.643	0.92	1.03383661592531e-116
Psd3	1.39418474276846e-72	-1.66392	0.436	0.729	2.69077655354313e-68
Mal	1.88727154839542e-74	-1.66399	0.604	0.865	3.64243408840316e-70
Gucy1b1	1.69214034457169e-47	-1.66413	0.176	0.491	3.26583086502336e-43
Ppfia3	1.73584047190241e-49	-1.66425	0.192	0.51	3.35017211077164e-45
Ndn	7.61661137309589e-98	-1.6645	0.465	0.828	1.47000599500751e-93
Pcx	2.87675353747068e-104	-1.66454	0.469	0.837	5.5521343273184e-100
Lrrn2	7.56092775842783e-66	-1.6653	0.334	0.669	1.45925905737657e-61
Kcnc4	1.41131749032429e-40	-1.66564	0.169	0.454	2.72384275632588e-36
Cpeb3	7.77566998513676e-61	-1.66633	0.283	0.619	1.50070430713139e-56
Plcb4	7.87789058748165e-101	-1.66706	0.594	0.892	1.52043288338396e-96
Mab21l1	5.4557590851846e-38	-1.66994	0.164	0.435	1.05296150344063e-33
Ccdc136	2.08622229683583e-82	-1.6749	0.363	0.738	4.02640903289315e-78
Dbp	4.92513228470489e-59	-1.67681	0.285	0.608	9.50550530948043e-55
Pcnx2	8.71006003991113e-51	-1.6795	0.214	0.536	1.68104158770285e-46
Insyn1	1.33773473648208e-43	-1.67991	0.176	0.472	2.58182804141042e-39
Dab1	5.20555576287418e-39	-1.68027	0.166	0.444	1.00467226223472e-34
Agap2	9.3066513669832e-44	-1.6813	0.178	0.473	1.79618371382776e-39
Mtmr7	2.50584372623878e-58	-1.68147	0.252	0.585	4.83627839164085e-54
Ube2ql1	2.69811272067531e-64	-1.68313	0.319	0.653	5.20735755090335e-60
Sybu	3.39739314303812e-52	-1.68425	0.219	0.54	6.55696876606357e-48
Trnp1	1.66219462426784e-55	-1.68477	0.238	0.572	3.20803562483693e-51
Sept5	1.90865759730192e-123	-1.6849	0.637	0.947	3.68370916279271e-119
Tceal6	1.3547916856038e-39	-1.6851	0.122	0.401	2.61474795321534e-35
Ndst3	4.8831635433355e-36	-1.68838	0.194	0.45	9.42450563863752e-32
Gdap1l1	1.341284410376e-60	-1.68916	0.255	0.596	2.58867891202569e-56
Cdk5r2	8.86130495981642e-53	-1.68972	0.173	0.51	1.71023185724457e-48
Asic2	1.77660650143133e-44	-1.68979	0.27	0.564	3.42885054776247e-40
Prkcb	5.95480622439367e-127	-1.69063	0.618	0.948	1.14927760130798e-122
Begain	1.22724914889217e-35	-1.69178	0.133	0.393	2.36859085736189e-31
Rasl10b	4.35459699520251e-111	-1.69284	0.495	0.875	8.40437220074085e-107
Tagln3	8.1712738232206e-156	-1.69681	0.712	0.98	1.57705584788158e-151
Galnt9	9.73072001172284e-44	-1.6978	0.215	0.497	1.87802896226251e-39
Grk3	1.93896403845616e-51	-1.69837	0.243	0.552	3.74220059422038e-47
Asrgl1	1.54820997281414e-146	-1.69919	0.62	0.95	2.98804524753129e-142
Arfgef3	2.24275677257412e-65	-1.70246	0.293	0.644	4.32852057106805e-61
Osbpl1a	1.05469341151653e-147	-1.70375	0.691	0.967	2.03555828422691e-143
AI593442	2.89093113923014e-39	-1.70707	0.171	0.448	5.57949709871416e-35
Car11	1.42245522438353e-80	-1.70822	0.375	0.726	2.74533858306021e-76
Efr3b	6.21120906458438e-93	-1.70848	0.413	0.781	1.19876334946479e-88
Ptprd	4.58213190878035e-55	-1.71652	0.257	0.577	8.84351458394608e-51
Srcin1	1.4164663818186e-121	-1.71703	0.52	0.905	2.73378011690989e-117
Ppp1r9a	5.37074846938912e-73	-1.72203	0.321	0.674	1.0365544545921e-68
Slc35f3	2.22339487211715e-37	-1.72526	0.084	0.349	4.2911521031861e-33
Susd4	2.19439138112287e-50	-1.72551	0.163	0.491	4.23517536556714e-46
Mapt	2.78625749433795e-157	-1.72622	0.637	0.976	5.37747696407224e-153
Phactr3	2.47094526004933e-68	-1.72819	0.281	0.641	4.76892435189521e-64
Fgf14	2.94715275002171e-40	-1.73021	0.145	0.428	5.68800480754191e-36
Dmtn	9.24078906670786e-79	-1.7303	0.304	0.692	1.78347228987462e-74
Prelid3a	2.11530438444962e-45	-1.73138	0.188	0.483	4.08253746198776e-41
Fry	1.82079470709266e-83	-1.73142	0.365	0.725	3.51413378468883e-79
Cacnb2	5.20729339437049e-39	-1.7377	0.132	0.407	1.0050076251135e-34
Nrip3	8.53894668527719e-54	-1.73898	0.245	0.569	1.6480167102585e-49
Sgsm1	1.01833814661814e-39	-1.73962	0.16	0.436	1.96539262297301e-35
Arpp21	2.80070568610191e-63	-1.73971	0.378	0.693	5.40536197417668e-59
Arhgap44	5.1563893747308e-74	-1.74167	0.34	0.687	9.95183149323044e-70
Ogdhl	1.06278750485733e-57	-1.74216	0.234	0.573	2.05117988437464e-53
Sema4g	1.12993313855163e-40	-1.74439	0.148	0.432	2.18077095740465e-36
Cygb	1.44203575327935e-60	-1.74566	0.268	0.603	2.78312900382914e-56
Opcml	1.86506704685488e-55	-1.74566	0.248	0.574	3.59957940042992e-51
Syn2	1.98208961439697e-44	-1.74617	0.138	0.438	3.82543295578616e-40
Kcna1	9.51440752327757e-102	-1.74724	0.438	0.811	1.83628065199257e-97
Slc39a12	7.76639487002542e-58	-1.74733	0.255	0.588	1.49891420991491e-53
Mtus2	1.89633496883918e-48	-1.74863	0.153	0.47	3.65992648985961e-44
Tmem255a	1.93199667043027e-38	-1.7494	0.102	0.375	3.72875357393042e-34
Maneal	1.24804612278658e-42	-1.75002	0.13	0.422	2.40872901697809e-38
Abhd3	2.71212482270136e-45	-1.75099	0.163	0.463	5.23440090781362e-41
Adam22	1.19836538408909e-60	-1.75664	0.227	0.583	2.31284519129195e-56
Ddx25	5.35122134807334e-52	-1.7598	0.168	0.499	1.03278572017815e-47
Ttll5	3.16335490037952e-114	-1.76089	0.549	0.873	6.10527495773247e-110
Unc13a	1.93288091094752e-61	-1.7623	0.25	0.598	3.73046015812872e-57
Nell2	1.20025438593624e-51	-1.76405	0.263	0.563	2.31649096485694e-47
Kif1a	5.84137396437336e-136	-1.7642	0.508	0.916	1.12738517512406e-131
Prkce	2.70813464885266e-89	-1.76799	0.456	0.781	5.22669987228564e-85
Vstm2l	2.57056288057287e-44	-1.76895	0.156	0.459	4.96118635950564e-40
Dtna	4.32076566781408e-122	-1.77027	0.487	0.879	8.33907773888118e-118
Kcnh2	1.18055350349921e-49	-1.7706	0.16	0.486	2.27846826175347e-45
Shank3	3.41210331134463e-107	-1.77143	0.613	0.876	6.58535939089514e-103
Trim9	5.74184301071649e-67	-1.77207	0.385	0.694	1.10817570106828e-62
Cadm2	5.76619844233452e-105	-1.77551	0.385	0.799	1.11287629937056e-100
Gnb5	1.76396862669274e-100	-1.77588	0.505	0.824	3.40445944951699e-96
Pld5	4.05300349258694e-47	-1.77682	0.207	0.507	7.82229674069279e-43
Gjb6	3.24910321037264e-103	-1.77742	0.396	0.804	6.27076919601919e-99
Gdap1	5.26551051417345e-45	-1.77772	0.115	0.418	1.01624352923548e-40
Rab6b	3.79625191765391e-155	-1.77796	0.655	0.969	7.32676620107204e-151
6430548M08Rik	1.70269864227743e-88	-1.7835	0.395	0.767	3.28620837959544e-84
Fbxl16	2.39600336831951e-49	-1.78451	0.211	0.514	4.62428650085665e-45
Cntn1	1.12897249287024e-157	-1.78838	0.599	0.964	2.17891691123955e-153
Pitpnm1	7.9686764652296e-132	-1.79128	0.666	0.931	1.53795455778931e-127
Lrrtm3	8.18651453657157e-41	-1.79287	0.135	0.42	1.57999730555831e-36
Daam2	5.64103095102817e-66	-1.79463	0.294	0.638	1.08871897354844e-61
Ppfia4	1.16901661857177e-37	-1.7949	0.199	0.46	2.25620207384351e-33
Rundc3a	1.37828589854234e-156	-1.79605	0.669	0.963	2.66009178418672e-152
Tmem56	2.901208793119e-48	-1.79612	0.183	0.493	5.59933297071967e-44
Apba2	2.99258771214487e-71	-1.79631	0.28	0.646	5.7756942844396e-67
Ncdn	1.22073936224816e-144	-1.79918	0.638	0.961	2.35602696913894e-140
Hecw1	5.96769410014079e-46	-1.79929	0.123	0.429	1.15176496132717e-41
Lgi3	1.46181395688588e-94	-1.79993	0.34	0.762	2.82130093678974e-90
Nmnat2	1.08220650044767e-96	-1.80001	0.401	0.782	2.08865854586401e-92
Abcg4	1.38438073859567e-55	-1.80027	0.184	0.524	2.67185482548965e-51
Fbxo44	5.91998405627991e-113	-1.80182	0.424	0.819	1.14255692286202e-108
Mapk4	3.86460312411106e-91	-1.80453	0.36	0.748	7.45868402953434e-87
Pygm	8.15811046457272e-55	-1.80636	0.181	0.524	1.57451531966254e-50
Ahcyl2	2.84201270018877e-115	-1.80671	0.609	0.9	5.48508451136433e-111
Jph3	2.66841075813309e-65	-1.80807	0.266	0.621	5.15003276319685e-61
Chst10	6.43559949716513e-51	-1.80851	0.179	0.496	1.24207070295287e-46
Tmem178	3.04718481621666e-50	-1.8087	0.263	0.564	5.88106669529816e-46
Adcyap1r1	1.74444109561308e-82	-1.81061	0.347	0.716	3.36677131453324e-78
Cdh7	1.09721106319041e-47	-1.81293	0.15	0.464	2.1176173519575e-43
Kcnk9	2.30574874637787e-47	-1.81302	0.211	0.515	4.45009508050928e-43
Camk2n2	1.44824625404267e-65	-1.81348	0.258	0.611	2.79511527030235e-61
Syndig1	9.28501057929642e-43	-1.81636	0.248	0.519	1.79200704180421e-38
Gnao1	7.13319431548928e-147	-1.81911	0.536	0.945	1.37670650288943e-142
Ppargc1a	1.33976155889738e-60	-1.81997	0.207	0.561	2.58573980867194e-56
Dgkg	7.62510166418935e-37	-1.82036	0.146	0.409	1.47164462118854e-32
Osbpl6	5.9282214847994e-52	-1.82048	0.173	0.501	1.14414674656628e-47
Nptx1	1.13173620574587e-57	-1.82268	0.345	0.644	2.18425087708953e-53
B3gat1	1.31528096039254e-59	-1.82319	0.227	0.575	2.5384922535576e-55
Gas7	6.07061466928817e-82	-1.82391	0.604	0.864	1.17162863117262e-77
Snph	4.07340148361939e-66	-1.82882	0.253	0.614	7.86166486338543e-62
Strip2	1.64490563270601e-36	-1.82998	0.155	0.418	3.1746678711226e-32
Adam23	7.05340597726552e-66	-1.83046	0.265	0.62	1.36130735361225e-61
Prrt2	3.62883733159795e-39	-1.83299	0.268	0.531	7.00365604998404e-35
Rnf208	6.69063794120257e-117	-1.83372	0.401	0.841	1.2912931226521e-112
Trim62	4.84472730702571e-52	-1.83472	0.375	0.635	9.35032370255963e-48
Clvs1	4.09020704638618e-51	-1.83503	0.156	0.483	7.89409959952532e-47
Rida	2.40536669564675e-100	-1.83504	0.434	0.803	4.64235772259823e-96
Rimkla	3.43535417839168e-45	-1.83665	0.12	0.424	6.63023356429594e-41
Plcxd2	1.94328011534319e-56	-1.83734	0.24	0.56	3.75053062261236e-52
Crmp1	4.9548848593805e-78	-1.8388	0.344	0.696	9.56292777860436e-74
Apc2	3.54026294111955e-69	-1.84101	0.24	0.611	6.83270747636074e-65
Lmtk3	5.34957194689933e-63	-1.8421	0.255	0.597	1.03246738575157e-58
Myt1l	7.54204681839745e-63	-1.84213	0.214	0.578	1.45561503595071e-58
Glrb	4.88641303640577e-102	-1.84399	0.396	0.794	9.43077716026313e-98
Cacng7	3.30700235366135e-158	-1.84401	0.628	0.974	6.3825145425664e-154
Rab11fip4	2.98311076145561e-119	-1.84553	0.452	0.843	5.75740376960933e-115
Cds1	3.50966638631198e-61	-1.84613	0.238	0.587	6.77365612558212e-57
Gprasp2	4.56150129768092e-70	-1.84722	0.23	0.615	8.80369750452417e-66
Arxes1	1.21724595976547e-50	-1.84813	0.158	0.482	2.34928470234736e-46
Lrrn3	1.28440136986913e-48	-1.84945	0.184	0.49	2.47889464384742e-44
Kcnj11	9.96428173739974e-46	-1.84997	0.118	0.422	1.92310637531815e-41
Ptgds	4.32143582141135e-56	-1.85172	0.401	0.679	8.34037113532391e-52
Ankrd34b	8.58749668604757e-50	-1.85315	0.12	0.448	1.65738686040718e-45
Rasgef1a	2.44827997605929e-49	-1.85654	0.127	0.453	4.72518035379442e-45
Car10	2.73725590857167e-65	-1.85696	0.306	0.653	5.28290390354333e-61
Camta1	4.44400313262211e-128	-1.8596	0.47	0.875	8.57692604596066e-124
Lrrn1	2.41717950450376e-85	-1.8604	0.303	0.699	4.66515644369225e-81
Phf24	7.69812861340169e-43	-1.86044	0.105	0.396	1.48573882238653e-38
Kcnn2	6.20775753397407e-54	-1.86064	0.189	0.518	1.198097204057e-49
Hcn1	1.02114477145763e-90	-1.86198	0.349	0.771	1.97080940891323e-86
Nrxn2	2.91936059493395e-149	-1.86269	0.558	0.949	5.63436594822253e-145
Svop	1.79461102705747e-56	-1.86275	0.163	0.513	3.46359928222091e-52
Lynx1	2.86198407816311e-128	-1.86548	0.467	0.89	5.5236292708548e-124
Plk5	4.12245682266229e-35	-1.86778	0.081	0.334	7.95634166773822e-31
Dock3	6.96128402310645e-87	-1.87436	0.326	0.708	1.34352781645955e-82
Tmem130	1.36625538075087e-61	-1.87532	0.191	0.555	2.63687288484917e-57
Syn1	1.79049917758745e-80	-1.87755	0.268	0.664	3.45566341274377e-76
Mpp3	1.44630451185345e-48	-1.88075	0.158	0.473	2.79136770787715e-44
Celsr3	5.83691422238105e-49	-1.88111	0.235	0.529	1.12652444491954e-44
Ksr2	1.30658123916306e-41	-1.88428	0.079	0.359	2.5217017915847e-37
Nrxn1	8.32763618666846e-120	-1.88507	0.433	0.846	1.60723378402701e-115
Dzank1	4.11229335579848e-52	-1.88553	0.125	0.46	7.93672617669107e-48
Grin2a	1.06990445507372e-42	-1.88592	0.105	0.393	2.06491559829229e-38
Nap1l3	6.62419585188299e-56	-1.89287	0.16	0.502	1.27846979941342e-51
Kcnj3	8.03073079333261e-58	-1.89288	0.225	0.562	1.54993104311319e-53
Cntn4	2.62609785535665e-41	-1.89307	0.095	0.379	5.06836886083833e-37
Slc7a10	3.57004490399609e-37	-1.89446	0.084	0.345	6.89018666471244e-33
Rbfox1	1.52224238084049e-49	-1.89584	0.188	0.501	2.93792779502214e-45
Spock1	9.20980037664507e-83	-1.90241	0.247	0.666	1.7774914726925e-78
Reep2	2.20103080844157e-102	-1.90293	0.398	0.79	4.24798946029223e-98
Tunar	4.42278278483798e-44	-1.90422	0.115	0.41	8.53597077473731e-40
Prepl	9.80845083354989e-99	-1.90496	0.352	0.757	1.89303101087513e-94
Gnai1	1.54940156120782e-95	-1.90761	0.337	0.739	2.9903450131311e-91
Gfod1	1.66696368334049e-68	-1.90978	0.273	0.628	3.21723990884714e-64
Apbb1	3.15699897969769e-124	-1.912	0.413	0.841	6.09300803081654e-120
Vat1l	1.22947010171739e-67	-1.91388	0.291	0.655	2.37287729631456e-63
Cdh8	3.96420121576053e-43	-1.9144	0.156	0.445	7.65090834641783e-39
Zcchc18	6.55717034792298e-91	-1.91458	0.293	0.713	1.26553387714913e-86
Gucy1a2	3.88666838337315e-75	-1.91463	0.227	0.623	7.50126997991017e-71
Frmpd4	3.25486166199676e-35	-1.91666	0.115	0.37	6.28188300765375e-31
Pdxp	9.60452826645686e-87	-1.91724	0.293	0.696	1.85367395542617e-82
Dlg4	1.39764158853946e-155	-1.91813	0.623	0.959	2.69744826588116e-151
Galnt13	4.30705309417243e-44	-1.92005	0.128	0.424	8.3126124717528e-40
Chgb	1.85829369696436e-130	-1.92169	0.439	0.9	3.58650683514122e-126
Klc2	9.43444996752221e-130	-1.92178	0.475	0.874	1.82084884373179e-125
Dact1	8.69544564373319e-36	-1.92263	0.12	0.375	1.67822100924051e-31
Ttll7	1.46305976839146e-134	-1.92356	0.497	0.894	2.82370535299552e-130
Kctd8	1.50561527361806e-50	-1.92358	0.183	0.497	2.90583747808285e-46
Abhd8	5.68571629812047e-106	-1.92511	0.345	0.77	1.09734324553725e-101
Syt13	4.34633014558546e-95	-1.92689	0.332	0.744	8.38841718097993e-91
Rapgef4	7.30655809166876e-85	-1.9276	0.28	0.686	1.41016571169207e-80
Chn1	5.44588164603532e-71	-1.92795	0.288	0.649	1.05105515768482e-66
Amph	8.02197886780978e-96	-1.92804	0.312	0.734	1.54824192148729e-91
Pfkm	1.34749331459875e-188	-1.93002	0.628	0.986	2.6006620971756e-184
Tmem229a	1.45250389140201e-61	-1.93022	0.207	0.567	2.80333251040588e-57
Gng3	5.08165424528475e-154	-1.93153	0.52	0.95	9.80759269339956e-150
Sv2b	3.79590044248765e-47	-1.93313	0.143	0.451	7.32608785400116e-43
Nsf	6.0871358476846e-165	-1.93434	0.646	0.967	1.17481721860313e-160
Rims2	1.17475162526914e-55	-1.93846	0.268	0.587	2.26727063676943e-51
Tmem59l	9.41494937378568e-80	-1.94008	0.25	0.653	1.81708522914064e-75
Bex2	1.77345107958422e-170	-1.94043	0.553	0.972	3.42276058359754e-166
Gria2	2.44011866643085e-94	-1.94104	0.301	0.739	4.70942902621153e-90
Lrrc4	1.75727930403352e-52	-1.94406	0.188	0.505	3.39154905678469e-48
Nrsn2	8.92576565037151e-50	-1.94529	0.161	0.478	1.7226727705217e-45
Slco1c1	1.43399328115178e-41	-1.94722	0.09	0.377	2.76760703262294e-37
Gabrb3	4.28890292917534e-109	-1.94736	0.441	0.833	8.27758265330841e-105
Acsl6	1.639041902099e-152	-1.95303	0.49	0.911	3.16335087105107e-148
Sgip1	4.7593118079001e-103	-1.95681	0.286	0.746	9.18547178924719e-99
2025-03-11	1.31049204224336e-38	-1.95753	0.161	0.433	2.52924964152968e-34
Nap1l2	4.47496390345669e-72	-1.95887	0.215	0.605	8.63668033367142e-68
Syt9	1.21957169779095e-54	-1.96033	0.161	0.498	2.35377337673653e-50
Arhgef9	1.31997936810012e-99	-1.96042	0.319	0.739	2.54756018043322e-95
Rap1gap2	1.87877977812588e-49	-1.96157	0.155	0.471	3.62604497178294e-45
Podxl2	3.1357255517586e-90	-1.96371	0.316	0.714	6.05195031489411e-86
Astn2	2.01393443113063e-71	-1.97449	0.263	0.63	3.88689345208212e-67
Dpysl4	2.57087942577646e-56	-1.97635	0.235	0.559	4.96179729174857e-52
Dlgap3	3.3500077160943e-65	-1.97645	0.204	0.571	6.46551489206199e-61
Anks1b	2.09825513185538e-149	-1.97743	0.605	0.95	4.04963240448088e-145
Gprasp1	3.57796993351972e-176	-1.98081	0.581	0.974	6.90548197169306e-172
Rab3c	5.85584115909457e-82	-1.98106	0.23	0.648	1.13017734370525e-77
Rora	1.80023938529458e-102	-1.98319	0.469	0.823	3.47446201361855e-98
Elavl3	1.76588664455622e-140	-1.98913	0.419	0.875	3.40816122399351e-136
Olfm3	1.33888281948507e-51	-1.9898	0.145	0.471	2.58404384160618e-47
Cntnap4	8.64111323827586e-48	-1.99467	0.135	0.447	1.66773485498724e-43
Ank2	1.34204225917342e-190	-1.99582	0.669	0.98	2.59014156020469e-186
Sphkap	4.56420103077557e-108	-2.0008	0.382	0.816	8.80890798939685e-104
Resp18	3.20703494534528e-47	-2.00172	0.197	0.503	6.18957744451639e-43
Wasf3	2.41564679609257e-126	-2.00206	0.383	0.839	4.66219831645866e-122
Shisa6	9.06623349134664e-54	-2.00235	0.275	0.582	1.7497830638299e-49
Gad1	5.22981340757893e-54	-2.00316	0.255	0.567	1.00935398766273e-49
Mmp24	5.05917465346831e-59	-2.00375	0.24	0.574	9.76420708119383e-55
Ntrk3	2.23371539236361e-113	-2.00639	0.556	0.901	4.31107070726178e-109
Micu3	1.07840303948433e-115	-2.00649	0.398	0.81	2.08131786620476e-111
Gria3	1.32829001775687e-55	-2.00692	0.242	0.566	2.56359973427077e-51
Megf11	5.17854085349802e-61	-2.00919	0.255	0.58	9.99458384725117e-57
Abat	2.69120580151583e-99	-2.00966	0.304	0.74	5.19402719692555e-95
Ttyh1	6.81367989991501e-181	-2.0131	0.653	0.972	1.3150402206836e-176
Hdgfl3	4.11988621314041e-125	-2.01658	0.452	0.863	7.95138039136099e-121
Lonrf2	2.27895468353519e-89	-2.01833	0.275	0.686	4.39838253922292e-85
Magee1	1.97831648932961e-141	-2.0195	0.414	0.875	3.81815082440616e-137
Bmerb1	3.40576647688422e-127	-2.02611	0.39	0.835	6.57312930038655e-123
Omg	2.87280104640868e-68	-2.02739	0.211	0.587	5.54450601956875e-64
Lingo3	3.57601340648501e-42	-2.02964	0.089	0.37	6.90170587451608e-38
Chil1	1.39190801781296e-42	-2.03189	0.452	0.74	2.68638247437902e-38
Ndrg3	3.73429480628271e-162	-2.03534	0.641	0.969	7.20718897612564e-158
[truncated: 260 more rows]

## Sheet: Tumor vs Invasion clusters
	p_val	avg_log2FC	pct.1	pct.2	p_val_adj
Tnfrsf11b	1.78554969991591e-150	2.16717079142522	0.998	0.658	3.44611092083771e-146
Tfcp2l1	1.68968096473154e-149	2.11045414412061	1	0.725	3.26108426193187e-145
Ltf	8.18241110301413e-93	2.09793300028921	0.989	0.664	1.57920534288173e-88
Slc5a8	3.2270510412612e-142	2.0924989375882	0.991	0.459	6.22820850963412e-138
Kcne3	7.10347586289447e-134	2.05478224753086	0.996	0.553	1.37097084153863e-129
Prr15l	2.79096883610817e-143	2.0282215133782	0.993	0.543	5.38656985368877e-139
Fndc1	9.22773987993963e-88	1.99458481421106	0.907	0.485	1.78095379682835e-83
Megf6	1.09524725090552e-70	1.90203534387825	0.706	0.202	2.11382719424765e-66
Tlr3	1.02834811530665e-146	1.86405684003983	0.996	0.692	1.98471186254184e-142
Klhdc7a	3.58623975993641e-111	1.84823460158473	0.978	0.484	6.92144273667728e-107
Esyt3	5.55500012731826e-102	1.83562730974649	0.903	0.354	1.07211502457242e-97
Trabd2b	3.14759397943247e-75	1.78415966836656	0.775	0.268	6.07485638030467e-71
Chodl	1.30227831174295e-37	1.76997116094766	0.455	0.128	2.5133971416639e-33
Chmp4c	3.45625109515833e-123	1.76898564281317	0.978	0.502	6.67056461365558e-119
Vtcn1	3.642532362249e-112	1.76662857863931	0.974	0.477	7.03008745914057e-108
Tnip3	2.8347256992601e-53	1.74770844792556	0.563	0.145	5.471020599572e-49
Cdon	1.8784983978638e-116	1.74748643985891	0.98	0.516	3.62550190787714e-112
Cxcl1	2.52337419106064e-55	1.73925394511709	0.759	0.355	4.87011218874704e-51
Arhgef16	1.99003887470544e-78	1.7326544344358	0.795	0.262	3.84077502818151e-74
Efna5	1.39066800042861e-141	1.7132856110429	0.996	0.684	2.68398924082722e-137
Chrnb1	4.1560820323284e-110	1.71111380568947	0.963	0.492	8.02123832239382e-106
Tnnt2	1.16475298980547e-86	1.70878447367762	0.898	0.413	2.24797327032456e-82
Arhgef38	1.06853230107629e-55	1.6903278832935	0.623	0.191	2.06226734107724e-51
Pgf	6.22362527035204e-39	1.67971520143217	0.459	0.12	1.20115967717794e-34
Barx2	2.27376535469103e-135	1.67175920817102	1	0.732	4.38836713455368e-131
Dusp10	6.80137562348487e-104	1.67051828634108	0.969	0.63	1.31266549533258e-99
Pthlh	1.89969199308919e-45	1.66738614790702	0.607	0.232	3.66640554666214e-41
Sema3c	1.21193938857417e-115	1.66534507164523	0.985	0.551	2.33904301994815e-111
Kit	1.99861748334766e-121	1.65660725205272	0.998	0.73	3.85733174286099e-117
Prss8	4.69566548121951e-95	1.6509420875152	0.925	0.4	9.06263437875365e-91
Kctd14	5.68361626152345e-107	1.62265717645028	0.978	0.544	1.09693793847403e-102
Dsc2	7.18316426062328e-99	1.61901916742089	0.954	0.488	1.38635070230029e-94
Bche	1.28310539856986e-91	1.60665104806682	0.927	0.447	2.47639341923983e-87
Slc25a48	2.29368785107835e-43	1.60357334835279	0.51	0.137	4.42681755258121e-39
Osbpl3	1.48747286570215e-134	1.59914066336769	1	0.732	2.87082263080514e-130
Elf3	5.06100827983187e-111	1.59496412077655	0.987	0.586	9.76774598007552e-107
Eya2	2.26100715058538e-113	1.59084876697792	0.991	0.597	4.36374380062979e-109
Lif	3.88074463210845e-97	1.58326566153993	0.976	0.599	7.4898371399693e-93
Thsd4	1.90557487357841e-92	1.5824202887234	0.931	0.479	3.67775950600633e-88
Cytip	4.85768698861335e-122	1.57746764221222	0.998	0.732	9.37533588802377e-118
Sdcbp2	8.49082428633788e-78	1.57603135210702	0.856	0.347	1.63872908726321e-73
Tmprss2	1.1913549112331e-56	1.56585867944322	0.689	0.243	2.29931497867988e-52
Sectm1b	3.72945467678401e-73	1.55836684956537	0.848	0.344	7.19784752619313e-69
Cxadr	5.78731360067314e-130	1.5558346627251	1	0.738	1.11695152492992e-125
Inhbb	1.07628170530995e-120	1.55567438371192	1	0.702	2.0772236912482e-116
Gxylt2	2.61159543484328e-69	1.55370076262101	0.823	0.337	5.04037918924753e-65
Rasal1	4.53858086290232e-74	1.53232758914821	0.85	0.363	8.75946106540148e-70
Scn5a	2.21098951999438e-74	1.52603711870105	0.857	0.359	4.26720977358915e-70
Mansc1	2.72292779452954e-58	1.51954987925131	0.726	0.283	5.25525064344201e-54
Clmn	1.53955417735962e-115	1.51534812825672	0.996	0.714	2.97133956230407e-111
Arhgap40	3.78348074656275e-60	1.51376807244319	0.731	0.266	7.30211784086611e-56
St14	8.06105738870658e-112	1.51073979208513	0.995	0.645	1.55578407602037e-107
Klf5	7.74558519186124e-97	1.50312177199862	0.956	0.562	1.49489794202922e-92
Krt19	4.35144624009675e-84	1.50184911184395	0.98	0.65	8.39829124338672e-80
Tbx3	1.61165716785011e-92	1.50112520821161	0.962	0.508	3.11049833395072e-88
Plet1	2.28857665914123e-122	1.50008127031371	1	0.73	4.41695295214257e-118
Cwh43	4.981916075988e-67	1.49880121340584	0.808	0.354	9.61509802665684e-63
Elovl7	8.84357928127e-120	1.49528698519594	0.993	0.743	1.70681080128511e-115
Krt80	1.53607835868424e-69	1.49376338309001	0.846	0.401	2.96463123226058e-65
Dsg2	6.79728732143671e-95	1.49020528543002	0.965	0.548	1.31187645303729e-90
Noxo1	3.44617041264832e-75	1.47546610443864	0.872	0.391	6.65110889641125e-71
Adgrl2	6.17580603990366e-118	1.47315520991935	0.996	0.714	1.19193056570141e-113
Crb3	3.10725647878872e-52	1.46366687013064	0.664	0.22	5.99700500406224e-48
Frk	1.75878457903975e-66	1.46329065023771	0.808	0.336	3.39445423754672e-62
Tcea3	4.96908267374374e-45	1.45420443480773	0.614	0.217	9.59032956032543e-41
Nipal2	2.79053257216289e-104	1.44878105652464	0.989	0.65	5.38572786427437e-100
Bbox1	3.26378008272537e-36	1.44745138045025	0.516	0.178	6.29909555965996e-32
Foxq1	2.91770668275738e-97	1.44129660885602	0.985	0.623	5.63117389772174e-93
Ptges	3.79858384239049e-41	1.43296020516156	0.698	0.372	7.33126681581364e-37
Dmkn	2.09725995635358e-83	1.43133368727352	0.978	0.628	4.0477117157624e-79
Marveld3	2.84074792826941e-61	1.43073423684653	0.777	0.316	5.48264350155996e-57
Rab11fip1	8.46008464958365e-87	1.43040040211863	0.949	0.535	1.63279633736964e-82
Gprc5a	4.45896190886427e-62	1.42273030286961	0.803	0.38	8.60579648410804e-58
Lurap1l	6.77387037701505e-118	1.41758600158686	1	0.738	1.3073569827639e-113
Ppl	2.43821865452804e-92	1.41246448933722	0.978	0.536	4.70576200323911e-88
Ahr	2.67060946172156e-96	1.41237118683618	0.971	0.637	5.15427626112262e-92
Lrba	3.43929331348589e-102	1.40839813610848	0.982	0.697	6.63783609502777e-98
St6galnac2.1	3.17817397480684e-61	1.40770122743604	0.793	0.331	6.13387577137719e-57
Cited4	1.22084663730872e-95	1.40689930231652	0.993	0.613	2.35623401000583e-91
Dhcr7	2.48023493241017e-95	1.40452924241697	0.976	0.632	4.78685341955164e-91
Gm14137	3.02722583728348e-41	1.40138369873073	0.574	0.196	5.84254586595711e-37
Pkp2	7.64125604137869e-90	1.39974533584074	0.967	0.539	1.47476241598609e-85
Eps8l2	1.20789963841309e-82	1.39562770106488	0.947	0.521	2.33124630213727e-78
Angptl2	7.91930684024027e-77	1.39489394304625	0.914	0.523	1.52842622016637e-72
Kif26a	1.12701466243141e-41	1.39476391513213	0.607	0.235	2.17513829849263e-37
Cda	8.64597813717922e-82	1.39093522997611	0.952	0.533	1.66867378047559e-77
Dact2	3.63126242958414e-95	1.39031639959688	0.974	0.576	7.00833648909739e-91
Nectin4	5.71170193364967e-94	1.38941948605024	0.98	0.609	1.10235847319439e-89
Slc29a1	1.58190161394387e-111	1.3861336369921	0.996	0.737	3.05307011491167e-107
Sh3rf1	3.27708811215277e-86	1.38497851717521	0.954	0.554	6.32478005645485e-82
Tjp3	3.28648100053084e-52	1.38260910513261	0.724	0.304	6.34290833102452e-48
Plekhh1	3.74622996558684e-69	1.37914008845099	0.867	0.413	7.23022383358259e-65
Grhl2	1.39218987353762e-93	1.37892155074383	0.978	0.576	2.6869264559276e-89
Foxa1	2.28225266310303e-31	1.37434321372722	0.483	0.171	4.40474763978885e-27
Casz1	9.72087907045971e-56	1.37059219186949	0.755	0.316	1.87612966059872e-51
Epb41l4a	3.7650086234151e-92	1.36950221844252	0.969	0.579	7.26646664319115e-88
Dhcr24	4.76027512957884e-47	1.36447270710948	0.711	0.322	9.18733100008717e-43
Adamts5	9.05270634927476e-99	1.36230917901766	0.993	0.684	1.74717232541003e-94
Atg9b	3.99951353708012e-43	1.35899855523363	0.662	0.28	7.71906112656464e-39
Ghr	1.02593267866355e-89	1.35802805344572	0.974	0.61	1.98005006982066e-85
Ceacam1	6.99657566331239e-90	1.35648924864969	0.98	0.632	1.35033910301929e-85
Myo5b	2.45960000939163e-61	1.35602664215726	0.815	0.362	4.74702801812585e-57
Erbb3	3.81420426946436e-89	1.35393194333471	0.965	0.562	7.36141424006621e-85
Osr2	4.81708970616856e-28	1.35106557544529	0.552	0.255	9.29698313290533e-24
Nbeal2	2.87884912232903e-97	1.35094760822234	0.982	0.697	5.55617880609503e-93
Areg	1.11159402018892e-28	1.34807589272079	0.633	0.34	2.14537645896461e-24
Krtcap3	2.73936250591995e-96	1.34733105058754	0.985	0.646	5.28696963642551e-92
Myh14	1.93864957686296e-90	1.34062554672619	0.973	0.64	3.74159368334551e-86
Narf	5.50612718559105e-102	1.33947077826412	0.991	0.727	1.06268254681907e-97
Pde6g	6.66763011912331e-88	1.33396708341788	0.969	0.554	1.2868526129908e-83
Pard6b	1.8230839964282e-57	1.33008614161054	0.793	0.362	3.51855211310642e-53
Fam160a1	4.91814139085212e-69	1.32843258667924	0.901	0.467	9.4920128843446e-65
Epb41l5	5.97671384164401e-79	1.3257912046566	0.931	0.526	1.15350577143729e-74
Dlx5	9.56008644810197e-49	1.32333720031995	0.707	0.286	1.84509668448368e-44
Prickle1	6.37347582582248e-91	1.32221819278513	0.987	0.63	1.23008083438374e-86
Ildr1	4.82265767744332e-60	1.32016246638007	0.824	0.37	9.30772931746561e-56
Gdf5	1.1241237290945e-29	1.31886064733191	0.43	0.135	2.16955879715239e-25
Cblc	1.80703390437013e-49	1.31849336553452	0.726	0.324	3.48757543543436e-45
Clec2f	6.81711427558742e-63	1.31813706338225	0.848	0.424	1.31570305518837e-58
Lgr6	1.20643733272408e-29	1.31767142125259	0.519	0.222	2.32842405215747e-25
Dusp4	1.81754558464955e-60	1.31711597410321	0.921	0.579	3.50786297837363e-56
Proser2	2.27870432998864e-56	1.3166111788064	0.792	0.355	4.39789935687808e-52
Igf2bp2	1.82347225745606e-72	1.31548454304037	0.952	0.605	3.5193014568902e-68
Atp10b	2.89405451838311e-32	1.31426166456163	0.468	0.151	5.58552522047941e-28
Wnt10b	2.84983056830171e-38	1.31342496361396	0.583	0.222	5.5001729968223e-34
Marveld2	1.12946591987882e-58	1.30992175184661	0.808	0.359	2.17986922536612e-54
Vsig10	3.39130476726235e-86	1.30943383039922	0.967	0.602	6.54521820081634e-82
Faah	4.64323591604018e-91	1.30314127372889	0.978	0.641	8.96144531795754e-87
Cyb561	6.52623922688815e-98	1.30263647822769	0.989	0.696	1.25956417078941e-93
Adgra3	1.25467671051899e-75	1.29304	0.94	0.581	2.42152605130165e-71
Tnk1	4.17807089660134e-56	1.28844361554332	0.803	0.365	8.06367683044058e-52
Clcn2	2.78818133420352e-44	1.28656081537474	0.702	0.322	5.3811899750128e-40
Unc13d	6.99755458356903e-60	1.28654406766789	0.867	0.47	1.35052803462882e-55
Trim16	3.97591680570992e-88	1.28540896644091	0.982	0.609	7.67351943502015e-84
Ttll10	5.90406907030691e-25	1.28210307941128	0.433	0.169	1.13948533056923e-20
Itpr3	7.13048969066885e-85	1.28199548224822	0.973	0.617	1.37618451029909e-80
Sbsn	9.69173526708591e-30	1.28061643863887	0.505	0.196	1.87050490654758e-25
Nos2	1.2797013280275e-28	1.27782456643117	0.631	0.345	2.46982356309308e-24
St6galnac2	9.59396012277888e-69	1.27005518084894	0.909	0.457	1.85163430369632e-64
Pamr1	1.0653579087922e-35	1.26860423280177	0.654	0.316	2.05614076396894e-31
Fxyd3	3.9409096441739e-97	1.26295236201929	1	0.738	7.60595561325563e-93
Mybl1	7.46695836818721e-65	1.26275290044602	0.907	0.544	1.44112296506013e-60
Tent5b	2.20248209699512e-37	1.26207808361374	0.603	0.245	4.25079044720058e-33
Aqp5	1.09973631032141e-80	1.26077520627928	0.984	0.64	2.12249107892032e-76
Ankrd1	1.6086427737377e-63	1.25993193418761	0.927	0.551	3.10468055331376e-59
Fnbp1l	2.04042996390911e-84	1.25890066804386	0.974	0.645	3.93802983034459e-80
Mapk13	4.7584592224472e-85	1.25782244917342	0.984	0.641	9.18382629932309e-81
Cep295nl	1.93177132610242e-53	1.25491188255747	0.806	0.385	3.72831865937768e-49
Msln	3.32090355158194e-31	1.25378530467635	0.662	0.349	6.40934385455314e-27
Ltbp2	4.1328457828231e-28	1.25288613478226	0.503	0.202	7.97639236084858e-24
Tcim	2.85615639762641e-85	1.25079199789395	0.982	0.676	5.51238184741897e-81
Trp53bp2	7.21153464593908e-92	1.25063160330768	0.991	0.704	1.39182618666624e-87
E2f2	1.77637938231066e-53	1.24960976732855	0.806	0.395	3.42841220785958e-49
Bspry	9.08711078156944e-69	1.2485312333143	0.927	0.53	1.7538123808429e-64
Aldh3a2	9.80070694124857e-85	1.24785671937686	0.973	0.699	1.89153643966097e-80
Trim24	8.59299014270352e-73	1.2460045116872	0.934	0.564	1.65844709754178e-68
Scx	3.11353990437345e-40	1.24527116855726	0.638	0.258	6.00913201544076e-36
Tmem184a	2.66994664969803e-51	1.24183303508472	0.801	0.377	5.15299703391719e-47
Tgfb3	3.15001094283888e-82	1.2418110806319	0.989	0.637	6.07952111967904e-78
Ocln	2.68290551353846e-54	1.23829843621666	0.823	0.391	5.17800764112922e-50
Car9	4.81372197061746e-44	1.23659815461896	0.87	0.586	9.2904834032917e-40
Bicdl2	6.82906191968914e-28	1.23554331282445	0.424	0.138	1.3180089505e-23
Wnt11	3.11610230730424e-61	1.23252007571775	0.901	0.515	6.01407745309719e-57
Edn1	2.65249469427828e-54	1.23251785921929	0.861	0.475	5.11931475995708e-50
Ptpn3	5.10181050835536e-74	1.23136114899462	0.956	0.558	9.84649428112585e-70
Arhgef5	4.55761923840392e-61	1.23125884242804	0.87	0.451	8.79620513011957e-57
Plekhs1	4.28084178677145e-31	1.22992362775797	0.563	0.25	8.2620246484689e-27
Lmx1b	5.29927588902276e-36	1.22819005520423	0.583	0.224	1.02276024658139e-31
Dusp16	1.02624999919886e-94	1.22807630224392	0.987	0.735	1.98066249845379e-90
Esrp2	6.75450556376716e-38	1.22716189313929	0.616	0.25	1.30361957380706e-33
Piezo2	9.83389100904425e-62	1.22325914146951	0.91	0.567	1.89794096474554e-57
D930048N14Rik	4.65346995482991e-28	1.22007879126189	0.49	0.197	8.98119701282172e-24
Epha1	9.71968955351376e-52	1.21856079359394	0.815	0.419	1.87590008382816e-47
Prom1	3.74371329169035e-27	1.21251693447696	0.706	0.439	7.22536665296238e-23
Irx2	9.55856597020996e-76	1.20991578558856	0.971	0.592	1.84480323225052e-71
Sema3f	4.22065049430791e-75	1.20888355680957	0.969	0.655	8.14585545401426e-71
Foxc1	9.11070610460766e-87	1.20631070025916	0.993	0.684	1.75836627818928e-82
Gm20219	2.25351663218361e-52	1.20558674544537	0.826	0.423	4.34928710011436e-48
Apobr	4.93934959965403e-57	1.20234301386435	0.852	0.52	9.53294472733228e-53
Smim22	1.13548688474897e-25	1.20178612791417	0.424	0.151	2.19148968756551e-21
Bnipl	3.19796093450121e-34	1.19857623588064	0.583	0.238	6.17206460358734e-30
Kcnk5	4.55313500416104e-24	1.19568045354035	0.45	0.186	8.7875505580308e-20
Large2	2.13612825115e-55	1.19333201304271	0.859	0.469	4.1227275247195e-51
Mlph	1.67889364392432e-56	1.19321357230233	0.835	0.372	3.24026473277394e-52
Arhgap28	3.72303410899297e-39	1.18868629754029	0.669	0.294	7.18545583035643e-35
Klc3	6.41524318073412e-61	1.18737634372267	0.905	0.487	1.23814193388168e-56
Sgms2	3.51822325444849e-56	1.18690067296308	0.883	0.495	6.79017088108559e-52
Asap3	2.75047220965564e-81	1.18416562477968	0.985	0.715	5.30841136463538e-77
Fam107b	1.46522432864072e-77	1.18357446207134	0.976	0.712	2.8278829542766e-73
Emp2	9.34763187773469e-80	1.1835740360124	0.984	0.691	1.80409295240279e-75
Agmo	2.96164357141127e-47	1.1831887949634	0.77	0.382	5.71597209282374e-43
Cgn	3.05418504930523e-42	1.18142284972574	0.72	0.326	5.89457714515909e-38
Kdf1	4.62843259948477e-72	1.18046881181321	0.971	0.59	8.93287491700561e-68
Ephx2	1.56241548724385e-25	1.17954732866575	0.464	0.186	3.01546189038064e-21
Ltbp1	3.93737083061346e-77	1.1788797172001	0.982	0.648	7.59912570308398e-73
Dcun1d4	4.99746279842923e-68	1.17141536797323	0.929	0.645	9.64510320096842e-64
Evpl	3.00915711458535e-70	1.17014	0.956	0.581	5.80767323114973e-66
Sphk1	2.83933531605003e-81	1.16959	0.982	0.699	5.47991715997656e-77
Vps37b	1.37214451806623e-71	1.16890590882682	0.956	0.673	2.64823891986782e-67
Foxo6	2.48046887886848e-38	1.16491421510686	0.675	0.299	4.78730493621617e-34
Postn	2.7443275132051e-64	1.16297293331426	0.956	0.586	5.29655210048584e-60
Sipa1l1	1.55215583649616e-81	1.1602343641765	0.987	0.691	2.99566076443759e-77
Rerg	3.37402799410607e-30	1.15565351567255	0.587	0.276	6.51187402862471e-26
Pafah2	1.80251649899469e-60	1.1539223817777	0.912	0.518	3.47885684305975e-56
Lrrc26	2.49812514961548e-24	1.15299046037942	0.41	0.145	4.82138153875787e-20
Gm8439	4.55474568729051e-23	1.15294787674996	0.422	0.163	8.79065917647068e-19
Krt23	1.73038644918371e-23	1.15286942993155	0.435	0.164	3.33964584692456e-19
Ripk4	1.56962192196409e-41	1.15274986190377	0.717	0.331	3.02937030939069e-37
Cbx6	9.09455497509919e-82	1.15261201496608	0.991	0.715	1.75524911019414e-77
Maff	1.02721555069969e-43	1.1513906709571	0.839	0.559	1.9825260128504e-39
Llgl2	1.54772370770769e-46	1.14867328638659	0.777	0.367	2.98710675587584e-42
Capsl	6.99259821929777e-37	1.14597431605453	0.678	0.322	1.34957145632447e-32
Rph3al	5.75789860870735e-53	1.14368830773284	0.854	0.469	1.11127443148052e-48
Celsr1	4.46183190434091e-43	1.13963835567013	0.759	0.377	8.61133557537796e-39
Tex15	2.54284343986848e-26	1.1388621978164	0.497	0.207	4.90768783894616e-22
Ajuba	1.05541929411253e-37	1.13767607936166	0.707	0.359	2.03695923763718e-33
Hid1	4.49811633188446e-69	1.13699228087116	0.951	0.668	8.68136452053701e-65
Creb5	1.15100653553757e-71	1.13499437603798	0.954	0.627	2.22144261358751e-67
Apol9b	6.34072914288765e-33	1.13185008021031	0.684	0.363	1.22376072457732e-28
Fbln7	1.59004804369794e-26	1.13145158679965	0.583	0.291	3.06879272433703e-22
Pik3c2a	2.5081469392217e-51	1.13055728216763	0.846	0.464	4.84072359269788e-47
Pdzrn3	4.58982173329501e-36	1.13030538620812	0.68	0.334	8.85835594525938e-32
Hpn	3.11905579632334e-26	1.12802024759678	0.499	0.211	6.01977768690405e-22
Pof1b	1.48691482923967e-37	1.12776151166519	0.665	0.298	2.86974562043257e-33
Adamts15	2.26142247063241e-61	1.12475871371854	0.958	0.566	4.36454536832055e-57
Rab25	1.18787457721686e-59	1.12110458247193	0.914	0.505	2.29259793402854e-55
Traf4	5.21351026526823e-82	1.11895665978676	0.991	0.732	1.00620748119677e-77
AI661453	3.54760760400049e-59	1.11882508215452	0.898	0.531	6.84688267572094e-55
Ephb4	3.43833749606866e-66	1.11349041739003	0.956	0.602	6.63599136741251e-62
Ap1m2	4.56360185965049e-38	1.11224	0.693	0.322	8.80775158912545e-34
Hip1r	1.30328942027688e-75	1.11126029586356	0.971	0.66	2.51534858113438e-71
Met	7.55345714745272e-69	1.10872457566704	0.963	0.625	1.45781722945837e-64
Apol7a	1.09126001176519e-24	1.10518867194142	0.473	0.196	2.10613182270681e-20
Sowahb	1.3760121776472e-26	1.09521852504507	0.528	0.234	2.6557035028591e-22
Cdh13	4.17644744518882e-44	1.09425243845655	0.83	0.493	8.06054356921441e-40
Smurf1	2.97001034756885e-66	1.09414952048383	0.963	0.645	5.73211997080787e-62
Vill	4.56391595826831e-37	1.09187032116525	0.7	0.365	8.80835779945785e-33
Tmc4	3.66919478382663e-30	1.09133110537885	0.634	0.321	7.08154593278539e-26
Lpar2	1.08889927825564e-29	1.08539	0.589	0.276	2.10157560703339e-25
Rassf7	2.39972539995602e-45	1.08491486757924	0.812	0.41	4.63147002191512e-41
Vdr	3.30313240754884e-34	1.08230344727725	0.72	0.387	6.37504554656927e-30
Phldb2	2.54850176822422e-47	1.08226286175362	0.845	0.488	4.91860841267275e-43
Cdkn2b	1.31177382958922e-77	1.08125011071798	0.995	0.745	2.5317234911072e-73
Gm37240	6.88592415937131e-41	1.0799850853039	0.784	0.405	1.32898336275866e-36
Perp	1.58415908882302e-23	1.07649109643924	0.457	0.188	3.05742704142843e-19
Wtip	4.2075955897307e-58	1.07418978046327	0.92	0.581	8.12065948818026e-54
Fam83g	1.87569072250901e-32	1.0740472199473	0.642	0.296	3.62008309444238e-28
Efna4	6.66602708188932e-47	1.07359217931876	0.823	0.441	1.28654322680464e-42
Deptor	1.62883501382126e-24	1.07181055929453	0.516	0.232	3.14365157667503e-20
Grb7	2.7701508928974e-32	1.06966	0.616	0.271	5.34639122329197e-28
Hspa1b	7.08213043824397e-67	1.06763627369656	0.985	0.711	1.36685117458109e-62
Hexdc	1.09466254040192e-30	1.06303438763878	0.625	0.298	2.11269870297571e-26
Fam167a	9.08275583467013e-61	1.05704343264628	0.969	0.678	1.75297187609134e-56
Chdh	8.55089376811827e-37	1.05613004790922	0.729	0.373	1.65032249724683e-32
Dtnb	2.33010365538034e-51	1.05583265661304	0.903	0.604	4.49710005488406e-47
Osgin1	5.16281595933028e-20	1.05562757745629	0.581	0.327	9.96423480150745e-16
Macc1	1.23661860693249e-50	1.05178096190718	0.879	0.498	2.3866739113797e-46
Itprid1	1.6104701844759e-31	1.05158226951848	0.66	0.324	3.10820745603849e-27
Adgrg6	1.87111902740345e-45	1.04855106445628	0.843	0.482	3.61125972288866e-41
Pheta1	2.50047996028588e-33	1.04760219662148	0.707	0.382	4.82592632335175e-29
Fst	1.98848889169954e-51	1.04660744346222	0.899	0.52	3.83778356098011e-47
2010300C02Rik	8.69477328415787e-31	1.04474475641057	0.649	0.326	1.67809124384247e-26
Aebp1	3.93528413412821e-57	1.04219264846856	0.94	0.658	7.59509837886744e-53
Syne2	1.35931828981903e-46	1.04115456233159	0.85	0.523	2.62348429935073e-42
Nup210	4.44815781005049e-48	1.03839776931964	0.863	0.488	8.58494457339744e-44
Urah	3.34127239940814e-47	1.03464821257932	0.85	0.488	6.4486557308577e-43
Echdc2	3.81491181004618e-44	1.03321838740262	0.861	0.543	7.36277979338912e-40
Trib2	5.50147138368742e-52	1.03236286609998	0.929	0.592	1.06178397705167e-47
Svil	3.66557648292147e-55	1.03202412963184	0.916	0.589	7.07456261203844e-51
N4bp2	3.73268422694391e-30	1.03131235349348	0.658	0.339	7.20408055800174e-26
Ttc39a	1.028379295124e-30	1.03095995038205	0.616	0.28	1.98477203958931e-26
Armc10	1.02544954709916e-58	1.02877802770056	0.938	0.613	1.97911762590138e-54
Rgs11	2.27647137668081e-23	1.02190960975827	0.525	0.252	4.39358975699397e-19
Igsf9	1.25220489059693e-29	1.02101824330563	0.653	0.332	2.41675543885208e-25
Camsap3	7.48366027782037e-33	1.01803743632311	0.717	0.405	1.44434643361933e-28
Tuft1	1.28950931804733e-32	1.01473186064264	0.676	0.337	2.48875298383135e-28
Dusp18	3.22338080361873e-49	1.0141206313589	0.903	0.582	6.22112495098415e-45
Rara	1.25374462248725e-47	1.01301265197896	0.912	0.617	2.41972712140039e-43
Gpc4	1.21670833914082e-28	1.00999993411408	0.62	0.312	2.34824709454179e-24
Kctd11	1.44129979812988e-20	1.00976611493998	0.596	0.345	2.78170861039067e-16
Dock11	1.37518038300429e-44	1.00832332615745	0.848	0.497	2.65409813919828e-40
Gpc6	1.00227100943544e-50	1.00796984571731	0.936	0.671	1.93438304821039e-46
Serpinb5	5.13055967123522e-49	1.00793270463822	0.916	0.551	9.90198016548398e-45
Sqle	4.96338285019224e-29	1.00656617227478	0.689	0.403	9.57932890087103e-25
Eppk1	1.34743975984574e-55	1.00540392036201	0.941	0.579	2.60055873650227e-51
Mob1b	4.64450785511355e-53	1.00468035301055	0.909	0.612	8.96390016036916e-49
Pvr	4.30921270665417e-39	1.00463086573682	0.79	0.461	8.31678052384254e-35
2310030G06Rik	9.52643732830711e-22	1.0024483738953	0.457	0.197	1.83860240436327e-17
Ppp1r13l	3.11287724362705e-58	1.00220463255486	0.963	0.656	6.00785308020022e-54
Tmem200b	3.2729125082086e-33	1.00114783936555	0.7	0.355	6.31672114084261e-29
Cnksr1	1.31659517005277e-22	0.999246240818335	0.483	0.215	2.54102867820186e-18
Zfp503	6.22962386114574e-31	0.997565463508301	0.647	0.312	1.20231740520113e-26
Foxp4	9.73072249774154e-58	0.996618280602138	0.949	0.627	1.87802944206412e-53
Gjb4	1.95925133044212e-37	0.994117266706702	0.823	0.488	3.78135506775329e-33
Arrdc1	1.2644313680222e-59	0.991914972865997	0.96	0.643	2.44035254028284e-55
Sgsm2	6.53606316493019e-47	0.991114870400029	0.881	0.558	1.26146019083153e-42
Cdcp1	2.14631756414861e-48	0.991080377763495	0.905	0.554	4.14239289880682e-44
Sema4f	1.50578036414843e-30	0.990285730668642	0.733	0.429	2.90615610280647e-26
Lratd2	1.81248474627586e-36	0.990207353036586	0.779	0.446	3.49809556031241e-32
Frrs1	1.19899406475527e-53	0.989014078173529	0.921	0.62	2.31405854497767e-49
Mtfr1	4.6964379917895e-55	0.98762873928801	0.952	0.638	9.06412532415374e-51
Mllt3	1.27103555081221e-44	0.983271417258353	0.837	0.502	2.45309861306757e-40
Gata3	6.18964411877281e-39	0.981914453463833	0.808	0.428	1.19460131492315e-34
Wnt5b	5.3028012876556e-47	0.977439811865746	0.885	0.523	1.02344064851753e-42
Rnd3	6.06950675581629e-45	0.977100925737919	0.859	0.526	1.17141480387254e-40
Ypel2	9.33753436570234e-40	0.976478481469399	0.832	0.507	1.80214413258055e-35
Ephb6	2.12219728997493e-41	0.976223071688009	0.843	0.497	4.09584076965161e-37
Rab15	4.78871512751796e-61	0.973549714418571	0.974	0.722	9.24222019610966e-57
Usp6nl	4.91201879625745e-33	0.971735687841814	0.777	0.488	9.48019627677688e-29
Hook2	1.72728814941177e-58	0.970507285574201	0.973	0.692	3.33366612836473e-54
Fam129a	6.13659317348099e-35	0.969675199607199	0.766	0.446	1.18436248248183e-30
Spry4	5.03921049396818e-26	0.968227769944464	0.654	0.37	9.72567625335858e-22
Trpm4	2.72481999634969e-33	0.968133721837843	0.709	0.375	5.2589025929549e-29
2200002D01Rik	1.9591206138467e-32	0.967096834082195	0.704	0.377	3.78110278472412e-28
Ano1	3.48062195238376e-47	0.964098409494821	0.91	0.569	6.71760036810065e-43
Acss1	1.47230314659151e-30	0.963663220017255	0.675	0.345	2.84154507292161e-26
Asl	5.13472836076841e-45	0.962901219077507	0.868	0.556	9.91002573628304e-41
Xpc	1.87157221165117e-40	0.961602566302612	0.839	0.526	3.61213436848676e-36
Fam83h	6.82785455930191e-46	0.960993792704293	0.89	0.515	1.31777592994527e-41
Cdkl2	1.76702408241883e-26	0.960032724195041	0.609	0.298	3.41035647906834e-22
Zfp7	2.66677429340322e-29	0.956927554079731	0.675	0.367	5.14687438626822e-25
Ptpn21	1.44740546006042e-35	0.953967581390656	0.762	0.414	2.79349253791661e-31
Vegfc	4.40437882782619e-26	0.953434513882515	0.62	0.314	8.50045113770455e-22
Traf3ip2	5.74603694386718e-22	0.952933511125067	0.514	0.242	1.10898513016637e-17
Tmem102	1.46300308109032e-21	0.951721993062178	0.49	0.22	2.82359594650431e-17
Cdca7l	5.53073943630738e-31	0.951499603769067	0.713	0.395	1.06743271120732e-26
Ero1l	7.08392512606948e-36	0.950670266766743	0.892	0.628	1.36719754933141e-31
Tmem79	3.71716211056291e-32	0.947872544041596	0.733	0.403	7.17412287338642e-28
Ctns	2.70445700739386e-32	0.94743884188036	0.737	0.411	5.21960202427015e-28
Arntl2	6.67678726038933e-28	0.946026052082414	0.645	0.331	1.28861994125514e-23
Capn5	6.93274860115009e-23	0.945882940149301	0.64	0.385	1.33802048002197e-18
Pak4	2.35405389801768e-47	0.945723344108686	0.932	0.604	4.54332402317413e-43
Gmds	2.99360858167123e-45	0.945079697722753	0.914	0.6	5.77766456262548e-41
0610040J01Rik	3.79200254505779e-28	0.944350859604848	0.658	0.35	7.31856491196154e-24
Kdm5b	7.05180082295417e-46	0.944114333423374	0.896	0.587	1.36099755883016e-41
Oxld1	1.9418949114728e-30	0.943316914774296	0.695	0.377	3.7478571791425e-26
Trpv6	1.80061602223261e-21	0.940303874679444	0.548	0.288	3.47518892290893e-17
Tlcd1	4.07996874693877e-30	0.936417727437216	0.726	0.416	7.87433968159183e-26
Prkci	6.54115901556273e-53	0.935300975394698	0.945	0.656	1.26244369000361e-48
Crybg1	2.20355573748037e-34	0.934877278595538	0.799	0.474	4.25286257333712e-30
Pcgf2	2.70875220264937e-55	0.931414153177436	0.963	0.681	5.22789175111327e-51
Agbl5	9.45303478056809e-34	0.930709507492121	0.79	0.485	1.82443571264964e-29
Tmprss11e	8.06308326748367e-33	0.92889982337481	0.821	0.51	1.55617507062435e-28
Rab34	2.82748437897812e-47	0.925429167778655	0.916	0.6	5.45704485142777e-43
Smpdl3b	1.55773756127406e-23	0.923642673242403	0.598	0.316	3.00643349325894e-19
Fbxl20	2.14022279978958e-49	0.921164318408223	0.921	0.65	4.13063000359388e-45
Zbtb42	1.10450009090107e-28	0.916994729457897	0.698	0.385	2.13168517543907e-24
Sun1	1.58511502087865e-55	0.915684085400297	0.976	0.707	3.0592719902958e-51
Trim29	4.53363497074092e-21	0.912911066815998	0.581	0.314	8.74991549352997e-17
Irf6	8.89481705330033e-49	0.912546973646618	0.918	0.533	1.71669969128696e-44
Erich1	3.16882668289253e-20	0.911905383806811	0.527	0.27	6.11583549798259e-16
Prkag2	6.50601227362545e-33	0.911308908402073	0.784	0.479	1.25566036880971e-28
Zfp462	1.39321636548902e-37	0.910572236974342	0.834	0.528	2.6889075853938e-33
Cblb	1.16312153878897e-44	0.91011739079217	0.912	0.635	2.24482456986271e-40
Sertad4	4.399966893928e-46	0.909813644008132	0.934	0.597	8.49193610528104e-42
Snta1	1.76396553997205e-31	0.909198811917757	0.759	0.441	3.40445349214605e-27
Copz2	2.61018741106332e-36	0.908702754083326	0.821	0.544	5.03766170335221e-32
Pdgfc	5.92458015124338e-35	0.905601805256329	0.819	0.479	1.14344396918997e-30
Tmc6	6.35468150003367e-41	0.900802169312627	0.878	0.512	1.2264535295065e-36
Npnt	3.51590494430789e-52	0.900274733051716	0.974	0.719	6.78569654251422e-48
Mal2	4.35923557921485e-26	0.898623193400741	0.662	0.365	8.41332466788466e-22
Mex3d	1.30019787621531e-44	0.898032423935677	0.921	0.645	2.50938190109554e-40
Nck2	1.79538476025811e-40	0.895651116880622	0.885	0.564	3.46509258729816e-36
Rarg	2.46790510115467e-45	0.893139306598228	0.936	0.628	4.76305684522851e-41
Ankrd42	6.4495236928532e-24	0.884228976623931	0.622	0.342	1.24475807272067e-19
Epha7	1.17325000408309e-23	0.880728114729766	0.682	0.41	2.26437250788037e-19
Zswim7	2.12209440746314e-25	0.879340376716906	0.684	0.396	4.09564220640386e-21
Gstt3	8.69968528920132e-23	0.878651100874386	0.622	0.347	1.67903926081585e-18
Clip4	3.56695436253474e-51	0.877812782101918	0.969	0.707	6.88422191969204e-47
Klf4	3.28681185623525e-25	0.8778111082759	0.729	0.475	6.34354688253404e-21
Phactr4	5.88567278790338e-46	0.877510469216556	0.934	0.64	1.13593484806535e-41
Mast2	1.35040990859504e-45	0.876211537674861	0.94	0.678	2.60629112358843e-41
Tead2	5.39773424526674e-31	0.874185263521339	0.773	0.441	1.04176270933648e-26
Dcaf4	7.36890831927378e-39	0.872278854307004	0.87	0.528	1.42219930561984e-34
Bid	1.64088069636679e-33	0.87118773826964	0.824	0.528	3.16689974398791e-29
Fbxo32	1.43083582183288e-35	0.870905797987458	0.856	0.549	2.76151313613747e-31
Ints4	2.97578013847962e-43	0.869694725695098	0.914	0.64	5.74325566726568e-39
Mex3a	4.57790283159642e-28	0.868048393975339	0.731	0.426	8.83535246498108e-24
Epn3	1.33467976115073e-22	0.867207795963285	0.605	0.326	2.57593193902091e-18
Tns4	4.47368021251082e-39	0.865680278222032	0.903	0.567	8.63420281014588e-35
Fam57a	4.97779971586657e-32	0.864514484559622	0.803	0.488	9.60715345162249e-28
Mtmr12	6.90191880122746e-35	0.863603185198454	0.845	0.566	1.3320703286369e-30
Cbx2	1.33464490288373e-22	0.863111370501945	0.572	0.283	2.57586466256561e-18
Ccdc43	5.87863054189923e-35	0.86174338134677	0.852	0.538	1.13457569458655e-30
Plcd3	6.68226178159808e-33	0.859909680678654	0.788	0.469	1.28967652384843e-28
Dhx32	1.83669268229287e-36	0.857174354016965	0.861	0.567	3.54481687682524e-32
Zfp53	4.86011126159658e-20	0.855409786423353	0.554	0.298	9.3800147348814e-16
Zfp292	4.60712384915449e-37	0.853008226976217	0.87	0.584	8.89174902886816e-33
Trip6	6.07544330870901e-38	0.850779119557079	0.887	0.594	1.17256055858084e-33
Rhbdf2	5.55494507889097e-42	0.849717616992946	0.932	0.679	1.07210440022596e-37
Cobl	7.14560767065635e-19	0.849582273675353	0.512	0.257	1.37910228043668e-14
Galnt3	4.41944323258798e-32	0.849120424373241	0.814	0.505	8.52952543889481e-28
Nhlrc2	8.50815918983125e-41	0.846007488782939	0.91	0.656	1.64207472363743e-36
Slc35f5	1.80806412257909e-27	0.845913598544661	0.755	0.464	3.48956375657764e-23
Arhgef19	8.57489398521321e-45	0.844201806069077	0.956	0.655	1.65495453914615e-40
Micall2	1.93060421072334e-33	0.843289285994418	0.848	0.548	3.72606612669605e-29
Cracr2b	1.12792133230927e-33	0.842698419349049	0.834	0.508	2.17688817135689e-29
Nectin2	1.66413193652264e-36	0.839442783018706	0.859	0.569	3.2117746374887e-32
Atp8b1	9.72304444451425e-21	0.838606508476796	0.609	0.349	1.87654757779125e-16
G3bp1	3.48381630054923e-39	0.83850453085572	0.899	0.637	6.72376546006002e-35
Myo1d	2.08081612662945e-39	0.83777168471838	0.89	0.576	4.01597512439484e-35
Sestd1	2.85161350579419e-28	0.837144504499282	0.759	0.462	5.50361406618278e-24
Etl4	5.27562913227775e-28	0.836908585432341	0.72	0.388	1.01819642252961e-23
Rlf	1.70323141497446e-26	0.835220088817316	0.744	0.467	3.28723663090071e-22
Zdhhc5	3.418385981902e-34	0.833102333244069	0.852	0.592	6.59748494507085e-30
Farp1	8.37783179947409e-47	0.830210216036425	0.962	0.712	1.6169215372985e-42
Coro6	6.94331483638187e-27	0.829652597066816	0.775	0.51	1.3400597634217e-22
Slc35g1	3.67418521587417e-19	0.829394560941222	0.534	0.273	7.09117746663714e-15
Zc2hc1a	4.02897037083434e-38	0.827460619780457	0.903	0.627	7.77591281571028e-34
Rarb	9.59933116959416e-23	0.826648364312184	0.656	0.382	1.85267091573167e-18
Pwwp2b	2.56214954200614e-39	0.826510882145436	0.909	0.637	4.94494861607185e-35
Myo19	8.88124778126661e-21	0.824754240357697	0.627	0.362	1.71408082178446e-16
Robo1	3.4515680016579e-26	0.823706487265341	0.731	0.444	6.66152624319974e-22
Kalrn	3.2914214202385e-26	0.823393064777832	0.715	0.421	6.3524433410603e-22
Lrch1	2.11104313767207e-33	0.82325376054098	0.839	0.52	4.0743132557071e-29
Akap13	1.62499933333092e-46	0.822402712177105	0.951	0.683	3.13624871332867e-42
Abcc1	2.90192770383125e-35	0.820933128647472	0.899	0.645	5.60072046839431e-31
Erbb2	1.01240193923726e-24	0.819998034674539	0.682	0.385	1.95393574272791e-20
Arhgef28	7.17260749661479e-31	0.819986594816835	0.808	0.5	1.38431324684665e-26
Smagp	5.91211159247988e-27	0.818631671920887	0.726	0.401	1.14103753734862e-22
Card10	3.31233616627622e-24	0.814399015011063	0.7	0.431	6.39280880091311e-20
Trappc6a	2.48284697531233e-31	0.812873062614804	0.846	0.592	4.7918946623528e-27
B3gnt2	7.31702761323101e-31	0.812170161558788	0.832	0.569	1.41218632935358e-26
Tfap2a	1.47734035957772e-24	0.811406541017439	0.7	0.403	2.851266893985e-20
Stx3	4.1528011406744e-38	0.811170555486667	0.905	0.655	8.01490620150158e-34
Lmtk2	4.79649872718881e-31	0.810273808320537	0.821	0.551	9.2572425434744e-27
Ar	1.75585814218385e-28	0.80967286461584	0.779	0.452	3.38880621441484e-24
Stap2	4.16955713255429e-27	0.808730972451581	0.77	0.474	8.04724526582978e-23
Bcl2l11	1.66075151506244e-39	0.805965396717673	0.94	0.674	3.20525042407051e-35
Efnb2	9.26785633189584e-32	0.804226573833666	0.85	0.574	1.7886962720559e-27
Swap70	1.83056274435738e-42	0.804153674285085	0.952	0.701	3.53298609660974e-38
Sntb2	6.94336407914738e-38	0.799169063395798	0.92	0.663	1.34006926727545e-33
Kdm6b	3.57024020602461e-24	0.798396217350256	0.697	0.398	6.8905635976275e-20
Acp6	2.23641815914346e-22	0.796269144473847	0.68	0.424	4.31628704714687e-18
Atp6v1g1	5.1795818653095e-33	0.794727910725172	0.85	0.572	9.99659300004733e-29
Tacc2	2.75051863065557e-40	0.794633167318073	0.923	0.673	5.30850095716525e-36
Mthfd2l	1.95058419398342e-20	0.794207978578763	0.642	0.391	3.764627494388e-16
Prkab1	7.24448281490297e-35	0.793585689119071	0.872	0.594	1.39818518327627e-30
Kirrel	3.50334857911943e-36	0.793529557361528	0.91	0.612	6.76146275770049e-32
Phf13	6.62470828915865e-31	0.793263962667853	0.832	0.541	1.27856869980762e-26
Pus10	8.62603815687337e-37	0.793122853419074	0.898	0.612	1.66482536427656e-32
Shmt1	2.11764154374455e-27	0.792654627482797	0.804	0.498	4.08704817942699e-23
Lsm10	4.3452508512461e-39	0.791527504143548	0.914	0.622	8.38633414290498e-35
Hebp2	1.40404662052611e-19	0.78999056005773	0.618	0.354	2.70980997761539e-15
Mmgt2	1.7745633816354e-26	0.784631758688553	0.773	0.518	3.42490732655631e-22
Odf2l	6.57118411804626e-34	0.781157089174944	0.896	0.637	1.26823853478293e-29
Kcnq1	3.50232637800838e-24	0.780764723894236	0.733	0.441	6.75948990955617e-20
Mfsd10	5.50444635852089e-29	0.780746994846666	0.81	0.526	1.06235814719453e-24
Cldn1	3.25253440018542e-20	0.780585104588821	0.631	0.372	6.27739139235787e-16
Grasp	3.66686838040422e-23	0.779333382647743	0.7	0.419	7.07705597418014e-19
Uba6	1.38893308947398e-33	0.776573896190778	0.888	0.635	2.68064086268479e-29
Bsdc1	5.81117087693342e-36	0.775578979062337	0.901	0.625	1.12155597924815e-31
Cbx8	1.23607518096999e-20	0.773658906452603	0.664	0.396	2.38562509927208e-16
Cfap20	9.58659670835337e-37	0.773335761422839	0.923	0.66	1.8502131647122e-32
Pawr	3.90697027093436e-31	0.769112495239293	0.856	0.562	7.54045262290332e-27
Nek8	3.75142211045795e-20	0.768068962589101	0.609	0.342	7.24024467318384e-16
Sec14l2	5.72394432423251e-20	0.761146540498421	0.631	0.37	1.10472125457687e-15
Mast4	4.12028185348843e-37	0.759846533442002	0.918	0.655	7.95214397723267e-33
Zfp750	3.64996143124041e-20	0.758628661518048	0.607	0.336	7.04442556229398e-16
Caap1	1.4602320565232e-18	0.758136976660647	0.596	0.334	2.81824786908977e-14
Tmem238	1.96878850916601e-21	0.756214964992952	0.68	0.396	3.79976182269041e-17
Zbtb33	1.16186879617256e-20	0.754750314856985	0.676	0.414	2.24240677661304e-16
Ahsa2	1.96251461139999e-25	0.754574085275228	0.75	0.462	3.78765320000197e-21
Thap3	9.35197147326441e-26	0.75372574962424	0.777	0.513	1.80493049434003e-21
Spty2d1	4.73894452927126e-26	0.753409705283357	0.797	0.525	9.14616294149354e-22
Fcf1	2.18761917468387e-20	0.751927279271733	0.687	0.434	4.22210500713987e-16
Prrg4	1.15480527881462e-24	0.74868540624239	0.762	0.449	2.22877418811222e-20
Rhod	8.83559846887409e-28	0.746864216533338	0.85	0.59	1.7052705044927e-23
Serf1	5.76732041927416e-29	0.742870741507812	0.865	0.587	1.11309284091991e-24
Taf5l	9.19285612048313e-21	0.741623240516911	0.654	0.388	1.77422123125324e-16
Ccdc120	3.16212395334613e-21	0.740163660481546	0.658	0.372	6.10289922995802e-17
Trip10	5.635183445358e-26	0.740158233292015	0.812	0.528	1.08759040495409e-21
Mtf2	1.52481147144802e-31	0.736780162146314	0.892	0.615	2.94288613989467e-27
Rasa1	4.02260841261509e-23	0.736576354299041	0.771	0.518	7.76363423634713e-19
C1qtnf12	7.71335362246007e-27	0.736547519786548	0.79	0.49	1.48867724913479e-22
Fhl2	6.75583613132245e-33	0.735804245960013	0.927	0.663	1.30387637334523e-28
Hmgcll1	6.3327136748239e-24	0.735435525192199	0.748	0.47	1.22221373924101e-19
Vps72	6.3289484211875e-26	0.733654502900833	0.781	0.516	1.22148704528919e-21
Pard3	5.07024267108403e-27	0.7291262849097	0.814	0.503	9.78556835519217e-23
Ints2	4.06495548400533e-22	0.725593426707094	0.702	0.416	7.84536408413029e-18
Map3k5	1.23747957213644e-26	0.725150132798289	0.819	0.548	2.38833557422333e-22
Uaca	8.30223541281462e-34	0.724794725958309	0.929	0.664	1.60233143467322e-29
Pgap2	7.00245559024729e-25	0.724582057230311	0.792	0.515	1.35147392891773e-20
Acbd4	1.96215631510545e-23	0.724376574337332	0.764	0.512	3.78696168815351e-19
Cwc25	1.98475358063665e-22	0.722172966819782	0.733	0.464	3.83057441062874e-18
Zcchc7	9.50403276852651e-23	0.719338032318982	0.768	0.505	1.83427832432562e-18
Sipa1l3	4.19716714399338e-23	0.718707634281868	0.759	0.479	8.10053258790723e-19
Lrfn4	2.35702940415938e-28	0.718121165697366	0.841	0.589	4.54906675002759e-24
Trnau1ap	2.58755773456759e-25	0.715871079868934	0.81	0.554	4.99398642771546e-21
Gpbp1l1	1.49177809833747e-18	0.714265085799316	0.644	0.385	2.87913172979131e-14
Cep131	1.57809180357859e-20	0.711281875170342	0.682	0.424	3.04571718090668e-16
Acer3	9.75082882046474e-20	0.71013	0.711	0.459	1.88190996234969e-15
Trp53inp1	3.53340490740905e-31	0.705990597467544	0.929	0.676	6.81947147129947e-27
Arhgef10	3.43232855002326e-20	0.704925128915755	0.728	0.474	6.62439410154489e-16
Arhgap42	2.68902160583342e-21	0.702641185149035	0.761	0.488	5.18981169925849e-17
Ptpru	1.28335786731979e-25	0.699743714772687	0.812	0.526	2.4768806839272e-21
Lamb3	7.85041313116504e-21	0.698764596165613	0.746	0.472	1.51512973431485e-16
Pla1a	9.95818842383696e-27	0.698763072726951	0.865	0.599	1.92193036580053e-22
Mbtd1	8.75579019848457e-27	0.693084486421899	0.857	0.599	1.68986750830752e-22
Lig3	9.32862616409597e-24	0.692096287057041	0.81	0.546	1.80042484967052e-19
Mthfsd	1.12518845840072e-25	0.69116687192581	0.846	0.589	2.17161372471339e-21
Rcor1	1.33314459521829e-30	0.688970224260198	0.907	0.655	2.5729690687713e-26
Gmeb1	7.13964982885774e-23	0.688565617253761	0.812	0.561	1.37795241696954e-18
Gtf2h3	3.57869511988959e-18	0.688171765640502	0.658	0.403	6.90688158138691e-14
Gprc5c	2.88016240964738e-23	0.685717096975239	0.812	0.554	5.55871345061945e-19
Rbbp8	1.41244214750721e-19	0.684582109413823	0.709	0.447	2.72601334468892e-15
Helz	9.97491516224351e-24	0.677256125243957	0.839	0.589	1.925158626313e-19
Inava	9.40253428812039e-28	0.674387033537232	0.89	0.6	1.81468911760724e-23
Ptpn14	3.03060686351724e-24	0.670077031290271	0.815	0.525	5.84907124658828e-20
Zfp395	4.62233732937676e-25	0.667550904949496	0.824	0.559	8.92111104569714e-21
Ttll4	5.60635791644416e-24	0.664466520414506	0.839	0.586	1.08202707787372e-19
Ptx3	4.06618174910021e-20	0.659676302825401	0.693	0.438	7.8477307757634e-16
Baz1a	7.20623553334804e-27	0.65489260890074	0.903	0.638	1.39080345793617e-22
Pik3ip1	5.49022836034456e-22	0.654855480825589	0.808	0.538	1.0596140735465e-17
Aimp2	1.32676731788914e-31	0.652847893438285	0.945	0.674	2.56066092352605e-27
Zfp609	1.24064781858333e-21	0.652683506734495	0.79	0.508	2.39445028986583e-17
Il34	8.10038997342532e-21	0.647438979172926	0.764	0.502	1.56337526487109e-16
Nup155	9.15305561821793e-26	0.643094171150585	0.867	0.6	1.76653973431606e-21
Map3k20	1.23362777114382e-21	0.637918779667888	0.803	0.535	2.38090159830757e-17
Rras2	1.6236251841143e-24	0.617024695775082	0.894	0.627	3.1335966053406e-20
Cep104	1.648773399745e-23	0.607179476164694	0.848	0.579	3.18213266150785e-19
Dsg3	4.02149766413367e-19	0.592518672327315	0.751	0.485	7.76149049177798e-15
N4bp3	1.65282176084392e-18	0.59131127306199	0.751	0.49	3.18994599842877e-14
Fzd2	3.40263922813494e-20	0.584986740865275	0.819	0.535	6.56709371030043e-16
Lama3	2.37790329935028e-16	0.571888425989373	0.707	0.456	4.58935336774603e-12
Lamb2	1.26238170144518e-17	0.570133483462991	0.77	0.502	2.4363966837892e-13
Cdh3	1.25975031877605e-21	0.550649990056876	0.896	0.607	2.43131811523778e-17
Irgm1	4.50936295237002e-27	-0.981307	0.495	0.745	8.70307049807414e-23
Galnt7	2.24539374757631e-21	-0.996178	0.291	0.546	4.33360993282227e-17
Oat	3.24466327101514e-30	-0.998039	0.475	0.74	6.26220011305923e-26
Mapre2	1.80624027032098e-28	-1.00263	0.475	0.735	3.48604372171949e-24
Cstf2t	7.07593642989623e-23	-1.01345	0.353	0.607	1.36565573096997e-18
Cxcl14	7.7405073831999e-27	-1.03587	0.45	0.711	1.49391792495758e-22
Pgp	9.103997417568e-25	-1.03878	0.399	0.653	1.75707150159062e-20
Lix1l	1.52944093981317e-26	-1.05869	0.38	0.641	2.95182101383941e-22
Il17ra	9.37330155301289e-22	-1.06343	0.254	0.508	1.80904719973149e-17
Herpud1	1.14639506575333e-24	-1.06481	0.333	0.597	2.21254247690394e-20
Nectin3	4.13490442875169e-22	-1.07333	0.23	0.495	7.98036554749077e-18
Trim3	1.1903923323991e-24	-1.07566	0.377	0.63	2.29745720153027e-20
Ephx1	3.10222433280948e-21	-1.08168	0.234	0.487	5.98729296232231e-17
Pald1	5.55958521332968e-28	-1.08334	0.362	0.633	1.07299994617263e-23
Fam171a1	7.51311360262147e-24	-1.10976	0.291	0.553	1.45003092530594e-19
Stom	5.40414032160891e-24	-1.11946	0.336	0.599	1.04299908207052e-19
Ctla2b	5.86389434433417e-25	-1.1248	0.366	0.622	1.1317316084565e-20
Ifi207	1.82143125436613e-24	-1.12667	0.349	0.604	3.51536232092662e-20
Ndufa5	8.79140900532412e-41	-1.12812	0.497	0.804	1.69674193802755e-36
B230118H07Rik	2.21477065547582e-21	-1.13333	0.241	0.493	4.27450736506833e-17
Tsc22d3	1.61212926916159e-29	-1.14834	0.353	0.64	3.11140948948187e-25
Fez2	1.0065465249027e-26	-1.14987	0.267	0.556	1.9426347930622e-22
Rassf8	6.46956794912637e-25	-1.1512	0.342	0.594	1.24862661418139e-20
Rab32	1.88357253914872e-22	-1.15236	0.249	0.502	3.63529500055702e-18
Slc30a1	2.86380598939984e-29	-1.15572	0.353	0.641	5.52714555954169e-25
Fnbp1	9.5899500109047e-38	-1.1594	0.472	0.771	1.85086035210461e-33
Pcbp4	2.60440079721989e-36	-1.16097	0.484	0.763	5.02649353863439e-32
Gpc1	2.87233992720334e-36	-1.16385	0.428	0.734	5.54361605950246e-32
Dtnbp1	1.1943726635626e-36	-1.16752	0.532	0.783	2.30513924067582e-32
Col16a1	3.94911668358735e-25	-1.17176	0.291	0.567	7.62179519932359e-21
H2-Q7	2.80938812448472e-25	-1.17321	0.124	0.398	5.4221190802555e-21
Frmd4b	3.79839070443915e-24	-1.17511	0.25	0.516	7.33089405956756e-20
Tspan4	3.39183063761035e-42	-1.18118	0.558	0.812	6.54623313058798e-38
Man1a	2.08140155868791e-34	-1.18438	0.391	0.689	4.01710500826766e-30
Vwf	1.37042924236905e-27	-1.18579	0.41	0.673	2.64492843777227e-23
Smpd1	4.26405414939953e-32	-1.19473	0.344	0.664	8.2296245083411e-28
Oaf	9.00102988036189e-23	-1.19491	0.225	0.487	1.73719876690984e-18
Rab11fip4	2.56674998288288e-22	-1.20185	0.197	0.452	4.95382746696396e-18
Fads2	1.24079440638696e-39	-1.20357	0.453	0.771	2.39473320432683e-35
Cxcr4	4.51843111634345e-29	-1.20493	0.366	0.653	8.72057205454285e-25
Elmo2	5.66439255089894e-26	-1.20571	0.331	0.597	1.0932277623235e-21
Tacc1	4.39516672005097e-49	-1.2059	0.576	0.86	8.48267176969837e-45
Arhgap31	1.19524289542238e-34	-1.20681	0.367	0.681	2.3068187881652e-30
Irf5	3.03524754799512e-23	-1.20702	0.26	0.516	5.85802776763059e-19
Pde2a	7.10462168125407e-22	-1.2114	0.186	0.438	1.37119198448204e-17
Necap1	5.5123327697548e-28	-1.21389	0.307	0.584	1.06388022456268e-23
Fgr	1.16374619417395e-25	-1.2141	0.265	0.541	2.24603015475573e-21
Gas1	7.57578871774278e-23	-1.21424	0.25	0.502	1.46212722252436e-18
Cav1	3.01085161089218e-29	-1.21556	0.335	0.628	5.81094360902191e-25
Prag1	6.72915124299365e-35	-1.22119	0.318	0.648	1.29872618989778e-30
Fbln5	2.10626525797964e-27	-1.22236	0.446	0.699	4.0650919479007e-23
Cdkn2d	7.15037220171207e-25	-1.22919	0.232	0.51	1.38002183493043e-20
Trim2	2.73041582306085e-27	-1.23112	0.303	0.592	5.26970253850745e-23
Tns1	1.26949798871778e-30	-1.23475	0.311	0.613	2.45013111822532e-26
Tgfb1i1	4.46368951116845e-25	-1.23486	0.214	0.487	8.61492075655511e-21
Prcp	3.43810795692183e-23	-1.2384	0.254	0.507	6.63554835685912e-19
Ccl5	1.34398484841009e-34	-1.2386	0.174	0.51	2.59389075743147e-30
S100a13	1.77871503263468e-42	-1.23896	0.455	0.765	3.43292001298493e-38
Snx10	5.00216996482379e-23	-1.2393	0.218	0.475	9.65418803210991e-19
Acsl3	9.62675830038429e-28	-1.23998	0.298	0.579	1.85796435197417e-23
Sort1	4.21341316674107e-23	-1.24126	0.199	0.456	8.13188741181026e-19
Syk	2.47765519261668e-27	-1.24304	0.265	0.554	4.78187452175019e-23
Ncf4	1.26332522265467e-26	-1.24318	0.287	0.562	2.43821767972351e-22
Plaat3	2.20668436650818e-36	-1.24765	0.382	0.694	4.25890082736079e-32
Tppp3	1.52048105857888e-32	-1.25099	0.36	0.668	2.93452844305723e-28
Klc2	1.64360428891588e-23	-1.25359	0.216	0.475	3.17215627760764e-19
Ramp2	9.81500859680207e-26	-1.25509	0.276	0.554	1.8942966591828e-21
Man2b2	2.37699705276609e-37	-1.25533	0.399	0.717	4.58760431183855e-33
Rnf130	2.9068403712572e-42	-1.26242	0.499	0.781	5.61020191652639e-38
Hspb6	3.95186435037526e-23	-1.26329	0.218	0.47	7.62709819622424e-19
Abhd4	1.26490007376345e-41	-1.26593	0.503	0.785	2.44125714236345e-37
Adam12	1.52757224988667e-24	-1.26776	0.227	0.498	2.94821444228127e-20
Kctd12	2.84158116530542e-40	-1.27001	0.49	0.776	5.48425164903946e-36
Dennd5a	1.79966687041225e-54	-1.27783	0.517	0.849	3.47335705989564e-50
Lcp2	1.69858351671336e-32	-1.28097	0.369	0.663	3.27826618725679e-28
Tceal8	8.0718568585552e-30	-1.28206	0.227	0.536	1.55786837370115e-25
Ss18l2	1.26424369408406e-26	-1.28511	0.314	0.577	2.43999032958223e-22
Tspan2	2.39474014164237e-28	-1.28835	0.382	0.646	4.62184847336978e-24
Katnal1	1.53111515098175e-23	-1.29563	0.223	0.487	2.95505224139478e-19
Klf9	1.07861529144718e-37	-1.29987	0.327	0.679	2.08172751249306e-33
Tifab	4.67365122667718e-27	-1.29995	0.214	0.5	9.02014686748696e-23
Nacc2	2.70800801387876e-30	-1.301	0.252	0.559	5.226455466786e-26
Tpst1	7.58966050476335e-32	-1.30923	0.238	0.558	1.46480447741933e-27
Zhx1	3.13967652492167e-34	-1.3113	0.364	0.656	6.05957569309881e-30
Snap47	3.97963881998739e-35	-1.31164	0.329	0.645	7.68070292257565e-31
Kctd17	7.3395294948836e-26	-1.31302	0.216	0.49	1.41652919251254e-21
Naglu	1.72948372689999e-25	-1.31373	0.32	0.576	3.33790359291699e-21
Mtln	4.40829476730871e-28	-1.3216	0.241	0.528	8.50800890090581e-24
Ccdc85b	2.26374642123163e-42	-1.32341	0.408	0.742	4.36903059297705e-38
Ptn	1.40096700389517e-72	-1.32531	0.569	0.924	2.70386631751767e-68
Egfl7	8.16971838682777e-46	-1.32783	0.548	0.844	1.57675564865776e-41
Nfam1	1.09288628054649e-23	-1.32864	0.192	0.449	2.10927052145472e-19
Il6ra	3.51177094652739e-24	-1.33074	0.137	0.395	6.77771792679786e-20
Dennd4a	3.09466882406947e-23	-1.33233	0.163	0.414	5.97271083045408e-19
Gdf15	5.99708773918174e-23	-1.33442	0.121	0.373	1.15743793366208e-18
Elmo1	7.93227367135304e-24	-1.33878	0.181	0.439	1.53092881857114e-19
Lrp8	1.47592986068395e-32	-1.33881	0.26	0.584	2.84854463112003e-28
Lat2	6.77906269030626e-31	-1.34208	0.346	0.623	1.30835909922911e-26
Lysmd2	1.29590607608026e-24	-1.34255	0.181	0.446	2.50109872683491e-20
Casp4	1.28177738948572e-25	-1.34415	0.155	0.428	2.47383036170744e-21
Scpep1	2.24814169823193e-41	-1.34464	0.444	0.743	4.33891347758762e-37
Hivep3	4.67621445534765e-25	-1.34626	0.176	0.447	9.02509389882097e-21
1600014C10Rik	8.37451161946765e-35	-1.34793	0.322	0.627	1.61628074255726e-30
Chpf	9.8682136394994e-35	-1.34823	0.318	0.633	1.90456523242338e-30
Bin2	6.90136636042065e-27	-1.34839	0.258	0.538	1.33196370756118e-22
Flnc	4.62133254147774e-27	-1.35374	0.201	0.487	8.91917180505203e-23
Plxdc2	1.67209317014696e-25	-1.35416	0.183	0.451	3.22713981838363e-21
Phldb1	4.53413360582522e-51	-1.36115	0.523	0.821	8.75087785924268e-47
Iqsec1	5.97240531386726e-52	-1.36126	0.475	0.812	1.15267422557638e-47
Nrros	2.67590536187872e-31	-1.36874	0.245	0.554	5.16449734842592e-27
Map3k12	6.55505337469376e-25	-1.36896	0.203	0.467	1.26512530131589e-20
Pi4ka	2.75468126935861e-30	-1.37022	0.247	0.554	5.31653484986212e-26
Adarb1	6.54820135534377e-29	-1.37084	0.269	0.556	1.26380286158135e-24
Galns	5.54943259029377e-25	-1.37386	0.181	0.449	1.0710404899267e-20
Fam171b	1.42677100073422e-27	-1.38995	0.252	0.535	2.75366803141705e-23
Kctd13	5.21493400235531e-23	-1.39159	0.205	0.457	1.00648226245457e-18
Lair1	1.58009668315984e-26	-1.39394	0.225	0.507	3.04958659849848e-22
Csf2ra	3.35281139721414e-34	-1.39526	0.285	0.604	6.47092599662329e-30
Rab8b	1.60554311761412e-38	-1.39842	0.378	0.686	3.09869821699525e-34
Man2a2	2.8577644542954e-61	-1.40445	0.505	0.849	5.51548539679012e-57
Il1rap	3.94273916939613e-33	-1.41058	0.34	0.633	7.60948659693452e-29
Loxl3	2.19003197532283e-36	-1.41068	0.298	0.623	4.22676171237307e-32
H2-M3	5.40492143281815e-29	-1.41495	0.157	0.449	1.0431498365339e-24
Fyb	2.81453386343796e-35	-1.41529	0.346	0.655	5.43205035643526e-31
Trim30a	1.26669994358111e-30	-1.42473	0.21	0.528	2.44473089111155e-26
Rgs2	9.3638346755293e-37	-1.42502	0.336	0.658	1.80722009237715e-32
Adamts4	6.58965927416133e-28	-1.42828	0.152	0.439	1.27180423991314e-23
Cfp	1.81611209742482e-27	-1.42877	0.371	0.628	3.50509634802991e-23
Nckap1l	3.16382051230184e-42	-1.43067	0.435	0.727	6.10617358874256e-38
Mfsd12	8.22113663607171e-32	-1.43182	0.289	0.59	1.58667937076184e-27
Prelp	3.30132759302696e-25	-1.43513	0.112	0.372	6.37156225454204e-21
Inpp5d	2.63432948707017e-47	-1.43741	0.452	0.76	5.08425591004543e-43
Il21r	2.76705692250091e-25	-1.43803	0.159	0.424	5.34041986042676e-21
Chpt1	3.54529171940584e-31	-1.44049	0.176	0.484	6.84241301845327e-27
Ifit2	2.39942300758903e-24	-1.4416	0.207	0.487	4.63088640464683e-20
Prrx1	3.77970391066174e-27	-1.44176	0.146	0.421	7.29482854757716e-23
Dock4	2.35806534092139e-30	-1.44752	0.219	0.518	4.55106610797828e-26
Mmd	1.52291749892252e-30	-1.44786	0.148	0.452	2.93923077292046e-26
Emilin2	5.89668273590505e-36	-1.44819	0.293	0.615	1.13805976802967e-31
Sox11	2.54401647265707e-30	-1.44856	0.219	0.521	4.90995179222815e-26
Cntfr	9.02046092474998e-34	-1.45715	0.249	0.572	1.74094895847675e-29
Rgcc	1.4143353433506e-28	-1.45859	0.208	0.495	2.72966721266666e-24
Vav1	1.36356042274235e-30	-1.46086	0.271	0.554	2.63167161589274e-26
Ncf1	1.98769647575624e-58	-1.46249	0.589	0.86	3.83625419820955e-54
Mtus1	1.50361866630614e-25	-1.4626	0.086	0.337	2.90198402597085e-21
Hip1	8.79482511163305e-41	-1.46412	0.329	0.669	1.69740124654518e-36
Blvrb	6.73696800176735e-37	-1.46861	0.347	0.656	1.3002348243411e-32
Rcn3	3.1766604734789e-25	-1.46877	0.101	0.355	6.13095471381428e-21
Gadd45a	9.80300794692175e-48	-1.46966	0.442	0.775	1.8919805337559e-43
Gpsm1	5.40830493654986e-25	-1.48392	0.126	0.383	1.04380285275412e-20
Ccl12	1.83220289327224e-30	-1.48427	0.28	0.586	3.53615158401543e-26
Klhl6	4.63670107171083e-29	-1.48439	0.154	0.442	8.9488330684019e-25
Tifa	2.56050528076477e-25	-1.48823	0.135	0.396	4.941775191876e-21
Flot1	1.99219435577612e-80	-1.48903	0.654	0.946	3.84493510664791e-76
Mgat3	1.31231781260168e-32	-1.48932	0.223	0.539	2.53277337832123e-28
Apcdd1	1.26124867592992e-25	-1.49079	0.113	0.373	2.43420994454474e-21
Trpv2	3.70440446959609e-30	-1.49383	0.177	0.477	7.14950062632045e-26
Cndp2	7.8726271225656e-70	-1.49409	0.616	0.901	1.51941703465516e-65
Tmem9b	3.98240961686521e-53	-1.49644	0.378	0.747	7.68605056054985e-49
Rab3il1	1.19801220817494e-43	-1.49922	0.411	0.724	2.31216356177763e-39
Dock2	8.79885533966405e-35	-1.50813	0.256	0.576	1.69817908055516e-30
Dennd4b	1.83703776766303e-27	-1.50948	0.112	0.383	3.54548289158966e-23
C5ar1	3.0798424511936e-39	-1.51669	0.366	0.689	5.94409593080365e-35
Mindy2	9.65412233826639e-45	-1.51906	0.329	0.686	1.86324561128541e-40
Sla	1.72985455829321e-29	-1.52019	0.088	0.367	3.3386192975059e-25
Cebpa	3.54429111673659e-57	-1.52278	0.534	0.834	6.84048185530161e-53
Ncdn	6.31852871316225e-38	-1.52512	0.314	0.638	1.21947604164031e-33
Stac2	2.70371316758218e-28	-1.52654	0.168	0.456	5.2181664134336e-24
Ddhd1	5.90361131927281e-46	-1.52715	0.473	0.773	1.13939698461965e-41
Synj1	7.24000711523189e-55	-1.52784	0.413	0.791	1.39732137323975e-50
Gpsm3	7.06231091328522e-37	-1.52802	0.311	0.627	1.36302600626405e-32
Angptl4	3.00498704378964e-44	-1.52833	0.358	0.697	5.799624994514e-40
Entpd1	1.41729511698236e-33	-1.52954	0.194	0.516	2.73537957577595e-29
Uap1l1	2.38154265727815e-27	-1.53037	0.121	0.393	4.59637732854682e-23
Impact	2.5025988173872e-53	-1.53039	0.402	0.762	4.83001571755729e-49
Ptprc	1.20412269230329e-41	-1.53119	0.367	0.688	2.32395679614535e-37
Rasip1	1.52524195518333e-31	-1.53488	0.17	0.482	2.94371697350383e-27
Rgs10	5.83267264998704e-46	-1.53517	0.367	0.711	1.1257058214475e-41
Palm	8.91090098713089e-37	-1.53615	0.146	0.49	1.71980389051626e-32
Prkce	2.80208333509838e-29	-1.53615	0.166	0.456	5.40802083673986e-25
Atp6v1b2	2.55078162081611e-51	-1.53752	0.468	0.799	4.9230085281751e-47
Fli1	5.54167391976627e-48	-1.53856	0.313	0.691	1.06954306651489e-43
Apobec1	1.04966253266456e-49	-1.54187	0.431	0.783	2.0258486880426e-45
Pnpla7	3.33178919596004e-27	-1.54229	0.113	0.382	6.43035314820289e-23
Fgl2	1.09786285775887e-35	-1.54543	0.186	0.521	2.11887531547463e-31
Sncg	2.52788486730408e-24	-1.5456	0.25	0.505	4.87881779389688e-20
Grik5	1.63900538904332e-29	-1.548	0.115	0.401	3.16328040085361e-25
Pip4k2a	9.20246307896372e-40	-1.55061	0.247	0.6	1.77607537424e-35
Cd33	3.10945502831481e-44	-1.5548	0.3	0.664	6.00124820464758e-40
Gnptg	9.10330227613039e-49	-1.55707	0.313	0.681	1.75693733929317e-44
Sorbs3	9.85994656551631e-38	-1.55729	0.247	0.581	1.90296968714465e-33
Bdh1	2.90846627432228e-28	-1.55943	0.124	0.401	5.613339909442e-24
Abi2	4.49011172758528e-43	-1.56121	0.261	0.628	8.66591563423959e-39
Itpk1	1.17907724747517e-27	-1.56391	0.132	0.408	2.27561908762708e-23
Atp6v0a1	5.12159937249314e-56	-1.56435	0.503	0.809	9.88468678891175e-52
Ints6l	3.83069352893763e-32	-1.56481	0.137	0.446	7.39323851084963e-28
Bin1	6.60102571079245e-62	-1.56817	0.506	0.844	1.27399796218294e-57
Rftn1	8.00984330233022e-31	-1.56849	0.119	0.414	1.54589975734973e-26
Pirb	6.40248018816631e-41	-1.56934	0.254	0.613	1.2356786763161e-36
Cd80	1.69973504096958e-31	-1.5696	0.141	0.447	3.2804886290713e-27
Cldn5	1.46011406441725e-58	-1.5751	0.541	0.862	2.81802014432529e-54
Fads1	7.46830745938197e-36	-1.57568	0.181	0.513	1.44138333966072e-31
Tmem50b	8.99912401151397e-32	-1.57714	0.159	0.465	1.7368309342222e-27
P3h3	3.50237224399981e-34	-1.57864	0.148	0.467	6.75957843091964e-30
Chchd10	6.93997192573819e-27	-1.57916	0.077	0.331	1.33941458166747e-22
Aif1	5.86589588433359e-47	-1.57946	0.411	0.748	1.13211790567638e-42
Fcgr1	3.58397560860396e-36	-1.58035	0.28	0.597	6.91707292460565e-32
Tmem8	1.78865450617596e-26	-1.58101	0.093	0.352	3.4521031969196e-22
Fgfr3	1.78498727626151e-27	-1.58205	0.068	0.322	3.44502544318472e-23
Fcrls	9.07967901978965e-51	-1.58237	0.428	0.776	1.7523780508194e-46
Ampd3	8.83903529990875e-48	-1.58261	0.353	0.702	1.70593381288239e-43
Galnt15	2.91134510846418e-25	-1.58607	0.121	0.378	5.61889605933587e-21
Zcchc24	2.44355120707121e-79	-1.58704	0.497	0.896	4.71605382964744e-75
Ptafr	6.94103719138018e-29	-1.58756	0.097	0.373	1.33962017793638e-24
Mreg	2.67525441448456e-28	-1.58805	0.069	0.331	5.1632410199552e-24
Ptprm	1.13327542831795e-37	-1.58943	0.165	0.51	2.18722157665365e-33
Pcdhga12	4.34848780587233e-28	-1.59011	0.099	0.37	8.3925814653336e-24
Cdkn1a	1.89140067524748e-63	-1.59014	0.512	0.849	3.65040330322764e-59
Crlf1	7.21084589562845e-33	-1.59499	0.144	0.457	1.39169325785629e-28
Cmklr1	2.3697544862849e-47	-1.596	0.346	0.706	4.57362615852985e-43
Itih5	4.23939736732875e-28	-1.59778	0.117	0.391	8.18203691894448e-24
Gsdmd	2.72183526433299e-33	-1.60295	0.143	0.456	5.25314206016268e-29
Matn2	1.14475916382136e-30	-1.60659	0.176	0.474	2.20938518617523e-26
Synm	1.03983218255605e-29	-1.607	0.075	0.347	2.00687611233317e-25
Man1c1	2.90628951584402e-36	-1.60761	0.214	0.549	5.60913876557897e-32
Cdh11	3.62715947098107e-27	-1.60843	0.097	0.36	7.00041777899347e-23
Acyp2	1.08606145870929e-30	-1.61078	0.095	0.383	2.09609861530893e-26
Ms4a6d	8.17370937679462e-54	-1.61177	0.483	0.796	1.57752590972136e-49
Smim3	6.20305952205655e-57	-1.61681	0.435	0.783	1.19719048775691e-52
Pla2g15	2.84136953227178e-43	-1.61712	0.283	0.64	5.48384319728453e-39
2025-03-01	5.00497374179912e-34	-1.62202	0.146	0.465	9.65959932167231e-30
Bex3	2.07592123478698e-50	-1.62327	0.377	0.729	4.00652798313888e-46
Col2a1	2.91709987788276e-32	-1.62498	0.104	0.406	5.63000276431372e-28
Ppm1h	2.22147682525191e-40	-1.62607	0.181	0.541	4.28745027273618e-36
Cyth4	3.68815420172964e-68	-1.63062	0.556	0.88	7.1181376093382e-64
Fzd3	7.30064395939338e-30	-1.63438	0.106	0.39	1.40902428416292e-25
Abcg2	2.3500617826622e-29	-1.63566	0.082	0.354	4.53561924053804e-25
Atp13a2	1.11323137847197e-53	-1.63841	0.441	0.76	2.14853656045091e-49
Tspan5	2.550684957623e-54	-1.6385	0.294	0.711	4.92282196821239e-50
Abcc3	9.3459642689524e-37	-1.64014	0.241	0.572	1.80377110390781e-32
F13a1	2.60016736570777e-45	-1.64159	0.278	0.656	5.018323015816e-41
H2-Q6	4.33437116132434e-36	-1.64418	0.177	0.515	8.36533634135598e-32
Slc37a2	8.37635836323233e-30	-1.64543	0.112	0.396	1.61663716410384e-25
Psat1	5.32870933414172e-53	-1.64957	0.32	0.717	1.02844090148935e-48
Pdpn	3.08103762008962e-72	-1.65619	0.501	0.85	5.94640260677296e-68
Pag1	1.16059948217713e-32	-1.65807	0.093	0.391	2.23995700060186e-28
Slc16a1	2.29957810702149e-30	-1.66034	0.077	0.354	4.43818574655147e-26
Apbb1ip	6.25229621091402e-45	-1.6621	0.272	0.637	1.20669316870641e-40
Pde4dip	7.01681732108055e-33	-1.66568	0.155	0.465	1.35424574296855e-28
Ms4a6c	1.74714262974374e-40	-1.66628	0.245	0.594	3.37198527540541e-36
Ftl1-ps1	3.43733886426308e-40	-1.66801	0.249	0.604	6.63406400802773e-36
Agtpbp1	3.51733436500289e-43	-1.66813	0.272	0.623	6.78845532445557e-39
Cx3cr1	1.12776693779731e-40	-1.67092	0.346	0.668	2.1765901899488e-36
Fam49a	7.94620390584512e-30	-1.67226	0.044	0.298	1.53361735382811e-25
Scoc	3.31200470064267e-35	-1.67388	0.122	0.446	6.39216907224036e-31
P4ha3	6.96622579213784e-29	-1.67634	0.049	0.301	1.3444815778826e-24
Sept8	8.11167488877161e-72	-1.67808	0.567	0.873	1.56555325353292e-67
Rtl8b	1.40865264436386e-40	-1.67978	0.205	0.558	2.71869960362225e-36
St3gal6	9.68003608477834e-29	-1.68125	0.051	0.303	1.86824696436222e-24
Ccl8	2.64118227365947e-28	-1.68132	0.095	0.372	5.09748178816278e-24
Tnfsf12	8.94199288665278e-31	-1.68206	0.06	0.331	1.72580462712399e-26
Xpr1	3.24147646847012e-39	-1.68256	0.183	0.53	6.25604958414733e-35
Arhgap45	4.03773319549147e-42	-1.69073	0.201	0.571	7.79282506729854e-38
Thbs2	4.61621018454251e-34	-1.69093	0.097	0.408	8.90928565616705e-30
Pcdhga11	3.97381425624312e-32	-1.69169	0.079	0.367	7.66946151454921e-28
Vsir	1.34279240006456e-63	-1.69399	0.532	0.854	2.5915893321246e-59
Limch1	4.46680898576552e-30	-1.69399	0.057	0.321	8.62094134252745e-26
Pcdhgc3	1.64462550266188e-32	-1.69505	0.106	0.406	3.17412722013743e-28
Fermt3	5.281841949405e-41	-1.69861	0.216	0.574	1.01939549623517e-36
Csf3r	2.4141367541614e-33	-1.6999	0.13	0.442	4.65928393553151e-29
Wipf1	4.02177553941203e-43	-1.70362	0.176	0.544	7.76202679106522e-39
Cd48	2.55289218990343e-37	-1.7046	0.201	0.535	4.92708192651363e-33
Selenom	3.14858664477065e-66	-1.70467	0.419	0.817	6.07677222440736e-62
Tnfaip8l2	1.09154851277937e-39	-1.70739	0.163	0.518	2.10668862966418e-35
Spire1	8.16056893555861e-49	-1.70863	0.267	0.65	1.57498980456281e-44
Trp53	6.30170221886107e-36	-1.71196	0.119	0.442	1.21622852824019e-31
Akap7	9.4007529737947e-32	-1.71342	0.102	0.395	1.81434532394238e-27
Unc93b1	3.55290538608706e-77	-1.71566	0.614	0.919	6.85710739514802e-73
Slc4a3	1.26029258245696e-28	-1.71694	0.057	0.311	2.43236468414193e-24
Sema6a	1.95291438241185e-34	-1.71791	0.093	0.401	3.76912475805486e-30
Slc15a3	1.6709983003537e-48	-1.72059	0.377	0.724	3.22502671968265e-44
Plekho2	3.13423710915341e-57	-1.72276	0.333	0.732	6.04907762066608e-53
Spi1	1.88540350765424e-46	-1.72474	0.313	0.674	3.63882876977269e-42
Hfe	4.14814092799714e-37	-1.72595	0.11	0.441	8.00591199103449e-33
Ifitm1	6.99755428449907e-30	-1.72608	0.157	0.449	1.35052797690832e-25
Tiam1	5.19540457128121e-29	-1.72726	0.106	0.382	1.00271308225727e-24
Inka2	1.10633321167745e-30	-1.72728	0.066	0.337	2.13522309853748e-26
Slc22a4	2.9154806124372e-36	-1.73868	0.091	0.411	5.6268775820038e-32
Igsf6	1.11538004065588e-34	-1.73907	0.139	0.457	2.15268347846584e-30
Slfn5	9.09414977647013e-39	-1.73972	0.183	0.531	1.75517090685874e-34
Gdf11	5.94694268661662e-32	-1.73978	0.106	0.401	1.14775993851701e-27
Cd83	8.02482994986944e-30	-1.74147	0.055	0.314	1.5487921803248e-25
B430306N03Rik	5.98051490149331e-35	-1.74418	0.077	0.382	1.15423937598821e-30
Pde4b	3.90775286837251e-80	-1.74553	0.534	0.896	7.54196303595894e-76
P2ry12	1.86579497457351e-30	-1.74605	0.051	0.314	3.60098430092687e-26
Msra	9.21302821254009e-30	-1.74633	0.079	0.35	1.77811444502024e-25
Plxnc1	3.26053456201244e-32	-1.74708	0.071	0.357	6.292831704684e-28
Dock10	3.03510062891645e-36	-1.74744	0.104	0.428	5.85774421380875e-32
Sptbn2	7.6746062414463e-26	-1.74745	0.185	0.452	1.48119900459913e-21
Cd38	6.61091580066259e-34	-1.7481	0.124	0.434	1.27590674952788e-29
Stra6	1.41065526857262e-30	-1.74816	0.241	0.531	2.72256466834515e-26
Havcr2	1.15081034168053e-34	-1.7549	0.121	0.436	2.22106395944342e-30
Pcdhgb2	9.38842576961579e-34	-1.75519	0.044	0.324	1.81196617353585e-29
Tmem37	2.8060782159242e-39	-1.75679	0.091	0.429	5.4157309567337e-35
Plekho1	7.36174872919524e-56	-1.75844	0.335	0.729	1.42081750473468e-51
Chst1	1.913630390394e-44	-1.75867	0.181	0.561	3.69330665346042e-40
Syne1	3.1164569549314e-42	-1.75867	0.192	0.556	6.0147619230176e-38
Ephb1	1.04604347573384e-31	-1.76253	0.04	0.304	2.01886390816631e-27
Lmo2	5.34728119895003e-46	-1.76356	0.186	0.571	1.03202527139736e-41
Gpam	1.34939413539175e-38	-1.76971	0.163	0.503	2.60433068130607e-34
Ctsf	3.52116265551111e-31	-1.7704	0.048	0.312	6.79584392513644e-27
Mamld1	1.45049550547922e-31	-1.7758	0.059	0.332	2.79945632557489e-27
Slc12a4	5.87192659991819e-41	-1.77672	0.093	0.442	1.13328183378421e-36
Lox	3.75378815144911e-32	-1.77756	0.091	0.383	7.24481113229679e-28
Rasa4	5.75397925689924e-55	-1.77878	0.243	0.664	1.11051799658155e-50
Gla	8.63639365272248e-41	-1.78027	0.287	0.622	1.66682397497544e-36
Msrb1	2.77106089734431e-86	-1.78032	0.611	0.913	5.34814753187452e-82
Abi3	2.32430216127762e-49	-1.78564	0.229	0.623	4.48590317126581e-45
Plxna2	1.12268717291285e-32	-1.78817	0.046	0.319	2.16678624372179e-28
Rasal3	1.75675540701111e-36	-1.78826	0.09	0.408	3.39053793553144e-32
Ermard	9.34732627794468e-29	-1.78955	0.112	0.387	1.80403397164332e-24
Thra	8.05711599544301e-45	-1.79062	0.197	0.574	1.5550233871205e-40
Armcx2	2.39061904668406e-36	-1.791	0.077	0.39	4.61389476010023e-32
Alas1	7.85093243818307e-38	-1.79166	0.192	0.526	1.51522996056933e-33
Slco2b1	1.05469505396644e-39	-1.79447	0.128	0.475	2.03556145415524e-35
Htra3	8.08291820633741e-58	-1.79882	0.271	0.702	1.56000321382312e-53
Rnf144a	1.37233144163958e-34	-1.80207	0.044	0.329	2.64859968236439e-30
Xylt1	1.53765352958145e-37	-1.80502	0.112	0.442	2.9676713120922e-33
Megf9	5.05083444697227e-48	-1.80674	0.148	0.546	9.74811048265649e-44
Clec4n	1.81151511927455e-32	-1.80904	0.179	0.49	3.49622418019989e-28
Prr5l	2.52949053846052e-34	-1.8108	0.046	0.329	4.8819167392288e-30
Gnb5	8.88237007576013e-44	-1.8117	0.132	0.505	1.7142974246217e-39
S1pr1	1.80733552638712e-60	-1.81382	0.258	0.702	3.48815756592715e-56
St3gal5	1.95026294743478e-40	-1.8174	0.188	0.538	3.76400748854913e-36
Maf	6.02016147197996e-67	-1.82311	0.333	0.768	1.16189116409213e-62
Adamtsl3	2.13074714023168e-41	-1.82361	0.09	0.438	4.11234198064715e-37
Fam20c	1.90470304347653e-64	-1.82424	0.45	0.816	3.67607687390971e-60
B4galt6	2.24480943972577e-43	-1.82681	0.15	0.518	4.33248221867073e-39
Fcgrt	3.17932642123443e-40	-1.82779	0.095	0.439	6.13609999298245e-36
Slc7a8	8.46212642665401e-37	-1.8283	0.069	0.382	1.63319040034422e-32
Ubash3b	9.68479059185845e-31	-1.82992	0.051	0.314	1.86916458422868e-26
Fmnl2	3.19942180106842e-60	-1.83234	0.3	0.717	6.17488407606204e-56
Hpse	2.62974795538149e-29	-1.83416	0.049	0.303	5.07541355388627e-25
Mid1ip1	2.00121929714305e-59	-1.83808	0.225	0.671	3.86235324348609e-55
Nav2	1.60461933878397e-75	-1.84163	0.378	0.812	3.09691532385305e-71
Rasa3	7.31602824556699e-81	-1.8452	0.391	0.831	1.41199345139443e-76
Eif1b	3.22532088083718e-45	-1.84941	0.214	0.586	6.22486930001576e-41
Sema6d	7.31230599026514e-69	-1.85236	0.309	0.776	1.41127505612117e-64
Dpy19l1	1.04430922648063e-57	-1.85837	0.291	0.701	2.01551680710761e-53
Tnfaip2	9.30095296893083e-59	-1.85993	0.218	0.674	1.79508392300365e-54
Cpeb1	3.0169805277109e-36	-1.86004	0.053	0.354	5.82277241848204e-32
Osbpl1a	6.605556824982e-59	-1.86166	0.258	0.691	1.27487246722153e-54
Lipa	2.2114128891286e-50	-1.86438	0.444	0.768	4.2680268760182e-46
Abca2	2.83662153185903e-38	-1.86681	0.126	0.464	5.47467955648794e-34
Nr2f1	4.33590474782917e-59	-1.86774	0.276	0.694	8.36829616331029e-55
Tmem100	3.92793708276374e-36	-1.86991	0.069	0.378	7.58091856973402e-32
Lbh	1.12118268142224e-59	-1.87236	0.367	0.753	2.16388257514492e-55
Dgki	1.32651616786968e-31	-1.8724	0.029	0.283	2.56017620398848e-27
Srgap3	6.23030037517187e-34	-1.87612	0.079	0.375	1.20244797240817e-29
Nova2	3.04484884951961e-33	-1.87776	0.029	0.293	5.87655827957285e-29
Tspan15	1.80695849605366e-38	-1.88586	0.066	0.387	3.48742989738357e-34
Pde3b	3.11260662661021e-34	-1.88657	0.016	0.275	6.0073307893577e-30
Sirt2	9.60243262098358e-63	-1.88732	0.347	0.755	1.85326949584983e-58
Pcdh17	1.62163476206494e-33	-1.89095	0.049	0.329	3.12975509078534e-29
Pkib	3.59058829754335e-34	-1.89768	0.053	0.339	6.92983541425867e-30
Epdr1	5.85748161046699e-63	-1.89867	0.225	0.688	1.13049395082013e-58
Bmyc	2.1757035987425e-44	-1.89985	0.115	0.485	4.19910794557302e-40
Flywch1	3.90241035232329e-52	-1.90548	0.207	0.612	7.53165197998395e-48
Smpdl3a	3.85302554892111e-62	-1.90797	0.283	0.742	7.43633930941774e-58
Ptgs1	7.3601516338375e-52	-1.90934	0.243	0.64	1.42050926533064e-47
Slc38a3	4.50034877459073e-41	-1.90973	0.088	0.433	8.68567313496011e-37
Itpkb	7.68391133305318e-67	-1.90992	0.272	0.73	1.48299488727926e-62
St6galnac6	2.63664263341714e-34	-1.913	0.048	0.331	5.08872028249508e-30
Rnf208	6.75763968711287e-32	-1.91391	0.11	0.401	1.30422445961278e-27
Rnf227	1.67054380316186e-31	-1.91441	0.035	0.291	3.2241495401024e-27
Lims2	4.81378360627872e-31	-1.91547	0.042	0.301	9.29060236011793e-27
Mtss2	3.96272916926273e-68	-1.91576	0.296	0.742	7.64806729667706e-64
Cdh22	5.85091234950622e-34	-1.91818	0.018	0.276	1.1292260834547e-29
Svip	3.46743565255228e-33	-1.92203	0.027	0.289	6.6921508094259e-29
Adssl1	1.59855326294641e-44	-1.92232	0.201	0.567	3.08520779748658e-40
Apoc2	1.21120271716351e-39	-1.92326	0.066	0.393	2.33762124412557e-35
Eid1	6.29734778297228e-85	-1.9236	0.452	0.867	1.21538812211365e-80
Msr1	2.66096131607841e-46	-1.92379	0.254	0.622	5.13565534003134e-42
Golm1	1.91380104251797e-65	-1.92689	0.269	0.72	3.69363601205968e-61
Mageh1	1.2346395277791e-37	-1.92809	0.073	0.39	2.38285428861366e-33
Il16	3.14034610696568e-34	-1.93229	0.059	0.347	6.06086798644376e-30
Speg	1.43823319712597e-33	-1.93286	0.027	0.291	2.77579007045312e-29
Asphd2	5.40530285151631e-34	-1.93533	0.016	0.273	1.04322345034265e-29
Lrp11	1.24697594040387e-35	-1.94392	0.026	0.301	2.40666356497948e-31
Sema7a	5.44920052157529e-55	-1.94408	0.183	0.615	1.05169570066403e-50
Gnai1	2.02926995822138e-34	-1.94444	0.051	0.337	3.91649101936726e-30
Adam11	4.07236535459534e-32	-1.94621	0.055	0.327	7.85966513436901e-28
Neto2	2.34321009300511e-40	-1.94732	0.06	0.39	4.52239547949987e-36
Snx32	2.69382047287946e-35	-1.94738	0.038	0.322	5.19907351265735e-31
Gpr37	9.8974746946918e-33	-1.95371	0.024	0.28	1.91021261607552e-28
Dnajc6	2.00560240810611e-34	-1.95403	0.007	0.257	3.87081264764479e-30
Sobp	1.08483083551654e-36	-1.95555	0.029	0.314	2.09372351254692e-32
Bscl2	2.11648209361402e-67	-1.95562	0.32	0.747	4.08481044067506e-63
Tbkbp1	2.35352813178777e-38	-1.95791	0.088	0.414	4.5423092943504e-34
Vamp2	1.51826848344627e-65	-1.95999	0.366	0.757	2.93025817305131e-61
Dhrs1	1.3421689612839e-83	-1.96243	0.45	0.862	2.59038609527793e-79
Ube2ql1	2.91137616840526e-33	-1.96336	0.044	0.319	5.61895600502216e-29
Dact3	2.83414473577596e-36	-1.9649	0.033	0.319	5.4698993400476e-32
Slc23a2	5.90133657845993e-49	-1.96825	0.132	0.526	1.13895795964277e-44
Colec12	2.79835175884004e-37	-1.96832	0.062	0.372	5.40081889456127e-33
Daam2	3.75626727292065e-35	-1.96998	0.024	0.294	7.24959583673685e-31
Mafb	4.88853674291218e-76	-1.9711	0.386	0.829	9.4348759138205e-72
Gmpr	5.42205042007867e-37	-1.97228	0.037	0.329	1.04645573107518e-32
Ptprt	6.25358543711023e-35	-1.97669	0.022	0.289	1.20694198936227e-30
Itm2a	2.87129848280066e-40	-1.97738	0.113	0.461	5.54160607180527e-36
Cers4	1.71795420945521e-39	-1.97777	0.04	0.35	3.31565162424856e-35
Msi1	3.2263402858242e-37	-1.97902	0.029	0.317	6.22683675164071e-33
Slc7a2	4.62518208120045e-43	-1.97924	0.135	0.497	8.92660141671688e-39
Cdh19	1.14121169896984e-36	-1.98013	0.009	0.275	2.2025385790118e-32
Ifi27l2a	5.67415230906622e-46	-1.98322	0.219	0.597	1.09511139564978e-41
Slc25a12	4.43089712414078e-46	-1.98753	0.112	0.488	8.55163144959171e-42
Zeb1	4.91855172703419e-45	-1.98822	0.068	0.426	9.49280483317599e-41
Ppm1e	9.43887051318172e-35	-1.98886	0.011	0.266	1.82170200904407e-30
Taf9b	1.27800224739278e-35	-1.99657	0.009	0.268	2.46654433746808e-31
Rab6b	5.06702247946293e-54	-2.0005	0.252	0.655	9.77935338536346e-50
Tmem252	1.17100306908078e-44	-2.00125	0.176	0.551	2.26003592332591e-40
Mapk8ip1	3.3809453481871e-62	-2.00528	0.314	0.725	6.5252245220011e-58
Ggt7	5.67609624351742e-36	-2.00605	0.022	0.296	1.09548657499886e-31
Mctp1	1.13770598011153e-34	-2.00639	0.026	0.294	2.19577254161525e-30
Schip1	3.17158376715904e-43	-2.008	0.106	0.462	6.12115667061694e-39
Kcnab2	1.25895786924369e-44	-2.01386	0.119	0.487	2.42978868764031e-40
Mllt11	6.01779247146159e-56	-2.02581	0.241	0.661	1.16143394699209e-51
Tspan13	2.00817303723255e-44	-2.02793	0.099	0.462	3.87577396185882e-40
Cthrc1	6.6189899692326e-46	-2.02926	0.095	0.467	1.27746506406189e-41
Soat1	3.5352121194852e-66	-2.03086	0.278	0.727	6.82295939060643e-62
Fsd1	4.04772630569624e-34	-2.03088	0.015	0.27	7.81211176999374e-30
Enpp2	7.10755780717061e-46	-2.03483	0.225	0.586	1.37175865678393e-41
Slc48a1	2.25767216975552e-60	-2.03528	0.355	0.732	4.35730728762816e-56
Cd59a	5.59937482536868e-38	-2.03813	0.016	0.298	1.08067934129616e-33
Zdhhc14	8.57769691379276e-42	-2.03862	0.053	0.385	1.655495504362e-37
Plek	2.05346417725608e-67	-2.04139	0.303	0.75	3.96318586210424e-63
Zfp423	3.08218348770275e-39	-2.04321	0.038	0.345	5.94861413126631e-35
Ptprd	1.07093904046736e-35	-2.04345	0.004	0.257	2.06691234810201e-31
Rassf2	3.77149342543283e-43	-2.04452	0.051	0.39	7.27898231108536e-39
Rftn2	9.09261714997942e-40	-2.046	0.011	0.299	1.75487510994603e-35
Diras1	1.34123555921472e-37	-2.04693	0.009	0.281	2.5885846292844e-33
Mapk4	6.53816678110933e-38	-2.04828	0.053	0.36	1.2618661887541e-33
Zfp385a	1.72048022656874e-45	-2.04905	0.104	0.475	3.32052683727767e-41
Axl	2.27338039806284e-100	-2.05028	0.495	0.903	4.38762416826127e-96
Ppp1r14a	3.28336905739906e-40	-2.0504	0.141	0.485	6.33690228078018e-36
Galnt17	7.03607672910257e-35	-2.051	0.015	0.275	1.3579628087168e-30
Arl11	6.41219502509075e-39	-2.05212	0.084	0.411	1.23755363984252e-34
Usp2	6.75473086439161e-42	-2.05402	0.08	0.424	1.30366305682758e-37
Tspoap1	5.31621354808574e-36	-2.05548	0.024	0.299	1.02602921478055e-31
Ahi1	4.11297986388224e-39	-2.05715	0.053	0.368	7.93805113729272e-35
Amer2	3.58866546119184e-35	-2.05721	0.026	0.298	6.92612434010025e-31
Efnb3	1.33226974814513e-34	-2.05851	0.057	0.345	2.5712806139201e-30
Serpinf1	8.55017559587619e-55	-2.0603	0.144	0.577	1.65018389000411e-50
Dusp15	7.19085062867519e-36	-2.06096	0.013	0.278	1.38783417133431e-31
Iqgap2	7.59027742618236e-48	-2.06156	0.046	0.408	1.4649235432532e-43
Megf11	8.53776918945317e-35	-2.06198	0.005	0.255	1.64778945356446e-30
Dmtn	1.11722171226669e-34	-2.06641	0.031	0.304	2.15623790467472e-30
Map1b	7.88153402557534e-66	-2.06971	0.327	0.745	1.52113606693604e-61
Kcnd3	6.40254542235313e-33	-2.07076	0.026	0.283	1.23569126651415e-28
Myo1f	3.44588087599258e-52	-2.07089	0.174	0.579	6.65055009066569e-48
Fry	5.23803615953072e-40	-2.07565	0.048	0.365	1.01094097878943e-35
Zfp536	9.88236678095832e-38	-2.07606	0.009	0.281	1.90729678872496e-33
Nell2	7.53516526321606e-35	-2.07606	0.009	0.263	1.4542868958007e-30
Rapgef4	4.40983265236416e-35	-2.07728	0.016	0.28	8.51097701906283e-31
Caskin1	4.06098924565804e-37	-2.07765	0.011	0.281	7.83770924412002e-33
St18	1.08481268955447e-35	-2.08181	0.004	0.257	2.09368849084013e-31
Fam219a	7.03408995603686e-67	-2.08276	0.225	0.688	1.35757936151511e-62
Cacna1d	1.51070276617097e-41	-2.08368	0.044	0.368	2.91565633870997e-37
Pycard	3.73667487586349e-55	-2.08486	0.236	0.64	7.21178251041653e-51
Syn1	1.26971650444419e-35	-2.08634	0.009	0.268	2.45055285357729e-31
Plcl2	2.06649881578161e-39	-2.09013	0.033	0.337	3.9883427144585e-35
Ank	2.15673178646207e-75	-2.09294	0.219	0.719	4.16249234787179e-71
Adam23	4.08513193936584e-35	-2.09654	0.009	0.265	7.88430464297607e-31
Casc4	1.31876436203327e-56	-2.0992	0.124	0.561	2.54521521872421e-52
Selplg	2.16075243218002e-67	-2.09935	0.307	0.735	4.17025219410743e-63
Mmd2	7.41361356647787e-37	-2.10276	0.011	0.28	1.43082741833023e-32
Arhgef9	1.40617027603298e-36	-2.1057	0.033	0.319	2.71390863274366e-32
Lonrf2	3.58335143119567e-37	-2.10667	0.007	0.275	6.91586826220764e-33
Fabp3	4.71995498920245e-38	-2.10974	0.015	0.294	9.10951312916073e-34
Jam3	2.48575912283637e-40	-2.11067	0.035	0.345	4.7975151070742e-36
Rgs17	1.86626962098465e-38	-2.11069	0.015	0.298	3.60190036850037e-34
Edil3	7.43696116039339e-53	-2.115	0.112	0.525	1.43533350395592e-48
Slc4a8	2.89640780846191e-41	-2.11893	0.042	0.363	5.5900670703315e-37
Tgm1	4.09898837522912e-48	-2.11983	0.229	0.6	7.91104756419219e-44
Rragd	1.55931805710833e-41	-2.12383	0.048	0.373	3.00948385021907e-37
Gpr162	3.89559120722308e-36	-2.12478	0.016	0.286	7.51849102994055e-32
Adamts10	5.48834454260718e-56	-2.12496	0.106	0.536	1.05925049672319e-51
Fhl1	3.50021718895183e-49	-2.12504	0.086	0.472	6.75541917467704e-45
Lrpap1	5.12386868019624e-107	-2.12546	0.576	0.924	9.88906655277874e-103
Vcam1	3.68212828666515e-50	-2.12621	0.071	0.461	7.10650759326375e-46
Stk32a	3.38131615249519e-41	-2.1288	0.013	0.311	6.52594017431572e-37
Cd302	4.25889492262731e-58	-2.13498	0.122	0.559	8.21966720067071e-54
Cd300c2	1.55090687433601e-64	-2.13704	0.236	0.697	2.9932502674685e-60
Sptb	2.99418657355449e-34	-2.13719	0.011	0.263	5.77878008696017e-30
Igsf21	1.69275353454661e-35	-2.13772	0.013	0.275	3.26701432167495e-31
Podxl2	1.08632749425447e-38	-2.14056	0.024	0.316	2.09661206391113e-34
Gad1	8.54943656311247e-35	-2.14061	0.005	0.255	1.65004125668071e-30
Itgam	4.2342629272477e-67	-2.14182	0.349	0.773	8.17212744958806e-63
Adamtsl1	1.75661439621596e-41	-2.14375	0.018	0.322	3.39026578469681e-37
Nova1	3.34816722669851e-38	-2.14453	0.022	0.309	6.46196274752813e-34
Sec14l5	1.67408828881775e-38	-2.14462	0.044	0.349	3.23099039741826e-34
Apba2	7.06057309624893e-37	-2.14688	0.011	0.28	1.36269060757604e-32
Tent5c	1.58540175466243e-54	-2.14755	0.166	0.582	3.05982538649849e-50
Gjb1	2.93083667135109e-37	-2.1476	0.015	0.289	5.65651477570761e-33
Rims2	7.91413299278415e-35	-2.1476	0.011	0.268	1.52742766760734e-30
Kcne1l	5.96068249729773e-41	-2.15629	0.009	0.301	1.15041172197846e-36
Astn1	5.06868568210483e-41	-2.15692	0.015	0.312	9.78256336646233e-37
Ajap1	1.69764439282133e-37	-2.15712	0.016	0.294	3.27645367814517e-33
Irf8	4.34458565884371e-73	-2.15843	0.285	0.738	8.38505032156836e-69
Pcdh7	3.99759743025725e-47	-2.16709	0.059	0.423	7.71536304039649e-43
Evi2a	3.3733608400979e-60	-2.16997	0.159	0.607	6.51058642138894e-56
Arfgef3	4.25657322083163e-36	-2.1751	0.02	0.293	8.21518631620505e-32
Bend6	2.17010723472299e-37	-2.17556	0.011	0.283	4.18830696301537e-33
Porcn	7.14456830928923e-42	-2.1775	0.049	0.378	1.37890168369282e-37
Cpt1c	3.88676169181488e-52	-2.17911	0.075	0.474	7.50145006520273e-48
Clec4d	1.47598015723043e-40	-2.18123	0.122	0.467	2.84864170345473e-36
Fcgr4	2.87474924022158e-52	-2.18191	0.143	0.556	5.54826603362765e-48
Tril	4.09821097075453e-47	-2.18299	0.022	0.365	7.90954717355625e-43
6330403K07Rik	7.26247826185678e-34	-2.1845	0.015	0.268	1.40165830453836e-29
Unc80	2.59577676132124e-35	-2.18581	0.005	0.258	5.00984914934999e-31
Mvb12b	2.08692727036088e-82	-2.19397	0.261	0.766	4.02776963179649e-78
Dlg4	7.71367899118646e-62	-2.19485	0.159	0.623	1.48874004529899e-57
Irs2	4.98794525565878e-77	-2.19846	0.218	0.724	9.62673434342145e-73
Elmod1	7.84116272924511e-36	-2.20056	0.005	0.262	1.51334440674431e-31
Gngt2	3.62584830342652e-61	-2.20358	0.192	0.643	6.99788722561318e-57
Slc36a4	1.49548558075409e-48	-2.20415	0.068	0.442	2.88628717085539e-44
Renbp	2.19717708869823e-59	-2.20549	0.128	0.571	4.24055178118759e-55
Gm19935	1.42290348645459e-43	-2.20584	0.031	0.359	2.74620372885736e-39
Ppp1r9a	2.14964265986094e-42	-2.2071	0.015	0.321	4.14881033353161e-38
Slc6a8	1.10290677501426e-87	-2.20737	0.307	0.801	2.12861007577752e-83
Slc6a17	1.458071842179e-35	-2.20832	0.011	0.271	2.81407865540548e-31
Laptm5	4.98761645799921e-101	-2.21062	0.695	0.965	9.62609976393847e-97
Phactr3	1.25744620350899e-39	-2.21103	0.004	0.281	2.42687117277235e-35
Syngap1	5.96412602037189e-50	-2.21322	0.091	0.48	1.15107632193177e-45
Ccdc80	5.57968073015344e-48	-2.21676	0.055	0.421	1.07687838091961e-43
Nol3	2.17369054339372e-43	-2.21747	0.022	0.34	4.19522274874989e-39
Ryr2	3.85095297533318e-36	-2.21834	0.007	0.268	7.43233924239305e-32
Chn1	1.6332320312486e-37	-2.22048	0.013	0.288	3.15213782030981e-33
Hk3	7.85281533554826e-49	-2.22246	0.101	0.488	1.51559335976081e-44
Psd2	6.31372403645963e-38	-2.22483	0.005	0.275	1.21854873903671e-33
Fxyd7	2.6961643613501e-42	-2.225	0.024	0.337	5.20359721740569e-38
Fmn2	2.28999303972941e-45	-2.22666	0.02	0.349	4.41968656667777e-41
Ly86	4.78333330527314e-79	-2.23029	0.391	0.821	9.23183327917716e-75
C3ar1	2.63592130648044e-94	-2.23171	0.572	0.918	5.08732812150726e-90
Gfra1	4.05940697594063e-42	-2.23369	0.053	0.385	7.83465546356542e-38
Csdc2	2.84010410924162e-60	-2.23721	0.155	0.6	5.48140093083633e-56
Kbtbd11	1.45484250273828e-48	-2.2373	0.075	0.452	2.80784603028488e-44
Kcnk10	4.5201955288245e-37	-2.24368	0.013	0.285	8.72397737063129e-33
Sulf1	1.60324955366253e-89	-2.24532	0.282	0.804	3.09427163856868e-85
Lrrn1	3.1577880087689e-41	-2.2461	0.009	0.303	6.09453085692397e-37
Ralyl	5.37714976400016e-36	-2.25202	0.007	0.266	1.03778990445203e-31
Arhgef4	2.14917628788156e-44	-2.25464	0.02	0.344	4.14791023561141e-40
Plxna4	9.23159168051908e-44	-2.25498	0.027	0.352	1.78169719434018e-39
Celf4	9.27010266092498e-40	-2.25498	0.026	0.326	1.78912981355852e-35
Brinp1	2.99058721214284e-39	-2.25812	0.005	0.283	5.77183331943568e-35
Rims3	8.5925894667144e-35	-2.25834	0.011	0.266	1.65836976707588e-30
Brsk1	9.72286097337708e-47	-2.25888	0.071	0.436	1.87651216786178e-42
Cdo1	1.05755978711304e-52	-2.2591	0.077	0.479	2.04109038912816e-48
Kcnt1	3.04058044130449e-37	-2.25964	0.004	0.266	5.86832025171767e-33
Scn2a	2.28339509109195e-33	-2.26279	0.016	0.268	4.40695252580746e-29
Ly6h	1.01353591566782e-38	-2.2675	0.005	0.28	1.9561243172389e-34
Kcna6	3.76396876653676e-45	-2.26974	0.018	0.344	7.26445971941594e-41
Crmp1	2.70936536612921e-42	-2.27051	0.027	0.344	5.22907515662938e-38
Cd53	9.57445564817386e-72	-2.27207	0.313	0.763	1.84786994009756e-67
Slitrk2	1.95810650403144e-45	-2.27505	0.007	0.324	3.77914555278069e-41
Sgce	1.00472702018411e-46	-2.27528	0.029	0.373	1.93912314895534e-42
Fbxo44	1.63276009548364e-50	-2.27919	0.048	0.424	3.15122698428343e-46
Parvb	9.22236997380978e-67	-2.28458	0.143	0.62	1.77991740494529e-62
Hsd11b1	7.71967412854423e-40	-2.28491	0.011	0.298	1.48989710680904e-35
Serpini1	1.74782496630316e-35	-2.28562	0.015	0.278	3.3733021849651e-31
Ncam2	3.91964611397834e-47	-2.28804	0.016	0.352	7.56491699997819e-43
Prxl2b	3.29360840582945e-43	-2.28804	0.029	0.352	6.35666422325085e-39
Cpe	2.21856051738457e-122	-2.28848	0.464	0.946	4.28182179855222e-118
Elavl4	6.33019358435206e-36	-2.29565	0.009	0.27	1.22172736177995e-31
Fmod	2.98915988853864e-45	-2.29602	0.013	0.334	5.76907858487957e-41
Adap1	2.25341066609164e-60	-2.29923	0.121	0.562	4.34908258555687e-56
Adgrb3	7.95942622103551e-42	-2.30264	0.018	0.324	1.53616926065985e-37
Zcchc18	7.42342597851021e-41	-2.3044	0.005	0.293	1.43272121385247e-36
Shisa6	1.08277001953439e-36	-2.30448	0.009	0.275	2.08974613770138e-32
Gjc3	1.58460195409966e-42	-2.30669	0.011	0.314	3.05828177141234e-38
Cntn2	1.86779053525451e-50	-2.30971	0.062	0.444	3.6048357330412e-46
Dync1i1	2.15255120150167e-45	-2.31235	0.024	0.357	4.15442381889823e-41
Tbxas1	2.30602598603194e-69	-2.31303	0.186	0.668	4.45063015304164e-65
Ccdc85a	1.14413898496023e-42	-2.31559	0.007	0.308	2.20818824097325e-38
Eln	1.21700755456511e-52	-2.31676	0.079	0.484	2.34882458031066e-48
B4galt5	3.90504169010373e-73	-2.3178	0.194	0.674	7.53673046190019e-69
Dennd2a	2.64786869603885e-61	-2.31854	0.059	0.498	5.11038658335497e-57
Itgb2	7.33160676085188e-88	-2.31955	0.424	0.847	1.41500010484441e-83
Adora1	1.10362620653783e-44	-2.3257	0.013	0.331	2.12999857861801e-40
Opalin	1.30003152538047e-39	-2.32962	0.004	0.281	2.50906084398431e-35
Pllp	1.00413706008684e-42	-2.33173	0.099	0.447	1.93798452596761e-38
Pex5l	7.68475703455324e-41	-2.33406	0.013	0.308	1.48315810766877e-36
Enpp6	1.09259693833161e-40	-2.33497	0.009	0.299	2.10871209098001e-36
Frrs1l	1.5803136108927e-36	-2.33763	0.007	0.27	3.05000526902291e-32
Prox1	1.54471985655423e-42	-2.34085	0.011	0.314	2.98130932314967e-38
Hpgd	1.11112615639252e-43	-2.34203	0.027	0.352	2.14447348183756e-39
Prex2	1.58991704124936e-56	-2.34208	0.064	0.48	3.06853988961126e-52
Gm38393	2.03117131425621e-38	-2.34794	0.015	0.296	3.92016063651448e-34
Pcdhgc5	1.73407828096125e-55	-2.3485	0.057	0.464	3.34677108225522e-51
Scn2b	2.6377410956819e-40	-2.35478	0.013	0.304	5.09084031466606e-36
Dock3	1.05046056874591e-45	-2.35502	0.007	0.326	2.02738889767961e-41
Tmem86a	3.70311199157371e-63	-2.35676	0.207	0.646	7.14700614373726e-59
Rims1	1.25370247056406e-36	-2.35764	0.011	0.278	2.41964576818864e-32
Lrrn2	1.17400158256957e-44	-2.36411	0.015	0.334	2.26582305435927e-40
Tmem151a	1.67398978456801e-41	-2.36903	0.009	0.304	3.23080028421627e-37
Sgip1	1.45226383040785e-38	-2.36903	0.009	0.286	2.80286919268716e-34
Sparcl1	5.45400307537006e-112	-2.37079	0.446	0.924	1.05262259354642e-107
Abcd2	2.62128596758834e-45	-2.37446	0.004	0.316	5.05908191744549e-41
Dpp7	2.00359545118123e-58	-2.37947	0.062	0.487	3.86693922077978e-54
Abat	9.49772660173792e-43	-2.37981	0.005	0.304	1.83306123413542e-38
Fndc4	2.84087420373412e-58	-2.3817	0.11	0.544	5.48288721320685e-54
Adgrb2	1.02500201230573e-47	-2.3856	0.018	0.359	1.97825388375006e-43
Akap12	6.05091629095533e-54	-2.38571	0.079	0.488	1.16782684415438e-49
Ckmt1	2.75848246430239e-40	-2.39196	0.031	0.339	5.32387115610361e-36
Ermn	5.06334767154512e-40	-2.39199	0.015	0.306	9.77226100608209e-36
Tmem178b	1.16841109283942e-44	-2.39325	0.018	0.34	2.25503340918007e-40
Ugt8a	8.44601085713422e-37	-2.3934	0.007	0.271	1.63008009542691e-32
Sptbn4	7.31196334967585e-41	-2.39533	0.013	0.308	1.41120892648744e-36
Lrp1	1.39274793711794e-102	-2.39541	0.254	0.832	2.68800351863763e-98
Tceal3	3.209287328499e-49	-2.39932	0.013	0.357	6.19392454400308e-45
Fam13c	6.73408829833217e-53	-2.401	0.031	0.411	1.29967904157811e-48
Nrn1	7.09502213833213e-37	-2.40126	0.005	0.268	1.3693392726981e-32
Hdgfl3	4.8615555718322e-54	-2.4033	0.053	0.452	9.38280225363615e-50
Rgl1	7.26773405722077e-95	-2.40451	0.19	0.766	1.40267267304361e-90
Tmem178	1.02252008623165e-36	-2.40935	0.004	0.263	1.97346376642708e-32
Hopx	1.32968879242242e-43	-2.41395	0.029	0.354	2.56629936937528e-39
Disp2	1.73079283469977e-43	-2.4143	0.007	0.312	3.34043017097056e-39
Rnd2	4.23283187675389e-51	-2.41517	0.064	0.449	8.16936552213501e-47
Pcdh9	3.41191381871491e-47	-2.41546	0.015	0.349	6.58499367011977e-43
Zeb2	1.85910726335629e-114	-2.41575	0.353	0.901	3.58807701827764e-110
Gm13889	1.00708463729682e-71	-2.41628	0.143	0.638	1.94367334998286e-67
Scn1a	9.64928703086844e-42	-2.4189	0.011	0.309	1.86231239695761e-37
Adcyap1r1	1.65170009225031e-47	-2.42305	0.013	0.347	3.1877811780431e-43
Sh3bp5	2.64423098262221e-78	-2.42367	0.144	0.673	5.10336579646087e-74
Shank3	4.82557513548679e-70	-2.42412	0.121	0.613	9.31336001148951e-66
Hmox1	1.76801750056357e-60	-2.42935	0.51	0.868	3.41227377608769e-56
Fam131b	1.04848598209204e-48	-2.43085	0.011	0.35	2.02357794543764e-44
Rab3a	4.56720412572473e-44	-2.43097	0.02	0.34	8.81470396264873e-40
Nceh1	4.0015741924567e-78	-2.43196	0.247	0.738	7.72303819144143e-74
Amph	4.09923062703169e-44	-2.43493	0.005	0.312	7.91151511017117e-40
Mmp12	6.8558639886852e-32	-2.43816	0.378	0.653	1.32318174981624e-27
Scrg1	1.77319492021146e-49	-2.43828	0.02	0.372	3.42226619600812e-45
Pros1	1.33247394640956e-105	-2.43844	0.276	0.834	2.57167471657045e-101
Akap6	9.05765126632286e-60	-2.43902	0.071	0.505	1.74812669440031e-55
Camta1	1.84392309570758e-54	-2.43916	0.066	0.47	3.55877157471563e-50
Kif5c	4.20551215314148e-54	-2.44635	0.121	0.535	8.11663845556307e-50
Cd274	4.28678165525678e-57	-2.44946	0.093	0.521	8.27348859464559e-53
Rusc2	7.49678220357298e-78	-2.44959	0.163	0.674	1.44687896528959e-73
Zic2	1.26153616856806e-48	-2.45035	0.037	0.395	2.43476480533635e-44
Abcc5	1.02305302130026e-80	-2.45357	0.106	0.646	1.9744923311095e-76
Add2	3.47450438603847e-41	-2.45445	0.011	0.306	6.70579346505425e-37
Trim9	8.44179937411944e-52	-2.45998	0.02	0.385	1.62926727920505e-47
Ttc7b	4.07620742002348e-62	-2.46129	0.071	0.516	7.86708032064532e-58
Ajm1	4.13802965941478e-43	-2.46223	0.011	0.317	7.98639724267053e-39
Sox10	6.38716351922983e-46	-2.46272	0.009	0.331	1.23272255921136e-41
Scamp5	1.10330245079239e-70	-2.46731	0.122	0.61	2.12937373002932e-66
Sod3	3.40179534045922e-81	-2.47004	0.234	0.742	6.56546500708629e-77
Rcan2	5.55960745680339e-44	-2.47059	0.009	0.319	1.07300423916305e-39
Car10	1.37712122853388e-40	-2.47694	0.013	0.306	2.65784397107038e-36
6430548M08Rik	2.35594510512476e-49	-2.48115	0.033	0.395	4.54697405289078e-45
Cntnap1	3.07100580469185e-45	-2.48338	0.024	0.354	5.92704120305527e-41
Vat1l	3.29199272689176e-41	-2.4849	0.004	0.291	6.35354596290109e-37
Gadd45g	2.86540274726907e-86	-2.48503	0.21	0.75	5.53022730222931e-82
Pcdh10	2.61774883690537e-63	-2.48589	0.04	0.48	5.05225525522736e-59
Eml1	3.71648406082837e-59	-2.48682	0.069	0.498	7.17281423739876e-55
Map7d2	1.38210982481568e-40	-2.49602	0.005	0.291	2.66747196189426e-36
Kcnip3	1.86359116569104e-53	-2.49611	0.024	0.401	3.5967309497837e-49
Atp2b3	1.81426316218982e-36	-2.49779	0.009	0.273	3.50152790302636e-32
Plxnb3	5.59373143292224e-44	-2.50163	0.009	0.319	1.07959016655399e-39
Npr2	4.42001644319118e-59	-2.50827	0.022	0.428	8.53063173535898e-55
Grid2	1.04921003144224e-52	-2.51055	0.018	0.387	2.02497536068352e-48
Nsf	1.35378220835902e-73	-2.51375	0.146	0.646	2.61279966213292e-69
Mapk8ip2	7.105970790822e-46	-2.51555	0.011	0.334	1.37145236262865e-41
Cd300a	7.01731123400498e-51	-2.5198	0.055	0.438	1.35434106816296e-46
Thy1	4.91657391367564e-101	-2.52564	0.283	0.85	9.48898765339398e-97
Slc24a2	1.00342691634659e-47	-2.52757	0.005	0.334	1.93661394854892e-43
Calb2	1.53538762736878e-36	-2.52984	0.007	0.27	2.96329812082175e-32
Sprr1a	4.23276125538523e-33	-2.53294	0.144	0.446	8.16922922289349e-29
Ndrg3	3.00739626300879e-71	-2.53394	0.148	0.641	5.80427478760696e-67
Gria2	5.36638977347946e-41	-2.53578	0.009	0.301	1.03571322628153e-36
Pea15a	5.66153723350278e-137	-2.53891	0.6	0.961	1.09267668606604e-132
Gpld1	6.31770604375701e-46	-2.54189	0.016	0.345	1.2193172664451e-41
Iffo1	2.98218396414835e-63	-2.54193	0.049	0.493	5.75561505080631e-59
Sox2	5.10499414201766e-56	-2.54368	0.02	0.408	9.85263869409408e-52
Lrg1	1.20518627701282e-68	-2.54586	0.124	0.61	2.32600951463474e-64
Ncan	1.75460233900277e-44	-2.54728	0.06	0.405	3.38638251427535e-40
Epb41l3	3.7185384075675e-75	-2.55407	0.159	0.663	7.17677912660527e-71
Slc38a1	3.08165918948514e-74	-2.55478	0.084	0.59	5.94760223570631e-70
Nat8l	6.3411029983591e-50	-2.55561	0.016	0.368	1.22383287868331e-45
Car11	4.71295405867733e-53	-2.55611	0.011	0.375	9.09600133324726e-49
Baalc	1.02594623668479e-60	-2.56158	0.026	0.442	1.98007623680164e-56
Cnr1	9.33722604077977e-43	-2.56437	0.016	0.326	1.80208462587049e-38
Syt13	7.81679557212108e-47	-2.57135	0.007	0.332	1.50864154541937e-42
Wasf3	1.56519115395145e-51	-2.57386	0.02	0.383	3.02081892712629e-47
Pbxip1	5.22574413908873e-82	-2.57423	0.093	0.635	1.00856861884412e-77
Chga	4.81697228638123e-46	-2.57742	0.005	0.324	9.29675651271578e-42
Nnat	7.73897389953443e-44	-2.5838	0.026	0.349	1.49362196261015e-39
Chst11	2.00327589295251e-74	-2.58949	0.112	0.617	3.86632247339834e-70
Cabp7	9.0861350711941e-36	-2.58983	0.007	0.265	1.75362406874046e-31
Arnt2	2.23140182580742e-52	-2.59129	0.004	0.357	4.30660552380832e-48
Cers1	3.34969116916074e-57	-2.59306	0.013	0.401	6.46490395648023e-53
Wscd1	5.87885793335162e-61	-2.59608	0.048	0.479	1.13461958113686e-56
Ccdc3	1.35289780369894e-59	-2.59651	0.044	0.465	2.61109276113896e-55
Abhd12	7.2997315518627e-109	-2.60616	0.42	0.883	1.4088481895095e-104
Map6	4.97997162074191e-62	-2.6075	0.037	0.467	9.61134522803188e-58
Ecrg4	1.05727631164879e-57	-2.60947	0.027	0.429	2.04054328148216e-53
Grik2	5.29964737381248e-48	-2.61094	0.005	0.336	1.02283194314581e-43
Lgi4	1.62682678521899e-60	-2.61255	0.033	0.454	3.13977569547266e-56
Ackr1	1.77114117869126e-44	-2.61314	0.011	0.326	3.41830247487413e-40
Apba1	1.55160842315853e-58	-2.61383	0.011	0.406	2.99460425669596e-54
Pfkm	3.3577135137861e-74	-2.61764	0.124	0.628	6.48038708160718e-70
Trpm3	5.13239789044732e-56	-2.62012	0.011	0.391	9.90552792856333e-52
Magee1	3.70804154105636e-56	-2.62374	0.024	0.414	7.15652017423878e-52
Ildr2	1.8041284031418e-65	-2.6255	0.031	0.475	3.48196781806368e-61
Ypel4	5.0983554351476e-54	-2.62805	0.026	0.408	9.83982598983487e-50
Apbb1	8.98419864070367e-57	-2.62958	0.02	0.413	1.73395033765581e-52
Gjb6	1.56692222029667e-52	-2.63067	0.024	0.396	3.02415988517257e-48
Sorbs1	8.32443532079512e-95	-2.63078	0.176	0.757	1.60661601691346e-90
Fgf12	5.01525954577066e-47	-2.6374	0.011	0.34	9.67945092333737e-43
Glipr2	3.82009836861893e-72	-2.63912	0.066	0.558	7.37278985143454e-68
Rora	2.81414148701563e-60	-2.64679	0.044	0.469	5.43129306994017e-56
Bmerb1	3.29329391700062e-53	-2.65137	0.018	0.39	6.3560572598112e-49
Gatm	1.87763249974154e-102	-2.65424	0.373	0.882	3.62383072450117e-98
Sept5	1.1073201261541e-76	-2.65621	0.126	0.637	2.13712784347742e-72
Cd84	3.15123483806122e-85	-2.65716	0.305	0.789	6.08188323745816e-81
Olfm2	2.95604602105575e-59	-2.6606	0.024	0.431	5.70516882063761e-55
Ntm	2.12851603776161e-51	-2.66418	0.015	0.373	4.1080359528799e-47
Gprasp1	5.15348337250994e-69	-2.66548	0.099	0.581	9.94622290894418e-65
Prnp	2.78009564303708e-143	-2.66744	0.707	0.982	5.36558459106157e-139
Tyrobp	7.13453064316688e-128	-2.66764	0.644	0.967	1.37696441413121e-123
Sept3	1.07418018631841e-48	-2.67059	0.016	0.36	2.07316775959453e-44
Ehd3	4.28999662716734e-65	-2.67123	0.033	0.477	8.27969349043297e-61
Rarres2	4.19674620329732e-63	-2.67392	0.049	0.492	8.09972017236384e-59
Nefh	9.03346940252053e-35	-2.67409	0.015	0.273	1.74345959468646e-30
St6galnac4	5.52344217703786e-76	-2.68219	0.086	0.597	1.06602434016831e-71
Mmp19	4.60002931192871e-71	-2.68274	0.04	0.52	8.87805657202241e-67
Slc43a3	1.246279751558e-78	-2.683	0.075	0.599	2.40531992050694e-74
Lgi3	1.8316538590957e-49	-2.68326	0.004	0.34	3.53509194805469e-45
Glrb	1.06280574859468e-55	-2.68379	0.015	0.396	2.05121509478773e-51
Cfh	2.11284775778434e-74	-2.68381	0.227	0.734	4.07779617252378e-70
F3	3.05341773115595e-81	-2.68412	0.102	0.638	5.89309622113099e-77
Mtcl1	4.29968553398332e-49	-2.68602	0.016	0.363	8.2983930805878e-45
Atp6v1g2	7.57970949693515e-52	-2.68716	0.024	0.391	1.46288393290848e-47
Lin7a	4.5247650694472e-45	-2.68913	0.018	0.342	8.73279658403309e-41
Fcgr2b	1.08122619827153e-114	-2.69327	0.38	0.888	2.08676656266405e-110
Lynx1	3.6398741963228e-59	-2.69439	0.048	0.467	7.024957198903e-55
Diras2	2.23422312288247e-42	-2.69868	0.009	0.309	4.31205062716317e-38
Dlgap1	5.73714331465174e-56	-2.70395	0.02	0.41	1.10726865972779e-51
Slc25a18	1.35386133661842e-59	-2.71016	0.033	0.447	2.61295237967354e-55
Pianp	1.5050219267219e-75	-2.71595	0.08	0.587	2.90469231857326e-71
Scg5	3.01354227218858e-54	-2.72194	0.015	0.388	5.81613658532396e-50
Prrt2	4.0703321361363e-38	-2.72312	0.002	0.268	7.85574102274306e-34
Ncam1	8.68859834149002e-110	-2.72554	0.199	0.817	1.67689947990757e-105
Gad2	7.1873105399359e-48	-2.72733	0.011	0.345	1.38715093420763e-43
Ddah1	9.72810494239887e-87	-2.72974	0.124	0.676	1.87752425388298e-82
Reep2	3.27803764089453e-57	-2.73056	0.011	0.398	6.32661264692644e-53
Lyz1	2.23392333623814e-59	-2.73379	0.121	0.559	4.31147203893962e-55
Hvcn1	4.89234753781561e-66	-2.73655	0.086	0.549	9.44223074798412e-62
Tmcc2	1.32325792672735e-65	-2.74131	0.048	0.498	2.55388779858379e-61
Ablim2	1.97315728205485e-60	-2.74147	0.022	0.434	3.80819355436585e-56
Slc8a1	6.43894917790561e-73	-2.74154	0.062	0.554	1.24271719133578e-68
Slc22a17	9.14840429854712e-94	-2.74159	0.174	0.747	1.76564202961959e-89
Serping1	1.88868577995695e-76	-2.74904	0.057	0.566	3.64516355531692e-72
Agt	1.01799736612831e-55	-2.75114	0.048	0.452	1.96473491662764e-51
Dmxl2	7.29093013367712e-78	-2.7597	0.091	0.61	1.40714951579968e-73
Aspg	1.87398561222397e-65	-2.76109	0.033	0.477	3.61679223159227e-61
Chst2	6.52607176383745e-116	-2.76233	0.192	0.834	1.25953185042063e-111
Pou3f3	4.81813256339262e-68	-2.76617	0.018	0.469	9.29899584734776e-64
Gpr158	6.62805480867537e-60	-2.76742	0.02	0.429	1.27921457807435e-55
Cadm2	4.75888662498111e-56	-2.76919	0.007	0.385	9.18465118621355e-52
Arpp21	9.1904221902669e-52	-2.77077	0.016	0.378	1.77375148272151e-47
Cd37	1.97910001073671e-75	-2.77466	0.093	0.599	3.81966302072185e-71
Kcnd2	1.00112422768889e-46	-2.77617	0.013	0.342	1.93216975943956e-42
Tppp	1.60817993849515e-66	-2.77789	0.073	0.538	3.10378728129564e-62
Cd300lf	5.92848041023908e-94	-2.77883	0.239	0.781	1.14419671917614e-89
Ank1	6.54441220179292e-52	-2.77924	0.013	0.372	1.26307155494603e-47
Mmp3	2.62744125810452e-34	-2.77953	0.051	0.334	5.07096162814172e-30
Ednrb	6.96896164672163e-81	-2.7801	0.122	0.656	1.34500959781728e-76
Cacng5	4.02595953301627e-64	-2.78062	0.02	0.451	7.7701018987214e-60
Galnt6	1.22687070385391e-64	-2.78471	0.044	0.488	2.36786045843805e-60
Cend1	1.30986986388733e-48	-2.7864	0.004	0.336	2.52804883730254e-44
Efr3b	1.45843654886742e-60	-2.79267	0.009	0.413	2.81478253931412e-56
[truncated: 240 more rows]

## Sheet: Invasion near T vs near N
	p_val	avg_log2FC	pct.1	pct.2	p_val_adj
[truncated: 1,176 more rows]
