# Supplementary material for: Interleukin-34–Induced Arg1+ Macrophages Play a Key Role in Breast Cancer Brain Metastasis
Source: Cancer Res Commun. 2026 Jun 12;6(6):1388–404. doi: 10.1158/2767-9764.CRC-25-0639 (PMC13261624; doi:10.1158/2767-9764.CRC-25-0639)
Supplement: Table S3 — Pathway Genes [file crc-25-0639_table_s3_suppst3.xlsx]

## Sheet: Tumor vs Normal Cerebellum gene
	V1	V2	V3	V4	V5	V6	V7	V8	V9	V10	V11	V12	V13	V14	V15	V16	V17	V18	V19	V20	V21	V22	V23	V24	V25	V26	V27	V28	V29	V30	V31	V32	V33	V34	V35	V36	V37	V38	V39	V40	V41	V42	V43	V44	V45	V46	V47	V48	V49
1	Col1a2	Col1a1	Col3a1	Dcn	Lum	Mgp	Igfbp4	Fn1	Mmp3	Abi3bp	Postn	Gas1	Col6a2	Col12a1	Pcolce	Thbs2	Mmp2	Spp1	Serpinh1	Lgals1	Bgn	Nnmt	Vcam1	Mmp14	Fbn1	Col5a1	Fap	Fbn2	Cdh11	Col11a1	Mest	Col5a2	Matn2	Eln	Col6a3	Emp3	Anpep	Snai2	Loxl1	Pdgfrb	Glipr1	Prrx1	Flna	Gem	Vim	Col8a2	Col4a2	Tgfbi	P3h1
2	Cd74	H2-Aa	H2-Eb1	Vcam1	Cxcl9	Ifi44	Fgl2	B2m	Ifitm2	H2-Q7	Ccl5	Epsti1	Gbp9	Psmb8	Psmb9	Ly6e	Bst2	Cfb	H2-D1	Cd86	Oas3	Gbp4	Samd9l	Ciita	Parp14	H2-DMa	Ifitm3	Il10ra	Zbp1	Stat1	Oas2	Gm8909	Oasl1	Samhd1	Tap1	Txnip	Ddx60	Tapbp	Rnf213	Ccl7	Ifih1	Irf7	Herc6	Casp1	H2-M3	Psmb10	Irf1	Klrk1	Trim14
3	Cd74	Ifi44	B2m	Ifitm2	H2-Q7	Epsti1	Psmb8	Psmb9	Ly6e	Bst2	Gbp2	Samd9l	Parp14	Ifitm3	Oasl1	Tap1	Txnip	Oas1a	Ddx60	Ifih1	Irf7	Herc6	Casp1	Trim12c	Uba7	Irf1	Trim14	Elf1	Gbp3	Cxcl10	Mov10	Casp8	Rtp4	Ube2l6	Psme1	Tent5a	Isg20	Parp9	Dhx58	Nmi	Helz2	Tmem140	Ifit2	Eif2ak2	Oas1g	Lpar6	Rsad2	Usp18	Ifit3
4	Cd74	H2-Aa	Cxcl13	Cxcl9	B2m	H2-DMb1	Cd3g	Mmp9	H2-Q7	Ccl5	Cd79a	Flna	Gpr65	Gbp2	Cd86	H2-DMa	Ifngr1	Ly75	Elf4	H2-T23	Stat1	Fyb	Ccnd2	Ccr2	Capg	Tap1	Igsf6	Cd3e	Tapbp	Ccl7	Il2rg	Ptprc	Irf7	Tap2	Lyn	Itgal	H2-M3	Psmb10	Tlr2	Egfr	Was	Cd4	Il12rb1	H2-Ob	Ccr5	Lck	Hcls1	Ltb	Socs1
5	Cdkn2c	Smc4	Ccnb2	Mcm6	Mki67	Top2a	Spc25	Bub1b	Dlgap5	Cdca8	Tk1	Mcm5	Cdca3	Birc5	Plk1	Prdx4	Myc	Mcm2	Trp53	Cdk1	Cks2	Hmmr	Jpt1	Mcm3	Atad2	Melk	Kif22	Asf1b	Cenpm	Rad50	Usp1	Tacc3	Kif4	Lig1	Mad2l1	Aurkb	Lmnb1	Diaph3	Racgap1	Nasp	Plk4	Tcf19	Spc24	Mybl2	Espl1	Ak2	Smc6	Snrpb	Pole
6	Col3a1	Lum	S100a4	Postn	Spp1	Col5a2	Thbd	Ccnd2	Stc1	Tnfrsf21	Nrp1	Fstl1	Fgfr1	Slco2a1	Pf4	Vcan	NA	NA	NA	NA	NA	NA	NA	NA	NA	NA	NA	NA	NA	NA	NA	NA	NA	NA	NA	NA	NA	NA	NA	NA	NA	NA	NA	NA	NA	NA	NA	NA	NA
7	Cdkn2c	Prc1	Smc4	Ccnb2	Mcm6	Nusap1	Mki67	Kif11	Top2a	Notch2	Ccna2	Cenpf	E2f1	Rbl1	Mcm5	Bub1	Kif15	Birc5	Map3k20	Tpx2	Plk1	Myc	Mcm2	Dbf4	Tgfb1	Cenpa	Cdk1	Pml	Cks2	Hmmr	Knl1	Jpt1	Gins2	Smc2	Mcm3	Kif22	Ccnf	Kif20b	Tacc3	Kif4	Mad2l1	Aurkb	Ccnd1	Kif23	Lmnb1	Incenp	Racgap1	Nasp	Plk4
8	Mmp14	Cxcl9	Met	Emp3	Cybb	Ccl5	Ly6e	Bst2	Rgs1	Il10ra	Adgre1	Ptger4	Sphk1	Tapbp	Ccl7	Irf7	Slc28a2	Lyn	Tlr2	Tpbg	Pik3r5	Irf1	Axl	Cd48	Cxcl10	Lck	Gpr132	Il1b	Rtp4	Icam1	Cd14	Itga5	Myc	Il15ra	Lcp2	Aplnr	Nmi	Il18rap	Eif2ak2	Icosl	Ptafr	Tnfrsf1b	Btg2	Gpr183	Clec5a	Gch1	P2rx7	Il4ra	Gna15
9	Cxcl13	Cxcl9	Ifngr1	Stat1	Pdgfc	Ccl7	Il2rg	Itga4	Tlr2	Pik3r5	Irf1	Tnfrsf21	Cxcl10	Il12rb1	Ltb	Socs1	Il1b	Cd14	Il15ra	Tgfb1	Tnfrsf1b	Il10rb	Il13ra1	Pf4	Il4ra	Cd44	Il3ra	Myd88	Bak1	Ltbr	Ifnar1	Tnfrsf1a	Csf1	Acvrl1	NA	NA	NA	NA	NA	NA	NA	NA	NA	NA	NA	NA	NA	NA	NA
10	Ccl5	Stat5a	Gem	G0s2	Birc3	Serpinb8	Ptger4	Sphk1	Tap1	Map2k3	Ifih1	Gfpt2	Tlr2	Irf1	B4galt1	Dusp2	Cxcl10	Tgif1	Tnfaip3	Nfkb2	Dram1	Traf1	Il1b	Ptx3	Icam1	Myc	Il15ra	Bmp2	Cd80	Ifit2	Sik1	Dusp1	Tnfaip8	Icosl	Rel	Nfe2l2	Phlda1	Relb	Tnc	Btg2	Gpr183	Gch1	Ccnd1	Gadd45a	Cd44	Ldlr	Cebpb	Trip10	Cd69
11	Dcn	Lum	Mmp2	Anxa1	Bgn	Timp2	Emp1	Pdgfrb	Lmna	Ifitm3	Birc3	Ifngr1	Cav1	Ccnd2	Dap	Tap1	Txnip	Gstm2	Top2a	Bmf	Bcl2l11	Tgfbr3	Casp1	Irf1	Casp8	Tgfb2	Il1b	Cd14	Casp4	Cdk2	Isg20	Casp3	Bmp2	Tspo	Casp7	Gsn	Casp6	Cd2	Btg2	Gch1	Ank	Ccnd1	Gadd45a	Gna15	Bcl10	Cd44	NA	NA	NA
12	Col6a1	Spp1	Emp1	Fgl2	Ahnak	Il1rl1	Plpp1	Wls	Gpr65	Cd86	Enpp1	Ifitm3	Ifngr1	Il10ra	Ccnd2	Adam19	Cd79b	Capg	Anxa4	Tnfrsf21	Cd48	Gbp3	Cxcl10	Tlr7	Ckap4	Snx9	Ltb	Socs1	Traf1	Nrp1	Myo1c	Ecm1	Myc	Casp3	Nfkbiz	Tgm2	Bmp2	Swap70	Ctla4	Prkch	Slc1a5	Twsg1	Phlda1	Tnfrsf1b	Flt3l	Syngr2	Il4ra	Cd44	Il3ra
13	Fn1	Mmp3	Mmp2	Ctsk	Anxa1	Mmp14	Fbn1	Prss23	Mmp9	Cfb	Thbd	P2ry1	Cpq	C1rb	Sparc	Arf4	Htra1	Gsn	Ang	C1qa	Lrp1	Ctsh	Pf4	NA	NA	NA	NA	NA	NA	NA	NA	NA	NA	NA	NA	NA	NA	NA	NA	NA	NA	NA	NA	NA	NA	NA	NA	NA	NA
14	Col1a2	Col1a1	Col3a1	Igfbp5	Col11a1	Col5a2	Met	Anxa2	Sdc2	Ltbp1	Snai2	Pdgfrb	Efemp1	Tgfbr2	Cav1	Ptgfr	Anxa4	Rnd3	Notch2	Tgfbr3	Fzd2	Cdon	Dab2	NA	NA	NA	NA	NA	NA	NA	NA	NA	NA	NA	NA	NA	NA	NA	NA	NA	NA	NA	NA	NA	NA	NA	NA	NA	NA
15	Dusp2	Mcm5	Plk1	Myc	Plk4	Cdk4	Pprc1	Nip7	Tcof1	Tmem97	Npm1	Pa2g4	Aimp2	Gnl3	Nop16	Ung	Utp20	Mcm4	Grwd1	Ddx18	Wdr43	Mrto4	Mphosph10	Noc4l	NA	NA	NA	NA	NA	NA	NA	NA	NA	NA	NA	NA	NA	NA	NA	NA	NA	NA	NA	NA	NA	NA	NA	NA	NA
16	Mcm6	Ccna2	Rack1	Pabpc1	Mcm5	Eef1b2	Cdk2	Prdx4	Myc	Mcm2	Usp1	Mad2l1	Prpf31	Tyms	Apex1	Cul1	Snrpg	Rrm1	Cad	Cdk4	Eif4g2	Smarcc1	Sf3b3	Lsm2	Dek	Tfdp1	Srsf7	Npm1	Pa2g4	Aimp2	Cdc45	Nap1l1	Gnl3	Mcm7	Nop16	Prps2	Cct4	Eif4a1	Hddc2	Fbl	Dut	Mcm4	Snrpd1	Eif2s1	Kpnb1	Cct2	Xpo1	Ssb	Erh
17	Flna	Prc1	Smc4	Ccnb2	Myh9	Nusap1	Kif11	Top2a	Notch2	Bcl2l11	Cenpf	Dlgap5	Ect2	Wasf2	Dock2	Bub1	Kif15	Birc5	Rasa1	Synpo	Tpx2	Plk1	Palld	Cdk1	Gsn	Arhgap4	Ssh2	Kif22	Kif20b	Cenpj	Kif4	Arf6	Cep192	Kif23	Lmnb1	Arhgdia	Incenp	Racgap1	Sorbs2	Espl1	Cntrl	Nek2	Nin	Marcks	Katna1	Mid1	Cd2ap	Cenpe	Epb41l2
18	Dcn	Col5a1	Met	Gpc4	Sdc2	Kdelr3	Ext1	Tgfbi	B3gnt3	Kif20a	Stc1	Cxcr4	Tpbg	Stc2	Egfr	B4galt1	Hdlbp	Igfbp3	Sdc1	Isg20	Plod2	Cenpa	Cdk1	Hmmr	Ang	Qsox1	Casp6	Idh1	Pam	Il13ra1	Srd5a3	Txn1	Cd44	Galk2	Vcan	Chst12	Nasp	Copb2	Plod1	P4ha1	Sdc3	Capn5	Gmppb	Hspa5	Gusb	Slc25a10	NA	NA	NA
19	Gas1	Srpx	Gata3	Crybg1	Il2rg	Lyn	B4galt1	Ephb4	NA	NA	NA	NA	NA	NA	NA	NA	NA	NA	NA	NA	NA	NA	NA	NA	NA	NA	NA	NA	NA	NA	NA	NA	NA	NA	NA	NA	NA	NA	NA	NA	NA	NA	NA	NA	NA	NA	NA	NA	NA
20	Fn1	Mmp14	Timp2	Ccl5	Psmb9	Gata3	Cfb	Col4a2	Cpq	Irf7	Casp1	Lyn	Pik3r5	Irf1	Fcer1g	C1rb	Was	Prcp	Tnfaip3	Lck	Cp	Casp4	Pik3cg	Casp3	Lcp2	Casp7	Ctss	Ang	C1qa	C1qc	Lrp1	Ctsc	Pfn1	Ctsh	Mmp13	Gngt2	Anxa5	Cebpb	NA	NA	NA	NA	NA	NA	NA	NA	NA	NA	NA
21	S100a4	Nupr1	S100a10	Ccnd2	Sphk1	Tap1	Txnip	Ptpn14	Casp1	Rack1	Def6	Sdc1	Dram1	Socs1	Steap3	Cdkn2b	Inhbb	Tgfb1	Trp53	Ada	Bmp2	Sertad3	Apaf1	Vdr	Tax1bp3	Vwa5a	Btg2	Sec61a1	Gadd45a	Trafd1	Cd82	Bak1	Mapkapk3	Vamp8	Polh	NA	NA	NA	NA	NA	NA	NA	NA	NA	NA	NA	NA	NA	NA
22	Dcn	S100a4	Bgn	Srpx	Col5a1	Anxa2	Gpc4	Sdc2	Csrp2	Kdelr3	Ext1	Cav1	Tgfbi	Myh9	Lox	Tgfb3	Stc1	Cxcr4	Tpbg	Stc2	Egfr	Tnfaip3	Hdlbp	Igfbp3	Cp	Cavin3	Ets1	Tmem45a	Isg20	Tgm2	Cavin1	NA	NA	NA	NA	NA	NA	NA	NA	NA	NA	NA	NA	NA	NA	NA	NA	NA	NA
23	Mmp2	Vcam1	Fbn1	Cdh11	Mmp9	Cnn2	Cd86	Flnc	Tgfbi	Myh9	Fyb	Layn	Itgb1	Cd276	Actn1	Ptprc	Adamts5	Egfr	B4galt1	Shc1	Syk	Msn	Traf1	Icam1	Col9a1	Map3k20	Rasa1	Itga9	Col16a1	Vasp	Thbs3	Lima1	Itga10	Pfn1	Lama3	Arhgef6	NA	NA	NA	NA	NA	NA	NA	NA	NA	NA	NA	NA	NA
24	Snap25	Pcp4	Sparcl1	Tspan7	Pcsk1n	Kif5c	Snap91	Car2	Serpina3n	Scg3	Epb41l3	Scg5	Map7	Cpe	Gprc5b	Peg3	Reln	Apod	Gpnmb	Scn1b	Nap1l2	Spon1	Jup	Btbd3	NA	NA	NA	NA	NA	NA	NA	NA	NA	NA	NA	NA	NA	NA	NA	NA	NA	NA	NA	NA	NA	NA	NA	NA	NA
25	Car2	Ank1	Acsl6	Rap1gap	Tmcc2	Sptb	Slc6a9	Add2	Dmtn	Slc2a1	Clcn3	Ackr1	Aldh1l1	Atp6v0a1	Bpgm	Slc22a4	Snca	Tspan5	Fn3k	Smox	Ppp2r5b	Epb41	Optn	Pcx	Endod1	Aldh6a1	Gclm	Osbp2	Daam1	NA	NA	NA	NA	NA	NA	NA	NA	NA	NA	NA	NA	NA	NA	NA	NA	NA	NA	NA	NA
26	Chga	Neurod1	Stxbp1	Pcsk2	Pax6	Akt3	NA	NA	NA	NA	NA	NA	NA	NA	NA	NA	NA	NA	NA	NA	NA	NA	NA	NA	NA	NA	NA	NA	NA	NA	NA	NA	NA	NA	NA	NA	NA	NA	NA	NA	NA	NA	NA	NA	NA	NA	NA	NA	NA
27	Rtn1	Nrcam	Cntfr	Crmp1	Vldlr	Ache	Ptch1	Scg2	L1cam	Cdk5r1	Hey1	Thy1	Adgrg1	NA	NA	NA	NA	NA	NA	NA	NA	NA	NA	NA	NA	NA	NA	NA	NA	NA	NA	NA	NA	NA	NA	NA	NA	NA	NA	NA	NA	NA	NA	NA	NA	NA	NA	NA	NA
28	Pcsk1n	Snap91	Scg3	Nefh	Scg5	Map7	Gad1	Nos1	Strbp	Hspa4l	Ddx25	Camk4	Clvs1	Slc12a2	NA	NA	NA	NA	NA	NA	NA	NA	NA	NA	NA	NA	NA	NA	NA	NA	NA	NA	NA	NA	NA	NA	NA	NA	NA	NA	NA	NA	NA	NA	NA	NA	NA	NA	NA
29	Atp1b1	Mdh1	Pdk4	Iscu	Rhot2	Maob	Aldh6a1	Ndufb6	Slc25a4	Aco2	Cyc1	Idh3a	Ndufs7	Idh3b	Timm8b	Cox6a1	Cox8a	Ndufs1	Ndufv1	Atp6v1c1	Ndufb8	Atp6v1e1	Mfn2	Sdha	Uqcrc2	Suclg1	Pdhb	Ndufa5	Ndufc2	Uqcrfs1	Ndufab1	Slc25a12	Mdh2	Uqcrc1	Cox5b	Sucla2	Timm9	Ogdh	Atp5a1	Dlat	Idh3g	Atp5o	Atp6v1h	Got2	Ndufb5	Cox17	Uqcr11	Dld	Echs1
30	Sncb	Clstn3	Sptbn2	Ryr2	Grid2	Cntfr	Itih3	Fgfr3	Arpp21	Kcnq2	Celsr2	Nos1	Pdk2	Efhd1	Tgm1	Col2a1	Abcg4	Cpeb3	Slc38a3	Prodh	Sgk1	Sox10	Nudt11	Snn	Arhgdig	Nudt10	Chst2	Prkn	Tenm2	Sidt1	Mfsd6	Dtnb	NA	NA	NA	NA	NA	NA	NA	NA	NA	NA	NA	NA	NA	NA	NA	NA	NA
[truncated: 49 more columns]

## Sheet: Tumor vs invasion clusters gene
	V1	V2	V3	V4	V5	V6	V7	V8	V9	V10	V11	V12	V13	V14	V15	V16	V17	V18	V19	V20	V21	V22	V23	V24	V25	V26	V27	V28	V29	V30	V31	V32	V33	V34	V35
1	Cul1	Eif4g2	Smarcc1	Mcm6	Tardbp	Ssb	Eef1b2	Sf3b3	Dek	Prdx4	Cnbp	Trim28	Ywhaq	Eif4h	Nme1	Eif4a1	Psmd8	Hdgf	Psmd3	Cyc1	Eif2s2	Nhp2	Pgk1	Ctps	NA	NA	NA	NA	NA	NA	NA	NA	NA	NA	NA
2	Abi3bp	Gas1	Col8a2	Mgp	Lama2	Dcn	Mmp3	Matn2	Igfbp4	Bgn	Eln	Mylk	Tgfbr3	Mest	Gem	Vcam1	Snai2	Timp3	Edil3	Fap	Nnmt	Lama3	Fbn2	Cdh11	Nid2	Sgcd	Col4a2	Pcolce	Lum	Cxcl12	Col11a1	Col4a1	Col12a1	NA	NA
3	Arg1	Hmox1	Car2	Serpine1	Ndrg2	Cdo1	Cd36	Gcnt2	Lcat	Mt2	F10	NA	NA	NA	NA	NA	NA	NA	NA	NA	NA	NA	NA	NA	NA	NA	NA	NA	NA	NA	NA	NA	NA	NA	NA
4	Hmox1	Aldoc	Serpine1	Angptl4	Slc2a1	Eno2	Cdkn1a	Atf3	Gcnt2	Plin2	Mt1	Gpc1	Plac8	Mt2	Bcan	Ier3	Maff	Vldlr	Vegfa	Rragd	Adm	Bhlhe40	Ccn2	Plaur	Pkp1	Ppfia4	Kif5a	F3	Akap12	Pim1	Dtna	Noct	Tpd52	Pfkl	Slc2a3
5	Pvalb	Fxyd1	Apod	Cd36	Cdkn1a	Tagln	Sorbs1	Camk2b	Adam12	Gnao1	Gadd45b	Pdlim7	Gpx3	Fhl1	Bhlhe40	Fgf2	Tnnt2	Des	Ppfia4	Pkia	Ckb	Hbegf	Sirt2	Dtna	Nos1	Cox6a2	Itga7	NA	NA	NA	NA	NA	NA	NA	NA
6	Hmox1	Car2	Ctsl	Col2a1	Cdo1	Eno2	Atf3	Ntrk3	Cnp	Creg1	Gpx3	Ptprd	NA	NA	NA	NA	NA	NA	NA	NA	NA	NA	NA	NA	NA	NA	NA	NA	NA	NA	NA	NA	NA	NA	NA
7	A2m	Trf	Ctsl	Serpine1	Apoc2	Apoc1	Csrp1	F10	Serping1	Thbs1	Timp1	Vwf	Klk8	Maff	Mmp8	Ctsb	Mmp10	Gda	F3	Plau	Sirt2	Pf4	Itgb3	NA	NA	NA	NA	NA	NA	NA	NA	NA	NA	NA	NA
8	Tgm1	Col2a1	Arpp21	Itih3	Tent5c	Sptbn2	Sncb	Klk8	Grid2	Ryr2	Cntfr	Sox10	Clstn3	Pkp1	Sgk1	Edn1	Nos1	Fgfr3	Celsr2	Efhd1	NA	NA	NA	NA	NA	NA	NA	NA	NA	NA	NA	NA	NA	NA	NA
9	Mmp12	Mt3	Car2	Ctsl	Serpine1	Scg3	Ctsd	Lgals3	Cd36	Apoc1	Mmp13	Csrp1	Spock2	F10	Serping1	Timp1	Hspa1a	F7	Maff	Mmp8	Ctsb	Plaur	Pclo	F3	Pim1	Msrb1	NA	NA	NA	NA	NA	NA	NA	NA	NA
10	Gpnmb	Arg1	Serpina3n	Adam8	Car2	Tspan7	Snap25	Cpe	Pcsk1n	Scg3	Apod	Angptl4	F13a1	Pcp4	Epb41l3	Kif5c	Snap91	Map7	Reln	Sparcl1	Peg3	Gprc5b	Scg5	Gadd45g	Spon1	Il7r	Bpgm	C3ar1	Mmp10	Plaur	Tnnt2	Plau	Akap12	Adgrl4	Hbegf
